# Supplementary material for: Molecular architecture and diversity of StopGo/2A translational recoding
Source: Proc Natl Acad Sci U S A. 2026 Jan 23;123(4):e2528667123. doi: 10.1073/pnas.2528667123 (PMC12846837; doi:10.1073/pnas.2528667123)
Supplement: Supplementary file 2 — Dataset S01 (XLSX) [file pnas.2528667123.sd01.xlsx]

## Sheet: A) D_VI_ExNPGP_0-1mismatches
Octapeptides with 0 or 1 mismatches to D(V/I)ExNPGP
Accession	Source	Strand	Octapeptide position	Octapeptide
AB000906	NCBI	fwd	3385..3408	GIESNPGP
AB035732	NCBI	fwd	752..775	DIESNPGP
AB555545	NCBI	fwd	271..294	GVESNPGP
AB555545	NCBI	fwd	1513..1536	GVEPNPGP
AB920345	NCBI	fwd	3522..3545	DVESNPGP
AB937989	NCBI	fwd	2834..2857	DIESNPGP
AF014388	NCBI	fwd	1069..1092	DVETNPGP
AF062037	NCBI	fwd	532..555	DVEENPGP
AF218039	NCBI	fwd	1186..1209	DVESNPGP
AF327922	NCBI	fwd	3154..3177	DVESNPGP
AM111096	NCBI	fwd	1612..1635	GIETNPGP
AY050274	NCBI	fwd	103..126	DVTINPGP
AY392550	NCBI	fwd	3164..3187	DVEENPGP
AY593767	NCBI	fwd	3930..3953	DVESNPGP
BK059601	NCBI	fwd	4152..4175	DIESNPGP
BK059609	NCBI	fwd	3609..3632	GVESNPGP
BR001751	NCBI	fwd	3240..3263	DIESNPGP
BR001751	NCBI	fwd	3471..3494	DVEMNPGP
D14066	NCBI	fwd	429..452	DVERNPGE
DQ192245	NCBI	fwd	760..783	DVESNPGP
DQ268580	NCBI	fwd	3918..3941	DVESNPGP
DQ641257	NCBI	fwd	3484..3507	DIETNPGP
EU715328	NCBI	fwd	1411..1434	DVESNPGP
FJ438907	NCBI	fwd	3423..3446	DIETNPGP
GU991616	NCBI	fwd	3914..3937	DIEKNPGP
GU991616	NCBI	fwd	4127..4150	DVEKNPGP
HG994128	NCBI	fwd	1438..1461	DVESNPGP
JF973687	NCBI	fwd	2965..2988	DVETNPGP
JN091707	NCBI	fwd	1575..1598	GIEANPGP
JN091707	NCBI	fwd	3708..3731	GIESNPGP
JN209932	NCBI	fwd	3957..3980	DIETNPGP
JN867758	NCBI	fwd	2844..2867	DVEENPGP
JQ804521	NCBI	fwd	2861..2884	GVEPNPGP
JX134222	NCBI	fwd	3029..3052	DVESNPGP
JX134222	NCBI	fwd	3437..3460	DVEQNPGP
KC330231	NCBI	fwd	3673..3696	DVELNPGP
KC330231	NCBI	fwd	4060..4083	DVEKNPGP
KC465953	NCBI	fwd	2847..2870	DVESNPGP
KC465953	NCBI	fwd	3243..3266	DVEQNPGP
KC465954	NCBI	fwd	2709..2732	DIEENPGP
KC465954	NCBI	fwd	2937..2960	DIEENPGP
KC843627	NCBI	fwd	2814..2837	GVEPNPGP
KC935379	NCBI	fwd	2994..3017	DVEPNPGP
KF006989	NCBI	fwd	2730..2753	DVEENPGP
KF306267	NCBI	fwd	2625..2648	DVESNPGP
KF306267	NCBI	fwd	3024..3047	DVEQNPGP
KF500001	NCBI	fwd	1101..1124	DIESNPGP
KF836757	NCBI	fwd	1037..1060	DVESNPGP
KF836757	NCBI	fwd	1889..1912	DVEENPGP
KF958461	NCBI	fwd	4416..4439	DVESNPGP
KF979333	NCBI	fwd	2584..2607	DVESNPGP
KF979333	NCBI	fwd	2818..2841	DVERNPGP
KJ000696	NCBI	fwd	2699..2722	DVEENPGP
KJ000696	NCBI	fwd	3098..3121	DIEQNPGP
KJ000696	NCBI	fwd	3548..3571	DVEMNPGP
KJ000696	NCBI	fwd	3941..3964	DVESNPGP
KJ186788	NCBI	fwd	2213..2236	GVEPNPGP
KJ186788	NCBI	fwd	4139..4162	DVESNPGP
KJ641698	NCBI	fwd	2810..2833	DVESNPGP
KM396707	NCBI	fwd	3765..3788	DVETNPGP
KM396708	NCBI	fwd	3651..3674	DIEPNPGP
KM516909	NCBI	fwd	3412..3435	DVETNPGP
KM873611	NCBI	fwd	3114..3137	DVEQNPGP
KP100644	NCBI	fwd	3957..3980	DVESNPGP
KP264975	NCBI	fwd	3038..3061	DVESNPGP
KP892662	NCBI	fwd	3931..3954	DVETNPGP
KP900893	NCBI	fwd	3541..3564	DIEENPGP
KR108955	NCBI	fwd	2254..2277	DVESNPGP
KR534892	NCBI	fwd	3888..3911	GIEANPGP
KT191297	NCBI	fwd	275..298	GVETNPGP
KT601100	NCBI	fwd	2615..2638	DIEENPGP
KT880669	NCBI	fwd	2713..2736	DIEENPGP
KU169878	NCBI	fwd	1072..1095	DVELNPGP
KU529284	NCBI	fwd	1051..1074	GVEKNPGP
KU529284	NCBI	fwd	1534..1557	DIESNPGP
KU885997	NCBI	fwd	414..437	DVESNPGP
KX158871	NCBI	fwd	1306..1329	DVETNPGP
KX260138	NCBI	fwd	4219..4242	DVETNPGP
KX373302	NCBI	fwd	1079..1102	CVEANPGP
KX452237	NCBI	fwd	1073..1096	GIESNPGP
KX456219	NCBI	fwd	265..288	GIEPNPGP
KX456219	NCBI	fwd	1465..1488	GIEPNPGP
KX545380	NCBI	fwd	3371..3394	DVEENPGP
KX644936	NCBI	fwd	2737..2760	DVERNPGP
KX644937	NCBI	fwd	2867..2890	DIESNPGP
KX882988	NCBI	fwd	848..871	GVEPNPGP
KX882989	NCBI	fwd	541..564	DVELNPGP
KX882989	NCBI	fwd	1297..1320	DVERNPGP
KX882992	NCBI	fwd	1040..1063	DIETNPGP
KX882995	NCBI	fwd	1063..1086	DVEMNPGP
KX883007	NCBI	fwd	3413..3436	DIEVNPGP
KX883007	NCBI	fwd	3707..3730	DIELNPGP
KX883213	NCBI	fwd	795..818	IIEKNPGP
KX883293	NCBI	fwd	1032..1055	DIEANPGP
KX883301	NCBI	fwd	3754..3777	DIEENPGP
KX883301	NCBI	fwd	8602..8625	DIESNPGP
KX883301	NCBI	fwd	9223..9246	DIEENPGP
KX883346	NCBI	fwd	354..377	DVETNPGP
KX883381	NCBI	fwd	758..781	DIEPNPGP
KX883381	NCBI	fwd	8684..8707	GVEPNPGP
KX883717	NCBI	fwd	278..301	GIEPNPGP
KX883758	NCBI	fwd	318..341	DIESNPGP
KX883839	NCBI	fwd	349..372	DVESNPGP
KX883897	NCBI	fwd	1878..1901	DVELNPGP
KX883897	NCBI	fwd	9240..9263	DVELNPGP
KX883938	NCBI	fwd	4461..4484	DIESNPGP
KX883954	NCBI	fwd	2138..2161	DVEKNPGP
KX884319	NCBI	fwd	1332..1355	DIELNPGP
KX884330	NCBI	fwd	3306..3329	DVELNPGP
KX884335	NCBI	fwd	679..702	CVETNPGP
KX884335	NCBI	fwd	1114..1137	GVEPNPGP
KX884335	NCBI	fwd	1309..1332	GIEPNPGP
KX884383	NCBI	fwd	1824..1847	DIETNPGP
KX884400	NCBI	fwd	773..796	DVESNPGP
KX884443	NCBI	fwd	1846..1869	DIETNPQP
KX884563	NCBI	fwd	1099..1122	GVEHNPGP
KX884756	NCBI	fwd	1074..1097	DIEQNPGP
KY120321	NCBI	fwd	1190..1213	DIEPNPGP
KY286099	NCBI	fwd	1123..1146	DIEENPGP
KY286102	NCBI	fwd	1052..1075	DVEANPGP
KY312544	NCBI	fwd	3328..3351	GIEPNPGP
KY312544	NCBI	fwd	3553..3576	GVEMNPGP
KY312544	NCBI	fwd	3817..3840	GIESNPGP
KY322674	NCBI	fwd	3929..3952	DVESNPGP
KY354239	NCBI	fwd	1092..1115	GIEPNPGP
KY354239	NCBI	fwd	1482..1505	NVEANPGP
KY432928	NCBI	fwd	4236..4259	DVETNPGP
KY432930	NCBI	fwd	3983..4006	DVETNPGP
KY435608	NCBI	fwd	2314..2337	DVESNPGP
KY435608	NCBI	fwd	4135..4158	DVESNPGP
KY512802	NCBI	fwd	3607..3630	DVESNPGP
KY607723	NCBI	fwd	8330..8353	GIEPNPGP
KY645497	NCBI	fwd	3340..3363	DVEENPGP
KY645497	NCBI	fwd	3571..3594	DVELNPGP
KY670597	NCBI	fwd	2873..2896	DVESNPGP
KY670597	NCBI	fwd	3020..3043	GVEENPGP
KY670597	NCBI	fwd	3212..3235	GIEPNPGP
KY855435	NCBI	fwd	1579..1602	DVETNPGP
KY855435	NCBI	fwd	4162..4185	DVETNPGP
LC006253	NCBI	fwd	3440..3463	DVEKNPGP
LC113907	NCBI	fwd	3224..3247	DVEENPGP
LC150617	NCBI	fwd	2933..2956	DIEENPGP
LC318482	NCBI	fwd	1672..1695	GIESNPGP
LC333757	NCBI	fwd	3531..3554	DVETNPGP
LC386156	NCBI	fwd	3333..3356	DVEENPGP
LC553704	NCBI	fwd	2307..2330	DIEDNPEP
LC556993	NCBI	fwd	1746..1769	GIEPNPGP
LC556994	NCBI	fwd	2823..2846	GIEPNPGP
LC596823	NCBI	fwd	3918..3941	DVEPNPGP
LC596823	NCBI	fwd	4311..4334	VVEKNPGP
LC637866	NCBI	fwd	2540..2563	DIEKNPGP
LC637866	NCBI	fwd	2897..2920	DIELNPGP
MF189971	NCBI	fwd	1192..1215	DVESNPGP
MF189973	NCBI	fwd	938..961	DVESNPGP
MF327529	NCBI	fwd	3860..3883	DIEENPGP
MF352407	NCBI	fwd	2053..2076	DIEENPGP
MF352410	NCBI	fwd	2937..2960	DVETNPGP
MF352429	NCBI	fwd	3417..3440	DVEENPGP
MF352429	NCBI	fwd	3642..3665	DVEENPGP
MF375888	NCBI	fwd	3568..3591	DVEENPGP
MG600065	NCBI	fwd	2872..2895	DVEKNPGP
MG600066	NCBI	fwd	2684..2707	DVESNPGP
MG600066	NCBI	fwd	2909..2932	DVESNPGP
MG600066	NCBI	fwd	3137..3160	DVESNPGP
MG600077	NCBI	fwd	2732..2755	GVEPNPGP
MG600077	NCBI	fwd	3377..3400	GIEPNPGP
MG600078	NCBI	fwd	2847..2870	GVEPNPGP
MG600079	NCBI	fwd	2852..2875	DVEKNPGP
MG600080	NCBI	fwd	3093..3116	DIESNPGP
MG600092	NCBI	fwd	2795..2818	DVESNPGP
MG600092	NCBI	fwd	3194..3217	DVERNPGP
MG600094	NCBI	fwd	2658..2681	DVEENPGP
MG600094	NCBI	fwd	2832..2855	DIESNPGP
MG600094	NCBI	fwd	3156..3179	DVERNPGP
MG600097	NCBI	fwd	2671..2694	GVEPNPGP
MG600097	NCBI	fwd	3367..3390	GIESNPGP
MG600099	NCBI	fwd	2939..2962	GIESNPGP
MG600100	NCBI	fwd	2898..2921	GVESNPGP
MG600101	NCBI	fwd	2745..2768	GVEKNPGP
MG600102	NCBI	fwd	2825..2848	DVEENPGP
MG647775	NCBI	fwd	2279..2302	DVESNPGP
MG979713	NCBI	fwd	2641..2664	DVEENPGP
MG995709	NCBI	fwd	1138..1161	GVESNPGP
MH188008	NCBI	fwd	3938..3961	DIEENPGP
MH310078	NCBI	fwd	325..348	DVERNPGP
MH316122	NCBI	fwd	3660..3683	DVEANPGP
MH453803	NCBI	fwd	2498..2521	DVESNPGP
MH453803	NCBI	fwd	2837..2860	GVEPNPGP
MH453803	NCBI	fwd	3401..3424	DVESNPGP
MH453803	NCBI	fwd	3686..3709	DVEPNPGP
MH453803	NCBI	fwd	3905..3928	DVESNPGP
MH703048	NCBI	fwd	4607..4630	DVELNPGP
MH760796	NCBI	fwd	2610..2633	DVESNPGP
MH766498	NCBI	fwd	2119..2142	DIEVNPGP
MH766502	NCBI	fwd	2048..2071	DIEVNPGP
MH766503	NCBI	fwd	3962..3985	DIELNPGP
MH778548	NCBI	fwd	3768..3791	DIETNPGP
MH933764	NCBI	fwd	3869..3892	DIETNPGP
MK189163	NCBI	fwd	2942..2965	GVEENPGP
MK189163	NCBI	fwd	3419..3442	GVEPNPGP
MK189193	NCBI	fwd	4617..4640	DIETNPGP
MK189193	NCBI	fwd	4932..4955	DIELNPGP
MK279475	NCBI	fwd	4465..4488	DIETNPGP
MK279487	NCBI	fwd	2574..2597	DIEENPGP
MK279509	NCBI	fwd	6171..6194	DVETNPGP
MK443503	NCBI	fwd	3192..3215	GVETNPGP
MK443503	NCBI	fwd	3411..3434	GIEMNPGP
MK443503	NCBI	fwd	3651..3674	GIEKNPGP
MK882499	NCBI	fwd	2913..2936	DVEQNPGP
MN033135	NCBI	rev	2054..2031	GIELNPGP
MN102111	NCBI	fwd	2940..2963	GIEPNPGP
MN295969	NCBI	fwd	3589..3612	DIETNPGP
MN295969	NCBI	fwd	3868..3891	DIELNPGP
MN312220	NCBI	fwd	3088..3111	DVEQNPGP
MN513381	NCBI	fwd	4302..4325	DIELNPGP
MN551121	NCBI	fwd	1782..1805	DIEENPGP
MN558694	NCBI	fwd	3186..3209	DIETNPGP
MN558694	NCBI	fwd	3447..3470	DIEENPGP
MN565680	NCBI	fwd	950..973	GVEPNPGP
MN617169	NCBI	fwd	3905..3928	DIEQNPGP
MN764143	NCBI	fwd	460..483	DVETLPGP
MN784063	NCBI	fwd	2716..2739	DVEKNPGP
MN784070	NCBI	fwd	4057..4080	DIELNPGP
MN784123	NCBI	fwd	3912..3935	DIEQNPGP
MN820533	NCBI	fwd	2248..2271	GVEENPGP
MN918671	NCBI	fwd	3966..3989	GVEPNPGP
MN918742	NCBI	fwd	1410..1433	DIESNPGP
MT062425	NCBI	fwd	3277..3300	DIEENPGP
MT080321	NCBI	fwd	2912..2935	DVESNPGP
MT080321	NCBI	fwd	3335..3358	DVEENPGP
MT137947	NCBI	fwd	3666..3689	GIESNPGP
MT137959	NCBI	fwd	1491..1514	GVEPNPGP
MT137959	NCBI	fwd	3615..3638	GIESNPGP
MT137970	NCBI	fwd	3323..3346	GIESNPGP
MT137990	NCBI	fwd	1019..1042	DVETNPGP
MT137990	NCBI	fwd	4283..4306	GIESNPGP
MT138337	NCBI	fwd	3116..3139	GIEPNPGP
MT138338	NCBI	fwd	3271..3294	DIEENPGP
MT138343	NCBI	fwd	2474..2497	DVESNPGP
MT138343	NCBI	fwd	2792..2815	GIEPNPGP
MT138343	NCBI	fwd	3140..3163	DVEQNPGP
MT138343	NCBI	fwd	3419..3442	DVESNPGP
MT138356	NCBI	fwd	2909..2932	DVEQNPGP
MT138358	NCBI	fwd	3140..3163	GVEPNPGP
MT138365	NCBI	fwd	2862..2885	GIEPNPGP
MT138374	NCBI	fwd	494..517	DVERNPGP
MT138376	NCBI	fwd	2938..2961	DVELNPGP
MT247834	NCBI	fwd	192..215	DVEKNPGP
MT293125	NCBI	fwd	502..525	GIESNPGP
MT457853	NCBI	fwd	2695..2718	DIESNPGP
MT579878	NCBI	fwd	2401..2424	DVESNPGP
MT579889	NCBI	fwd	2572..2595	DIESNPGP
MT764194	NCBI	fwd	299..322	GVETNPGP
MT792642	NCBI	fwd	2940..2963	GVEPNPGP
MT822191	NCBI	fwd	185..208	GVERNPGP
MT876190	NCBI	fwd	2085..2108	GVEVNPGP
MT876191	NCBI	fwd	2473..2496	GVEKNPGP
MT876192	NCBI	fwd	2073..2096	DIESNPGP
MT993594	NCBI	fwd	1157..1180	DVEMNPGP
MW218667	NCBI	fwd	2483..2506	DVESNPGP
MW218667	NCBI	fwd	2666..2689	GIEPNPGP
MW239362	NCBI	fwd	913..936	DVESNPGP
MW239553	NCBI	rev	3600..3577	GVELNPGP
MW239553	NCBI	rev	3471..3448	DVESNPGP
MW249017	NCBI	fwd	2710..2733	DVEENPGP
MW251320	NCBI	fwd	1742..1765	GVESNPGP
MW298057	NCBI	fwd	3295..3318	DIETNPGP
MW298059	NCBI	fwd	3507..3530	DIESNPGP
MW310348	NCBI	fwd	869..892	GIEPNPGP
MW310349	NCBI	fwd	1479..1502	DVESNPGP
MW355887	NCBI	fwd	369..392	DVELNPGP
MW357714	NCBI	fwd	1282..1305	DVESNPGP
MW388705	NCBI	fwd	1708..1731	DVERNPGP
MW388705	NCBI	fwd	1852..1875	DVESNPGP
MW388705	NCBI	fwd	2251..2274	DVESNPGP
MW434934	NCBI	fwd	1167..1190	GVERNPGP
MW434955	NCBI	fwd	2048..2071	DVEPTPGP
MW454884	NCBI	fwd	4503..4526	DIELNPGP
MW504591	NCBI	fwd	2548..2571	DVEENPGP
MW548506	NCBI	fwd	4060..4083	DVESNPGP
MW574449	NCBI	fwd	1453..1476	GIETNPGP
MW588066	NCBI	fwd	2450..2473	DVESNPGP
MW588066	NCBI	fwd	2789..2812	GIEPNPGP
MW588066	NCBI	fwd	3317..3340	DVESNPGP
MW588066	NCBI	fwd	3596..3619	DVESNPGP
MW588066	NCBI	fwd	3872..3895	DIESNPGP
MW590713	NCBI	fwd	2878..2901	GIESNPGP
MW674792	NCBI	fwd	4281..4304	DVETNPGP
MW826427	NCBI	fwd	411..434	GVELNPGP
MW826427	NCBI	fwd	777..800	GIETNPGP
MW826486	NCBI	fwd	3694..3717	DVEENPGP
MW826486	NCBI	fwd	3862..3885	DIEENPGP
MW826504	NCBI	fwd	1296..1319	DVETNPGP
MW826505	NCBI	fwd	1167..1190	DVEVNPGP
MW826505	NCBI	fwd	1299..1322	DIESNPGP
MW826507	NCBI	fwd	2695..2718	GIEPNPGP
MW826540	NCBI	fwd	846..869	DIESNPGP
MW826540	NCBI	fwd	1350..1373	DVESNPGP
MW826550	NCBI	fwd	4061..4084	DVELNPGP
MW915857	NCBI	fwd	3453..3476	DIESNPGP
MW976813	NCBI	fwd	4396..4419	GIEPNPGP
MZ004694	NCBI	fwd	3181..3204	DIETNPGP
MZ202266	NCBI	fwd	4076..4099	DIEENPGP
MZ209648	NCBI	fwd	3722..3745	DVEENPGP
MZ209648	NCBI	fwd	3905..3928	DVETNPGP
MZ209860	NCBI	fwd	2067..2090	GVEPNPGP
MZ209860	NCBI	fwd	3972..3995	DVESNPGP
MZ209969	NCBI	fwd	725..748	DVESNPGP
MZ218357	NCBI	fwd	654..677	DVETNPGP
MZ218401	NCBI	fwd	235..258	DVESNPGP
MZ218401	NCBI	fwd	652..675	DVEQNPGP
MZ218401	NCBI	fwd	4154..4177	DVECNPGP
MZ218620	NCBI	fwd	310..333	DVHPNPGP
MZ218620	NCBI	fwd	844..867	DVEANPGP
MZ218620	NCBI	fwd	1258..1281	DVEKNPGP
MZ218641	NCBI	fwd	1190..1213	DVESNPGP
MZ218641	NCBI	fwd	1361..1384	DVELNPGP
MZ218641	NCBI	fwd	1874..1897	DVEKNPGP
MZ218737	NCBI	fwd	3862..3885	DVEKNPGP
MZ269519	NCBI	fwd	1114..1137	DIETNPGP
MZ375174	NCBI	fwd	953..976	DVETNPGP
MZ382838	NCBI	fwd	4204..4227	DVETNPGP
MZ443620	NCBI	fwd	831..854	GIESNPGP
MZ544205	NCBI	fwd	3880..3903	DVELNPGP
MZ544214	NCBI	fwd	2711..2734	DIESNPGP
MZ544267	NCBI	fwd	1633..1656	DVESNPGP
MZ546195	NCBI	fwd	2084..2107	DIETNPGP
MZ546195	NCBI	fwd	2372..2395	DIEENPGP
MZ556242	NCBI	fwd	1328..1351	DVELNPGP
MZ678965	NCBI	fwd	1621..1644	DVEANPGP
MZ678969	NCBI	fwd	2755..2778	DIEENPGP
MZ678971	NCBI	fwd	1334..1357	GIEANPGP
MZ678985	NCBI	fwd	4288..4311	DVEENPGP
MZ679021	NCBI	fwd	1324..1347	DVEQNPGP
MZ679021	NCBI	fwd	1546..1569	DVESNPGP
MZ679056	NCBI	fwd	1018..1041	DIEKNPGP
MZ679056	NCBI	fwd	1561..1584	DVELNPGP
MZ679064	NCBI	fwd	1446..1469	DIETNPGP
MZ679072	NCBI	fwd	1358..1381	DVELNPGP
MZ679083	NCBI	fwd	1059..1082	DVELNPGP
MZ679089	NCBI	fwd	952..975	DVEANPGP
MZ679094	NCBI	fwd	1135..1158	DVESNPGP
MZ679099	NCBI	fwd	1359..1382	DIETNPGP
MZ679104	NCBI	fwd	903..926	DVETNPGP
MZ679104	NCBI	fwd	1233..1256	DVETNPGP
MZ679109	NCBI	fwd	810..833	DVETNPGP
MZ679109	NCBI	fwd	1296..1319	DVELNPGP
MZ679110	NCBI	fwd	1102..1125	GIEPNPGP
MZ679110	NCBI	fwd	1492..1515	CIESNPGP
MZ679115	NCBI	fwd	1126..1149	DVESNPGP
MZ679118	NCBI	fwd	4294..4317	DVESNPGP
MZ679118	NCBI	fwd	5986..6009	DVEINKGP
MZ679125	NCBI	fwd	2766..2789	GIESNPGP
MZ679128	NCBI	fwd	1382..1405	NVEQNPGP
MZ679128	NCBI	fwd	3512..3535	GVEANPGP
MZ679131	NCBI	fwd	4410..4433	DVENNPGP
MZ679132	NCBI	fwd	1155..1178	NIEMNPGP
MZ679175	NCBI	fwd	1039..1062	GIESNPGP
MZ679355	NCBI	fwd	3581..3604	GIESNPGP
MZ680317	NCBI	fwd	2829..2852	GVEPNPGP
MZ712015	NCBI	fwd	2806..2829	GVEPNPGP
MZ821842	NCBI	fwd	1146..1169	DIEENPGP
MZ822072	NCBI	fwd	1271..1294	GVELNPGP
MZ822072	NCBI	fwd	1571..1594	GIEPNPGP
MZ822101	NCBI	fwd	3271..3294	DIEENPGP
MZ822101	NCBI	fwd	3529..3552	DIETNPGP
MZ822102	NCBI	fwd	2538..2561	DIETNPGP
MZ822102	NCBI	fwd	2919..2942	DIEQNPGP
MZ822103	NCBI	fwd	2639..2662	DVETNPGP
MZ822103	NCBI	fwd	2921..2944	DIEVNPGP
MZ956593	NCBI	fwd	3643..3666	GVEQNPGP
OK149219	NCBI	fwd	2877..2900	DIEENPGP
OK149220	NCBI	fwd	2714..2737	DIETNPGP
OK524196	NCBI	fwd	2550..2573	DIAENPGP
OK524196	NCBI	fwd	2868..2891	DIEPNPGP
OL472188	NCBI	fwd	1117..1140	DIESNPGP
OL519620	NCBI	fwd	2699..2722	DVESNPGP
OL799286	NCBI	fwd	939..962	DIETNPGP
OL956952	NCBI	fwd	2427..2450	DVESNPGP
OL956952	NCBI	fwd	2763..2786	GIEPNPGP
OL956952	NCBI	fwd	3327..3350	DVEENPGP
OL956952	NCBI	fwd	3606..3629	DVELNPGP
OL956952	NCBI	fwd	3894..3917	DVEQNPGP
OL956952	NCBI	fwd	4113..4136	DVEENPGP
OM140656	NCBI	fwd	1458..1481	DVETNPGP
OM140656	NCBI	fwd	4008..4031	DVETNPGP
OM451177	NCBI	fwd	3276..3299	DVELNPGP
OM451181	NCBI	fwd	3392..3415	DVEENPGP
OM451203	NCBI	fwd	2503..2526	DVESNPGP
OM622256	NCBI	fwd	4660..4683	DIESNPGP
OM622266	NCBI	fwd	1125..1148	DVETNPGP
OM622272	NCBI	fwd	1286..1309	GIEMNPGP
OM622301	NCBI	fwd	705..728	GIEPNPGP
OM622301	NCBI	fwd	1011..1034	GIERNPGP
OM622302	NCBI	fwd	871..894	GVEPNPGP
OM622302	NCBI	fwd	1195..1218	GIEPNPGP
OM622384	NCBI	fwd	1096..1119	DIEENPGP
OM622392	NCBI	fwd	1131..1154	GIEPNPGP
OM953866	NCBI	fwd	304..327	DVESNPGP
OM954035	NCBI	fwd	3780..3803	GVELNPGP
OM954097	NCBI	fwd	411..434	DIETNPGP
OM954118	NCBI	fwd	707..730	DVEENPGM
OM954118	NCBI	fwd	932..955	DVEKNPGP
OM954145	NCBI	fwd	1048..1071	DIEENPGP
OM954149	NCBI	fwd	782..805	DIELNPGP
ON024074	NCBI	fwd	3173..3196	DVEQNPGP
ON125136	NCBI	fwd	3565..3588	GVETNPGP
ON136174	NCBI	fwd	3508..3531	DVEMNPGP
ON136175	NCBI	fwd	3154..3177	DVEMNPGP
ON136178	NCBI	fwd	2395..2418	DVELNPGP
ON161781	NCBI	fwd	537..560	DVEENPGP
ON736860	NCBI	fwd	3365..3388	DVESNPGP
ON746395	NCBI	fwd	4160..4183	DVELNPGP
ON746541	NCBI	fwd	2333..2356	GIEPNPGP
ON746542	NCBI	fwd	8582..8605	DVEANPGP
ON746546	NCBI	fwd	2761..2784	DVENNPGP
ON746547	NCBI	fwd	2396..2419	DVEHNPGP
ON746548	NCBI	fwd	2463..2486	DVEQNPGP
ON784046	NCBI	fwd	3494..3517	DVESNPGP
ON784047	NCBI	fwd	3601..3624	DVESNPGP
ON812582	NCBI	fwd	2650..2673	DVERNPGP
ON812589	NCBI	fwd	2423..2446	DVEDNPGP
ON812598	NCBI	fwd	2508..2531	DVESNPGP
ON812602	NCBI	fwd	1838..1861	DVEANPGP
ON812607	NCBI	fwd	2565..2588	DIEENPGP
ON812608	NCBI	fwd	2135..2158	GIESNPGP
ON812615	NCBI	fwd	2290..2313	DIEKNPGP
ON812650	NCBI	fwd	2471..2494	DVEENPGP
ON812654	NCBI	fwd	2488..2511	DVEQNPGP
ON812683	NCBI	fwd	2511..2534	DVEANPGP
ON812699	NCBI	fwd	2401..2424	DVEPNPGP
ON812752	NCBI	fwd	2403..2426	DIEANPGP
ON812761	NCBI	fwd	2100..2123	GVEPNPGP
ON812778	NCBI	fwd	2407..2430	DVEANPGP
ON812781	NCBI	fwd	2533..2556	DVELNPGP
ON812800	NCBI	fwd	1466..1489	GVEPNPGP
ON949933	NCBI	fwd	4503..4526	DIEENPGP
OP019095	NCBI	fwd	367..390	GIETNPGP
OP019883	NCBI	fwd	1292..1315	DVHSNPGP
OP019890	NCBI	fwd	1295..1318	DVEENPGP
OP019895	NCBI	rev	6796..6773	DVESNPGP
OP019897	NCBI	fwd	673..696	GIEANPGP
OP019898	NCBI	rev	6923..6900	DVHPNPGP
OP441373	NCBI	fwd	2721..2744	DIETNPGP
OP441373	NCBI	fwd	3003..3026	DIEVNPGP
OP514660	NCBI	fwd	4505..4528	GVEQNPGP
OP884013	NCBI	fwd	478..501	DIETNPGP
OP884033	NCBI	fwd	1816..1839	DVESNPGP
OP884033	NCBI	fwd	3694..3717	DVESNPGP
OP933685	NCBI	fwd	4085..4108	DIESNPGP
OP933695	NCBI	fwd	2565..2588	DIETNPGP
OP963615	NCBI	fwd	2622..2645	DIEENPGP
OP963619	NCBI	fwd	2727..2750	DVELNPGP
OP963621	NCBI	fwd	2708..2731	DIEENPGP
OQ198317	NCBI	fwd	3062..3085	DVEMNPGP
OW528608	NCBI	fwd	1327..1350	GVETNPGP
OW528608	NCBI	fwd	1879..1902	TIEKNPGP
DRR089004.macro.NODE_308_length_4137_cov_8.033957	Edgar2022	rev	3779..3756	DVEVNPGP
ERR1276831.macro.NODE_56_length_8943_cov_10140.436362	Edgar2022	rev	8098..8075	DVELNPGP
ERR1301446.macro.NODE_6_length_9986_cov_16.607320	Edgar2022	fwd	1055..1078	DIEENPGP
ERR1301448.macro.NODE_7_length_10682_cov_13.925277	Edgar2022	fwd	4515..4538	GIESNPGP
ERR1301454.macro.NODE_6_length_9876_cov_16.041731	Edgar2022	rev	8702..8679	DVESNPGP
ERR1301454.macro.NODE_30_length_6251_cov_33.445659	Edgar2022	fwd	476..499	DIEQNPGP
ERR1301457.macro.NODE_12_length_11279_cov_50.816422	Edgar2022	fwd	5012..5035	GIESNPGP
ERR1301456.macro.NODE_44_length_10882_cov_326.086997	Edgar2022	fwd	1228..1251	DVEQNPGP
ERR1301456.macro.NODE_61_length_7167_cov_1182.431573	Edgar2022	fwd	1262..1285	DVETNPGP
ERR1301468.macro.NODE_17_length_6480_cov_10.148970	Edgar2022	rev	5717..5694	DVESNPGP
ERR1301475.macro.NODE_22_length_9565_cov_36.053167	Edgar2022	fwd	1391..1414	DVELNPGP
ERR1301475.macro.NODE_55_length_6083_cov_56.775671	Edgar2022	rev	4914..4891	DIESNPGP
ERR1301473.macro.NODE_114_length_7754_cov_2763.080592	Edgar2022	rev	4448..4425	DIESNPGP
ERR1301491.macro.NODE_13_length_9504_cov_15.759621	Edgar2022	rev	8509..8486	DVELNPGP
ERR1301495.macro.NODE_11_length_7466_cov_255.994008	Edgar2022	rev	4095..4072	DVEENPGP
ERR1301499.macro.NODE_11_length_10225_cov_45.765096	Edgar2022	fwd	1180..1203	DIEENPGP
ERR1301500.macro.NODE_84_length_6869_cov_39.277201	Edgar2022	fwd	2757..2780	DVELNPGP
ERR1301507.macro.NODE_11_length_10799_cov_35.321188	Edgar2022	fwd	1180..1203	DVEQNPGP
ERR1301507.macro.NODE_16_length_9963_cov_25.158740	Edgar2022	fwd	2747..2770	GVESNPGP
ERR1301507.macro.NODE_16_length_9963_cov_25.158740	Edgar2022	fwd	3668..3691	GIESNPGP
ERR1301509.macro.NODE_90_length_4594_cov_8.003802	Edgar2022	fwd	434..457	DVESNPGP
ERR1301509.macro.NODE_90_length_4594_cov_8.003802	Edgar2022	fwd	680..703	DVESNPGP
ERR1301514.macro.NODE_24_length_6594_cov_9.187761	Edgar2022	rev	5496..5473	DVELNPGP
ERR1301506.macro.NODE_83_length_7704_cov_20.342039	Edgar2022	rev	4278..4255	DVELNPGP
ERR1301519.macro.NODE_7_length_10328_cov_46.135032	Edgar2022	fwd	1719..1742	GIESNPGP
ERR1301519.macro.NODE_7_length_10328_cov_46.135032	Edgar2022	fwd	3915..3938	GIESNPGP
ERR1301519.macro.NODE_76_length_4152_cov_15.832465	Edgar2022	fwd	434..457	DIESNPGP
ERR1301523.macro.NODE_5_length_10294_cov_5.574083	Edgar2022	fwd	1034..1057	DVESNPGP
ERR1301527.macro.NODE_15_length_6816_cov_66.400568	Edgar2022	fwd	1562..1585	DVEVNPGP
ERR1301531.macro.NODE_20_length_9806_cov_74.065166	Edgar2022	fwd	844..867	NVESNPGP
ERR1301543.macro.NODE_4_length_9786_cov_21.894857	Edgar2022	rev	8706..8683	DIEENPGP
ERR1301543.macro.NODE_40_length_5153_cov_5.776342	Edgar2022	rev	5002..4979	DVESNPGP
ERR1301543.macro.NODE_61_length_4019_cov_20.739990	Edgar2022	rev	3633..3610	DVESNPGP
ERR1301543.macro.NODE_61_length_4019_cov_20.739990	Edgar2022	rev	3303..3280	DIESNPGP
ERR1301561.macro.NODE_58_length_8804_cov_18.680567	Edgar2022	fwd	3544..3567	DVEENPGP
ERR1301583.macro.NODE_4_length_10241_cov_582.179976	Edgar2022	rev	8535..8512	GIESNPGP
ERR1301583.macro.NODE_4_length_10241_cov_582.179976	Edgar2022	rev	6393..6370	GVESNPGP
ERR1301603.macro.NODE_32_length_5827_cov_74.832223	Edgar2022	rev	5316..5293	DVESNPGP
ERR1301608.macro.NODE_19_length_7765_cov_67.368621	Edgar2022	rev	7235..7212	GIESNPGP
ERR1301616.macro.NODE_51_length_4226_cov_3.539605	Edgar2022	fwd	461..484	DVETNPGP
ERR1301616.macro.NODE_51_length_4226_cov_3.539605	Edgar2022	fwd	4067..4090	DVEKNPGP
ERR1301602.macro.NODE_20_length_7579_cov_7.540907	Edgar2022	rev	5539..5516	DIELNPGP
ERR1301777.macro.NODE_12_length_10369_cov_7.165138	Edgar2022	fwd	1005..1028	DVEQNPGP
ERR1301777.macro.NODE_35_length_8957_cov_60.796808	Edgar2022	fwd	7370..7393	GIESNPGP
ERR1301784.macro.NODE_4_length_9539_cov_7.681500	Edgar2022	rev	8619..8596	DIESNPGP
ERR1301784.macro.NODE_5_length_9040_cov_10.250421	Edgar2022	rev	8048..8025	GVEPNPGP
ERR1301798.macro.NODE_9_length_9666_cov_76.618778	Edgar2022	fwd	1217..1240	DVELNPGP
ERR1301800.macro.NODE_20_length_9284_cov_77.207510	Edgar2022	fwd	1581..1604	GVEQNPGP
ERR1301813.macro.NODE_6_length_9915_cov_32.647161	Edgar2022	fwd	1429..1452	DVESNPGP
ERR1301812.macro.NODE_30_length_8872_cov_11.372957	Edgar2022	rev	7880..7857	GIEPNPGP
ERR1301828.macro.NODE_45_length_9123_cov_793.731778	Edgar2022	rev	7425..7402	GVEPNPGP
ERR1301828.macro.NODE_45_length_9123_cov_793.731778	Edgar2022	rev	5541..5518	GVEPNPGP
ERR1301843.macro.NODE_67_length_5939_cov_4.516334	Edgar2022	fwd	1972..1995	DVESNPGP
ERR1301869.macro.NODE_1_length_10744_cov_9.502683	Edgar2022	rev	9494..9471	DVESNPGP
ERR1301879.macro.NODE_90_length_4707_cov_7.214442	Edgar2022	fwd	420..443	GIEPNPGP
ERR1301898.macro.NODE_15_length_6259_cov_3.863918	Edgar2022	rev	5257..5234	DVEANPGP
ERR1302570.macro.NODE_546_length_3102_cov_4.533065	Edgar2022	fwd	433..456	GVEKNPGP
ERR1302601.macro.NODE_188_length_3576_cov_7.718216	Edgar2022	fwd	582..605	GIEKNPGP
ERR1302686.macro.NODE_31_length_6952_cov_37.838922	Edgar2022	rev	4250..4227	DVEQNPGP
ERR1302619.macro.NODE_313_length_4371_cov_18.679614	Edgar2022	rev	3899..3876	GVEKNPGP
ERR1302642.macro.NODE_408_length_3546_cov_8.014607	Edgar2022	rev	2911..2888	GVEKNPGP
ERR1302928.macro.NODE_6_length_10031_cov_241.580541	Edgar2022	rev	8903..8880	DVESNPGP
ERR1302911.macro.NODE_96_length_6871_cov_4.688204	Edgar2022	fwd	1046..1069	GIEPNPGP
ERR1302934.macro.NODE_6_length_9605_cov_61.993778	Edgar2022	fwd	1252..1275	DVESNPGP
ERR1302934.macro.NODE_13_length_8595_cov_25.698064	Edgar2022	rev	7364..7341	DVESNPGP
ERR1302935.macro.NODE_18_length_7364_cov_12.065322	Edgar2022	fwd	1031..1054	GIEPNPGP
ERR1302947.macro.NODE_16_length_9100_cov_93.541161	Edgar2022	rev	7310..7287	GVEPNPGP
ERR1302947.macro.NODE_16_length_9100_cov_93.541161	Edgar2022	rev	5429..5406	GIEPNPGP
ERR1302952.macro.NODE_2_length_10802_cov_100.749227	Edgar2022	rev	9312..9289	DVETNPGP
ERR1302952.macro.NODE_2_length_10802_cov_100.749227	Edgar2022	rev	1632..1609	GIEPNPGP
ERR1302954.macro.NODE_45_length_7556_cov_30.593973	Edgar2022	fwd	478..501	GIESNPGP
ERR1302954.macro.NODE_116_length_4001_cov_215.741104	Edgar2022	fwd	416..439	DVEMNPGP
ERR1302937.macro.NODE_16_length_9190_cov_134.369913	Edgar2022	fwd	1269..1292	DVESNPGP
ERR1302973.macro.NODE_4_length_10099_cov_60.058641	Edgar2022	fwd	1088..1111	DVETNPGP
ERR1302973.macro.NODE_6_length_9187_cov_10.324801	Edgar2022	rev	8475..8452	GIESNPGP
ERR1303023.macro.NODE_39_length_5365_cov_2.850057	Edgar2022	fwd	439..462	DVEANPGP
ERR1303047.macro.NODE_7_length_9463_cov_13.388544	Edgar2022	rev	5969..5946	GIESNPGP
ERR1302856.macro.NODE_94_length_7175_cov_18.561543	Edgar2022	rev	5942..5919	GIEPNPGP
ERR1352920.macro.NODE_49_length_8234_cov_86.198900	Edgar2022	rev	6471..6448	VIEKNPGP
ERR1352920.macro.NODE_49_length_8234_cov_86.198900	Edgar2022	rev	5712..5689	DIETNPGP
ERR1352920.macro.NODE_49_length_8234_cov_86.198900	Edgar2022	rev	5655..5632	GIELNPGP
ERR1352920.macro.NODE_199_length_4807_cov_10.706599	Edgar2022	rev	3463..3440	CVEKNPGP
ERR1352920.macro.NODE_199_length_4807_cov_10.706599	Edgar2022	rev	3184..3161	VIEQNPGP
ERR1352920.macro.NODE_199_length_4807_cov_10.706599	Edgar2022	rev	3034..3011	VIEKNPGP
ERR1352920.macro.NODE_216_length_4646_cov_6.206439	Edgar2022	fwd	1506..1529	GVEQNPGP
ERR1356695.macro.NODE_164_length_9064_cov_176.624958	Edgar2022	rev	7884..7861	GVEPNPGP
ERR1356695.macro.NODE_704_length_5271_cov_6.265033	Edgar2022	rev	4170..4147	VIEKNPGP
ERR1356701.macro.NODE_385_length_4098_cov_8.543591	Edgar2022	rev	2921..2898	DIELNPGP
ERR1356723.macro.NODE_799_length_3617_cov_15.840247	Edgar2022	fwd	137..160	DVELNPGW
ERR1356733.macro.NODE_56_length_8689_cov_22.571412	Edgar2022	rev	7664..7641	GIEPNPGP
ERR1356749.macro.NODE_133_length_4949_cov_53.418571	Edgar2022	fwd	3230..3253	GVEPNPGP
ERR1356751.macro.NODE_8_length_14679_cov_46.493028	Edgar2022	rev	4942..4919	DVESNNGP
ERR1356755.macro.NODE_75_length_6984_cov_20.722999	Edgar2022	rev	5276..5253	DVEPNPGP
ERR1356763.macro.NODE_463_length_4640_cov_4.078414	Edgar2022	fwd	1308..1331	DVERDPGP
ERR1599944.macro.NODE_6_length_5749_cov_8.418712	Edgar2022	fwd	3841..3864	DVESNPGP
ERR1661349.macro.NODE_5484_length_4077_cov_21.060689	Edgar2022	rev	3455..3432	DIELNPGP
ERR1661349.macro.NODE_5484_length_4077_cov_21.060689	Edgar2022	rev	3302..3279	GIEPNPGP
ERR1960624.macro.NODE_38_length_8254_cov_35.149421	Edgar2022	rev	7038..7015	DVENNPGP
ERR1960624.macro.NODE_60_length_7357_cov_41.416256	Edgar2022	fwd	1133..1156	DVEQNPGP
ERR1960624.macro.NODE_210_length_5174_cov_15.766439	Edgar2022	rev	1424..1401	TIEKNPGP
ERR1981385.macro.NODE_1_length_9032_cov_72.858243	Edgar2022	fwd	986..1009	DVESNPGP
ERR2029918.macro.NODE_3_length_8789_cov_7.049735	Edgar2022	rev	8001..7978	DVESNPGP
ERR2088987.macro.NODE_755_length_4643_cov_4.906565	Edgar2022	rev	3991..3968	CVELNPGP
ERR2122313.macro.NODE_24898_length_2754_cov_4.788711	Edgar2022	rev	1800..1777	GIEQNPGP
ERR2309086.macro.NODE_8_length_5277_cov_32.065458	Edgar2022	fwd	343..366	DVERNPGP
ERR2497773.macro.NODE_49_length_6732_cov_4.202368	Edgar2022	fwd	2126..2149	GIELNPGP
ERR2497773.macro.NODE_49_length_6732_cov_4.202368	Edgar2022	fwd	4492..4515	CVEVNPGP
ERR2562187.macro.NODE_12_length_5796_cov_8.483138	Edgar2022	rev	5435..5412	GVETNPGP
ERR2562187.macro.NODE_12_length_5796_cov_8.483138	Edgar2022	rev	4979..4956	CVETNPGP
ERR2562194.macro.NODE_96_length_4649_cov_29.587850	Edgar2022	fwd	944..967	VIEKNPGP
ERR2562195.macro.NODE_27_length_5835_cov_5.796598	Edgar2022	fwd	318..341	DIETNPGP
ERR2562195.macro.NODE_27_length_5835_cov_5.796598	Edgar2022	fwd	660..683	GIEPNPGP
ERR2562195.macro.NODE_53_length_4444_cov_7.029741	Edgar2022	rev	3373..3350	CVEANPGP
ERR2562197.macro.NODE_21_length_7037_cov_8.950029	Edgar2022	rev	2283..2260	GIEPNPGP
ERR2562197.macro.NODE_44_length_5668_cov_22.995532	Edgar2022	rev	971..948	GIEPNPGP
ERR2562196.macro.NODE_98_length_4766_cov_6.540805	Edgar2022	rev	1877..1854	CVETNPGP
ERR2737751.macro.NODE_174_length_10051_cov_53.824839	Edgar2022	rev	9007..8984	DVEENPGP
ERR2737761.macro.NODE_789_length_7458_cov_27.290525	Edgar2022	rev	6759..6736	DVESNPGP
ERR2737786.macro.NODE_344_length_3321_cov_3.301438	Edgar2022	rev	2427..2404	GIEPNPGP
ERR2737794.macro.NODE_7_length_9943_cov_90.892770	Edgar2022	rev	8843..8820	DVESNPGP
ERR2809050.macro.NODE_36_length_7994_cov_9.802550	Edgar2022	fwd	1041..1064	GVEQNPGP
ERR2809050.macro.NODE_36_length_7994_cov_9.802550	Edgar2022	fwd	1170..1193	GVERNPGP
ERR2809089.macro.NODE_70_length_6203_cov_5.925775	Edgar2022	fwd	2323..2346	GVEPNPGP
ERR2809089.macro.NODE_70_length_6203_cov_5.925775	Edgar2022	fwd	2986..3009	GVERNPGP
ERR2809090.macro.NODE_66_length_6161_cov_6.732096	Edgar2022	fwd	4780..4803	GVEPNPGP
ERR2815185.macro.NODE_240_length_5336_cov_3.568307	Edgar2022	rev	5073..5050	DVELNPGP
ERR2815195.macro.NODE_107_length_6299_cov_29.046418	Edgar2022	rev	3679..3656	CVEENPGP
ERR2815218.macro.NODE_307_length_4518_cov_168.568279	Edgar2022	rev	3207..3184	NVEQNPGP
ERR2815214.macro.NODE_481_length_3585_cov_5.546412	Edgar2022	rev	2450..2427	GIESNPGP
ERR2815222.macro.NODE_105_length_8081_cov_14.959041	Edgar2022	fwd	2129..2152	DVESNPGP
ERR2815232.macro.NODE_104_length_8801_cov_15.338566	Edgar2022	fwd	2148..2171	GVEPNPGP
ERR2815232.macro.NODE_104_length_8801_cov_15.338566	Edgar2022	fwd	3186..3209	GIEPNPGP
ERR2815232.macro.NODE_104_length_8801_cov_15.338566	Edgar2022	fwd	3939..3962	GIEPNPGP
ERR2815260.macro.NODE_454_length_3934_cov_3.639990	Edgar2022	fwd	1040..1063	DVEKNPGP
ERR2815260.macro.NODE_454_length_3934_cov_3.639990	Edgar2022	fwd	1283..1306	DVEANPGP
ERR3013336.macro.NODE_7_length_4293_cov_14.019203	Edgar2022	fwd	1000..1023	GIEKNPGP
ERR3013342.macro.NODE_22_length_3497_cov_6.287240	Edgar2022	rev	3193..3170	GVEKNPGP
ERR3047580.macro.NODE_73_length_5825_cov_59.261127	Edgar2022	rev	1711..1688	CVEPNPGP
ERR3047580.macro.NODE_109_length_4860_cov_53.082097	Edgar2022	rev	1595..1572	GVEKNPGP
ERR3047580.macro.NODE_146_length_4107_cov_105.266485	Edgar2022	fwd	692..715	GIEPNPGP
ERR3047584.macro.NODE_66_length_4339_cov_2944.491561	Edgar2022	rev	3899..3876	DVEINPGP
ERR3098028.macro.NODE_32_length_5220_cov_29.366233	Edgar2022	rev	3410..3387	GVEPNPGP
ERR3098023.macro.NODE_734_length_2463_cov_28.764435	Edgar2022	fwd	718..741	GIEPNPGP
ERR3098029.macro.NODE_33_length_7808_cov_30.078992	Edgar2022	rev	7036..7013	GIEPNPGP
ERR3098029.macro.NODE_33_length_7808_cov_30.078992	Edgar2022	rev	6901..6878	GVEPNPGP
ERR3098029.macro.NODE_160_length_4245_cov_39.563039	Edgar2022	rev	3408..3385	GIEPNPGP
ERR3143230.macro.NODE_98_length_7493_cov_50699.348518	Edgar2022	fwd	3416..3439	DVEENPGP
ERR3143231.macro.NODE_392_length_9155_cov_44.424686	Edgar2022	fwd	1115..1138	DIESNPGP
ERR3143221.macro.NODE_162_length_10184_cov_672.863812	Edgar2022	rev	6399..6376	GVESNPGP
ERR3143221.macro.NODE_511_length_7374_cov_570.797014	Edgar2022	fwd	3116..3139	DVELNPGP
ERR3179213.macro.NODE_419_length_7587_cov_13.731511	Edgar2022	rev	3882..3859	DVETNPGP
ERR3463867.macro.NODE_216_length_4084_cov_18.286989	Edgar2022	rev	3177..3154	VIEKNPGP
ERR3463872.macro.NODE_87_length_6598_cov_7.561460	Edgar2022	fwd	2802..2825	GVELNPGP
ERR3463873.macro.NODE_41_length_8211_cov_14.821000	Edgar2022	rev	7221..7198	TVEKNPGP
ERR3463873.macro.NODE_41_length_8211_cov_14.821000	Edgar2022	rev	6699..6676	DIEPNPGP
ERR3463873.macro.NODE_41_length_8211_cov_14.821000	Edgar2022	rev	6069..6046	GVEPNPGP
ERR3463873.macro.NODE_41_length_8211_cov_14.821000	Edgar2022	rev	5484..5461	GVEPNPGP
ERR3660996.macro.NODE_218_length_5278_cov_5.179443	Edgar2022	fwd	2467..2490	DIESNPGP
ERR3661009.macro.NODE_299_length_5177_cov_9.607367	Edgar2022	rev	4505..4482	DIETHPGP
ERR3661016.macro.NODE_42_length_9923_cov_9.678477	Edgar2022	rev	8637..8614	DVEENPGP
ERR3661016.macro.NODE_66_length_9558_cov_7.689299	Edgar2022	fwd	1188..1211	DVETNPGP
ERR3661016.macro.NODE_70_length_9488_cov_7.883590	Edgar2022	rev	8192..8169	DVELNPGP
ERR3661016.macro.NODE_738_length_4599_cov_18.232435	Edgar2022	fwd	1169..1192	GVESNPGP
ERR3661000.macro.NODE_24_length_9110_cov_9.884254	Edgar2022	fwd	3309..3332	DVESNPGP
ERR3687361.macro.NODE_55_length_6883_cov_162.148311	Edgar2022	fwd	1647..1670	GIEPNPGP
ERR3697260.macro.NODE_6_length_8521_cov_127.190061	Edgar2022	rev	7627..7604	GIEPNPGP
ERR3687831.macro.NODE_874_length_7029_cov_29.813399	Edgar2022	fwd	911..934	GIESNPGP
ERR3687834.macro.NODE_901_length_7002_cov_8.030163	Edgar2022	rev	6135..6112	NVEMNPGP
ERR3687834.macro.NODE_1411_length_5561_cov_16.128644	Edgar2022	rev	4268..4245	GIEPNPGP
ERR3687834.macro.NODE_3238_length_3685_cov_4.065891	Edgar2022	rev	2858..2835	GVEKNPGP
ERR3687832.macro.NODE_897_length_5804_cov_4.435875	Edgar2022	fwd	291..314	GVEQNPGP
ERR3687836.macro.NODE_1123_length_5679_cov_12.545487	Edgar2022	rev	3964..3941	GVELNPGP
ERR3687381.macro.NODE_24_length_8736_cov_65.264227	Edgar2022	fwd	1266..1289	GVEWNPGP
ERR753899.macro.NODE_7_length_7492_cov_10.465445	Edgar2022	rev	4420..4397	DIEANPGP
SRR10080825.macro.NODE_20_length_9482_cov_7.296830	Edgar2022	fwd	1609..1632	DIETNPGE
SRR10080825.macro.NODE_163_length_5066_cov_3.445485	Edgar2022	rev	1499..1476	DVESNPGP
SRR10080825.macro.NODE_202_length_4654_cov_68.084039	Edgar2022	rev	4040..4017	GVEENPGP
SRR10080825.macro.NODE_202_length_4654_cov_68.084039	Edgar2022	rev	3878..3855	GIEPNPGP
SRR10080825.macro.NODE_223_length_4513_cov_10.749776	Edgar2022	rev	3450..3427	GVEENPGP
SRR10080825.macro.NODE_223_length_4513_cov_10.749776	Edgar2022	rev	3183..3160	GIETNPGP
SRR10080825.macro.NODE_223_length_4513_cov_10.749776	Edgar2022	rev	2943..2920	GIELNPGP
SRR10080825.macro.NODE_289_length_4160_cov_4.784481	Edgar2022	rev	3269..3246	GVEQNPGP
SRR10080825.macro.NODE_289_length_4160_cov_4.784481	Edgar2022	rev	3062..3039	GVEENPGP
SRR10080825.macro.NODE_295_length_4120_cov_3.749939	Edgar2022	rev	3794..3771	DIEPNPGP
SRR10080825.macro.NODE_295_length_4120_cov_3.749939	Edgar2022	rev	3386..3363	DVESNPGP
SRR10080825.macro.NODE_411_length_3692_cov_20.415043	Edgar2022	fwd	267..290	GVEENPGP
SRR10080825.macro.NODE_1751_length_1768_cov_5.341478	Edgar2022	fwd	1536..1559	DVEANPGP
SRR10158939.macro.NODE_23_length_10707_cov_563.784089	Edgar2022	rev	8700..8677	DVEQNPGP
SRR10279846.macro.NODE_564_length_10125_cov_8.346769	Edgar2022	rev	5916..5893	GIESNPGP
SRR10376311.macro.NODE_1499_length_4108_cov_68.571499	Edgar2022	fwd	1076..1099	DVESNPGP
SRR10376312.macro.NODE_4162_length_3381_cov_5.960097	Edgar2022	fwd	557..580	DVEANPGF
SRR10482241.macro.NODE_124_length_8919_cov_22.408998	Edgar2022	fwd	993..1016	DVETNPGP
SRR10482241.macro.NODE_157_length_8252_cov_16.078249	Edgar2022	rev	7076..7053	DVESNPGP
SRR10482241.macro.NODE_157_length_8252_cov_16.078249	Edgar2022	rev	6203..6180	DVETNPGP
SRR10522288.macro.NODE_466_length_6149_cov_6.886230	Edgar2022	rev	3840..3817	DIELHPGP
SRR10522288.macro.NODE_466_length_6149_cov_6.886230	Edgar2022	rev	3630..3607	DVEPHPGP
SRR10522288.macro.NODE_1053_length_4478_cov_39.203432	Edgar2022	rev	3696..3673	DVEKNPGP
SRR10522297.macro.NODE_806_length_5206_cov_91.084351	Edgar2022	rev	3776..3753	GVEENPGP
SRR10522297.macro.NODE_806_length_5206_cov_91.084351	Edgar2022	rev	3452..3429	GIEQNPGP
SRR10522297.macro.NODE_806_length_5206_cov_91.084351	Edgar2022	rev	3017..2994	GVEQNPGP
SRR10522297.macro.NODE_1342_length_4158_cov_8.868581	Edgar2022	fwd	1099..1122	GIEPNPGP
SRR10522296.macro.NODE_1304_length_4557_cov_16.071872	Edgar2022	fwd	737..760	GIEENPGP
SRR10522302.macro.NODE_246_length_7598_cov_9.843688	Edgar2022	rev	7058..7035	DVEQHPGP
SRR10522302.macro.NODE_246_length_7598_cov_9.843688	Edgar2022	rev	5333..5310	GVEKNPGP
SRR10607433.macro.NODE_9_length_8892_cov_2659.185509	Edgar2022	fwd	989..1012	DVETNPGP
SRR10666471.macro.NODE_405_length_4827_cov_8.455827	Edgar2022	rev	1723..1700	GVERNPGP
SRR10666471.macro.NODE_405_length_4827_cov_8.455827	Edgar2022	rev	1456..1433	GVESNPGP
SRR10849013.macro.NODE_27_length_8996_cov_8.619411	Edgar2022	rev	4919..4896	DVETNPGP
SRR10849013.macro.NODE_29_length_8905_cov_11.300951	Edgar2022	fwd	3868..3891	DIETNPGP
SRR10849351.macro.NODE_27_length_9018_cov_9.150140	Edgar2022	fwd	3345..3368	DVELNPGP
SRR10849749.macro.NODE_37_length_4644_cov_6.841173	Edgar2022	fwd	3094..3117	GIELNPGP
SRR10849403.macro.NODE_689_length_3233_cov_9.206962	Edgar2022	rev	2785..2762	NVEKNPGP
SRR10849807.macro.NODE_24_length_8276_cov_5.687675	Edgar2022	fwd	1113..1136	DVESNPGP
SRR10854658.macro.NODE_14_length_10106_cov_28.063590	Edgar2022	rev	8735..8712	DVETNPGP
SRR10854662.macro.NODE_886_length_4859_cov_7.089427	Edgar2022	fwd	1418..1441	DVELNPGP
SRR10854663.macro.NODE_2933_length_3741_cov_5.864504	Edgar2022	fwd	708..731	GVESNPGP
SRR10854863.macro.NODE_177_length_10543_cov_6.181375	Edgar2022	fwd	1316..1339	DVETNPGE
SRR10854863.macro.NODE_191_length_10266_cov_20.464142	Edgar2022	fwd	1279..1302	DVETNPGM
SRR10854863.macro.NODE_402_length_8871_cov_5.314049	Edgar2022	fwd	1143..1166	GVEPNPGP
SRR10854863.macro.NODE_469_length_8598_cov_14.544164	Edgar2022	rev	7686..7663	VIEKNPGP
SRR10854863.macro.NODE_499_length_8462_cov_4.313029	Edgar2022	fwd	479..502	GIEPNPGP
SRR10854863.macro.NODE_499_length_8462_cov_4.313029	Edgar2022	fwd	857..880	GIEPNPGP
SRR10854863.macro.NODE_522_length_8341_cov_19.548863	Edgar2022	fwd	536..559	DIESNPPP
SRR10854863.macro.NODE_862_length_6563_cov_6.490447	Edgar2022	fwd	4698..4721	GVELNPGP
SRR10854863.macro.NODE_1283_length_5443_cov_11.429050	Edgar2022	fwd	1190..1213	GVEKNPGP
SRR10854863.macro.NODE_1482_length_5082_cov_7.097225	Edgar2022	rev	1741..1718	GVEPNPGP
SRR10854863.macro.NODE_1686_length_4809_cov_47.037162	Edgar2022	rev	3878..3855	DVEQNPGP
SRR10854863.macro.NODE_1768_length_4709_cov_8.071398	Edgar2022	rev	1809..1786	GIELNPGP
SRR10854863.macro.NODE_2353_length_4169_cov_17.174805	Edgar2022	fwd	1082..1105	GVEENPGP
SRR10854863.macro.NODE_5440_length_2807_cov_3.442575	Edgar2022	rev	1879..1856	GVEKNPGP
SRR10854864.macro.NODE_215_length_9933_cov_206.489858	Edgar2022	rev	8661..8638	DIETNPGP
SRR10854864.macro.NODE_271_length_9370_cov_6.361514	Edgar2022	fwd	686..709	DIELNPGP
SRR10854864.macro.NODE_284_length_9284_cov_37.207361	Edgar2022	rev	7670..7647	GIEPNPGP
SRR10854864.macro.NODE_1418_length_5236_cov_124.472981	Edgar2022	fwd	984..1007	GIEPNPGP
SRR10854864.macro.NODE_1576_length_5020_cov_16.035173	Edgar2022	rev	4563..4540	GIESNPGP
SRR10854864.macro.NODE_1973_length_4560_cov_67.620682	Edgar2022	fwd	1152..1175	CVEQNPGP
SRR10854864.macro.NODE_3503_length_3593_cov_6.413068	Edgar2022	fwd	758..781	GVEPNPGP
SRR10873729.macro.NODE_4_length_9477_cov_16.952106	Edgar2022	fwd	1581..1604	DVELNPGP
SRR10873785.macro.NODE_47_length_9429_cov_12.673651	Edgar2022	fwd	7587..7610	GIEPNPGP
SRR10873785.macro.NODE_47_length_9429_cov_12.673651	Edgar2022	fwd	7971..7994	GIEPNPGP
SRR10873785.macro.NODE_55_length_9181_cov_362.166041	Edgar2022	fwd	1147..1170	GIEPNPGP
SRR10873923.macro.NODE_21_length_6958_cov_8.241258	Edgar2022	fwd	2987..3010	GVEPNPGP
SRR10873876.macro.NODE_15_length_7835_cov_175.538641	Edgar2022	fwd	2943..2966	DVEENPGP
SRR10873916.macro.NODE_6_length_9891_cov_39.277027	Edgar2022	fwd	1473..1496	GVESNPGP
SRR10873916.macro.NODE_6_length_9891_cov_39.277027	Edgar2022	fwd	3537..3560	GIESNPGP
SRR10873916.macro.NODE_35_length_5714_cov_53.590413	Edgar2022	rev	5268..5245	GIELNPGP
SRR10874069.macro.NODE_25_length_7257_cov_9.457247	Edgar2022	fwd	2710..2733	GVESNPGP
SRR10874399.macro.NODE_13_length_7583_cov_277.379893	Edgar2022	rev	4782..4759	DVETNPGP
SRR10874850.macro.NODE_7_length_9774_cov_50.970677	Edgar2022	rev	6211..6188	GIESNPGP
SRR10874850.macro.NODE_26_length_4024_cov_30.730326	Edgar2022	fwd	1965..1988	DVEQNPGP
SRR10874916.macro.NODE_2_length_10873_cov_20.874047	Edgar2022	rev	6421..6398	DVESNPGP
SRR10875768.macro.NODE_10_length_9902_cov_69.285612	Edgar2022	fwd	4013..4036	GIEANPGP
SRR10875768.macro.NODE_20_length_7855_cov_16.897569	Edgar2022	rev	7123..7100	DVETNPGP
SRR10875353.macro.NODE_2_length_9175_cov_8671.642510	Edgar2022	rev	8031..8008	DIELNPGP
SRR10918875.macro.NODE_2_length_9098_cov_6629.486537	Edgar2022	rev	7890..7867	GIETNPGP
SRR10918875.macro.NODE_2_length_9098_cov_6629.486537	Edgar2022	rev	7164..7141	GIETNPGP
SRR10918875.macro.NODE_8_length_6135_cov_360.595348	Edgar2022	fwd	4107..4130	GVEQNPGP
SRR10918875.macro.NODE_8_length_6135_cov_360.595348	Edgar2022	fwd	4509..4532	GVEQNPGP
SRR10920923.macro.NODE_4_length_9907_cov_622.472951	Edgar2022	rev	3175..3152	TIERNPGP
SRR10920923.macro.NODE_4_length_9907_cov_622.472951	Edgar2022	rev	2989..2966	GVEENPGP
SRR10920923.macro.NODE_8_length_8217_cov_288.226179	Edgar2022	rev	2569..2546	GVEPNPGP
SRR10960131.macro.NODE_20_length_7553_cov_25.996807	Edgar2022	rev	6186..6163	GIESNPGP
SRR11005196.macro.NODE_361_length_9330_cov_86.351302	Edgar2022	rev	8251..8228	DVETNPGP
SRR11061007.macro.NODE_180_length_7684_cov_7.643017	Edgar2022	fwd	563..586	GVEPNPGP
SRR11085740.macro.NODE_1_length_8427_cov_49.352645	Edgar2022	rev	4168..4145	DIEENPGP
SRR11085741.macro.NODE_5_length_10979_cov_145.816340	Edgar2022	fwd	4861..4884	GIEANPGP
SRR11097768.macro.NODE_8_length_10536_cov_102.166205	Edgar2022	rev	9519..9496	DVEQNPGP
SRR11097768.macro.NODE_8_length_10536_cov_102.166205	Edgar2022	rev	9270..9247	DVEQNPGP
SRR11097768.macro.NODE_8_length_10536_cov_102.166205	Edgar2022	rev	1536..1513	GIEPNPGP
SRR11097768.macro.NODE_38_length_9528_cov_41.811846	Edgar2022	fwd	1668..1691	GIEMNPGP
SRR11097768.macro.NODE_62_length_9258_cov_13.744257	Edgar2022	fwd	864..887	DVETNPGP
SRR11097768.macro.NODE_76_length_9162_cov_75.360656	Edgar2022	fwd	1002..1025	GVEPNPGP
SRR11097768.macro.NODE_84_length_9103_cov_670.325249	Edgar2022	fwd	1067..1090	CIEPNPGP
SRR11097768.macro.NODE_121_length_8905_cov_79.277966	Edgar2022	fwd	1029..1052	GIEPNPGP
SRR11097768.macro.NODE_125_length_8886_cov_411.100420	Edgar2022	fwd	1038..1061	CVEPNPGP
SRR11097768.macro.NODE_145_length_8754_cov_50.173598	Edgar2022	fwd	107..130	DIETNPGP
SRR11097768.macro.NODE_145_length_8754_cov_50.173598	Edgar2022	fwd	620..643	DIELNPGP
SRR11097768.macro.NODE_154_length_8707_cov_41.996873	Edgar2022	rev	7596..7573	GIEPNPGP
SRR11097768.macro.NODE_154_length_8707_cov_41.996873	Edgar2022	rev	7251..7228	DVESNPGP
SRR11097768.macro.NODE_154_length_8707_cov_41.996873	Edgar2022	rev	6489..6466	DIESNPGP
SRR11097768.macro.NODE_160_length_8678_cov_83.176177	Edgar2022	rev	7366..7343	CIESNPGP
SRR11097768.macro.NODE_169_length_8644_cov_29.001050	Edgar2022	fwd	1098..1121	GIEPNPGP
SRR11097768.macro.NODE_211_length_8401_cov_27.559438	Edgar2022	rev	7575..7552	DVETNPGP
SRR11097768.macro.NODE_211_length_8401_cov_27.559438	Edgar2022	rev	7245..7222	DVETNPGP
SRR11097768.macro.NODE_223_length_8248_cov_29.994618	Edgar2022	fwd	5438..5461	GVEENPGP
SRR11097768.macro.NODE_223_length_8248_cov_29.994618	Edgar2022	fwd	5954..5977	GIEENPGP
SRR11097768.macro.NODE_318_length_6906_cov_109.691497	Edgar2022	fwd	1190..1213	DVETNPGP
SRR11097768.macro.NODE_328_length_6750_cov_20.634716	Edgar2022	rev	1534..1511	GIEENPGP
SRR11097768.macro.NODE_482_length_5753_cov_112.458451	Edgar2022	fwd	790..813	DVELNPGP
SRR11097768.macro.NODE_492_length_5725_cov_208.565464	Edgar2022	fwd	4303..4326	GVEPNPGP
SRR11097768.macro.NODE_582_length_5371_cov_39.516044	Edgar2022	rev	1288..1265	GIEQNPGP
SRR11097768.macro.NODE_615_length_5244_cov_81.431251	Edgar2022	fwd	63..86	GVEPNPGP
SRR11097768.macro.NODE_628_length_5215_cov_47.960716	Edgar2022	rev	3855..3832	VIEKNPGP
SRR11097768.macro.NODE_729_length_4949_cov_34.341468	Edgar2022	rev	1548..1525	GIEPNPGP
SRR11097768.macro.NODE_899_length_4571_cov_16.244775	Edgar2022	fwd	3021..3044	GIEPNPGP
SRR11097768.macro.NODE_899_length_4571_cov_16.244775	Edgar2022	fwd	3312..3335	GVELNPGP
SRR11097768.macro.NODE_1024_length_4319_cov_19.024729	Edgar2022	rev	3495..3472	GIEPNPGP
SRR11097768.macro.NODE_1226_length_4004_cov_20.161537	Edgar2022	rev	2973..2950	TIEPNPGP
SRR11097768.macro.NODE_1268_length_3955_cov_37.501030	Edgar2022	rev	2672..2649	DVEMNPGP
SRR11097768.macro.NODE_1399_length_3811_cov_34.343767	Edgar2022	fwd	870..893	GIEPNPGP
SRR11097768.macro.NODE_1496_length_3715_cov_45.509061	Edgar2022	fwd	767..790	CVETNPGP
SRR11097768.macro.NODE_2004_length_3118_cov_6.184893	Edgar2022	rev	2478..2455	GIEPNPGP
SRR11097768.macro.NODE_2047_length_3066_cov_5.805546	Edgar2022	fwd	1817..1840	GIEMNPGP
SRR11108977.macro.NODE_393_length_5797_cov_9.360063	Edgar2022	fwd	3563..3586	AVELNPGP
SRR11178169.macro.NODE_8_length_9905_cov_8.713734	Edgar2022	rev	8841..8818	DVESNPGP
SRR11241196.macro.NODE_223_length_3277_cov_3.226280	Edgar2022	fwd	468..491	GIEPNPGP
SRR11393808.macro.NODE_53_length_7719_cov_5.478410	Edgar2022	rev	4093..4070	DVEQNPGP
SRR11414083.macro.NODE_5_length_9485_cov_122.659795	Edgar2022	rev	8430..8407	DVETNPGP
SRR11450577.macro.NODE_53_length_5699_cov_93.124245	Edgar2022	fwd	1155..1178	GIEPNPGP
SRR11450577.macro.NODE_65_length_5256_cov_479.976654	Edgar2022	rev	4746..4723	GVESNPGP
SRR11450577.macro.NODE_65_length_5256_cov_479.976654	Edgar2022	rev	3216..3193	GVEPNPGP
SRR11450577.macro.NODE_112_length_4280_cov_10.318754	Edgar2022	rev	3559..3536	GVEPNPGP
SRR11450577.macro.NODE_162_length_3670_cov_11.463164	Edgar2022	rev	2745..2722	GVEQNPGP
SRR11450577.macro.NODE_560_length_2351_cov_4.923178	Edgar2022	fwd	164..187	GVEPNPGP
SRR11450579.macro.NODE_13_length_9882_cov_31.605464	Edgar2022	rev	827..804	GIEPNPGP
SRR11450579.macro.NODE_40_length_8798_cov_18.763324	Edgar2022	fwd	662..685	GIEPNPGP
SRR11450579.macro.NODE_40_length_8798_cov_18.763324	Edgar2022	fwd	947..970	GIEPNPGP
SRR11450579.macro.NODE_47_length_8592_cov_93.664749	Edgar2022	fwd	1327..1350	GVEHNPGP
SRR11450579.macro.NODE_53_length_8539_cov_57.743681	Edgar2022	rev	7213..7190	GVELNPGP
SRR11450579.macro.NODE_65_length_8089_cov_21.853792	Edgar2022	rev	7916..7893	GIEPNPGP
SRR11450579.macro.NODE_65_length_8089_cov_21.853792	Edgar2022	rev	7496..7473	GVESNPGP
SRR11450579.macro.NODE_65_length_8089_cov_21.853792	Edgar2022	rev	7310..7287	GIEPNPGP
SRR11450579.macro.NODE_229_length_4416_cov_8.963389	Edgar2022	fwd	842..865	GVEPNPGP
SRR11450579.macro.NODE_229_length_4416_cov_8.963389	Edgar2022	fwd	986..1009	NVEINPGP
SRR11450580.macro.NODE_23_length_9122_cov_46.281136	Edgar2022	fwd	1141..1164	GIETNPGP
SRR11450580.macro.NODE_23_length_9122_cov_46.281136	Edgar2022	fwd	1747..1770	GVELNPGP
SRR11450580.macro.NODE_23_length_9122_cov_46.281136	Edgar2022	fwd	1993..2016	GVETNPGP
SRR11450580.macro.NODE_27_length_9044_cov_61.797904	Edgar2022	rev	8051..8028	GIEPNPGP
SRR11450580.macro.NODE_28_length_9026_cov_74.272088	Edgar2022	rev	7552..7529	GVEHNPGP
SRR11450580.macro.NODE_28_length_9026_cov_74.272088	Edgar2022	rev	7246..7223	GIEPNPGP
SRR11450580.macro.NODE_41_length_8587_cov_42.868804	Edgar2022	fwd	1018..1041	GVELNPGP
SRR11450580.macro.NODE_48_length_8344_cov_28.372506	Edgar2022	rev	7764..7741	GVEPNPGP
SRR11450580.macro.NODE_60_length_7270_cov_21.776018	Edgar2022	rev	6722..6699	DVESNPGP
SRR11450580.macro.NODE_88_length_5754_cov_11.541982	Edgar2022	fwd	3327..3350	TIEKNPGP
SRR11450580.macro.NODE_141_length_4848_cov_30.552251	Edgar2022	fwd	990..1013	GIEPNPGP
SRR11450580.macro.NODE_141_length_4848_cov_30.552251	Edgar2022	fwd	1308..1331	GIEPNPGP
SRR11450580.macro.NODE_141_length_4848_cov_30.552251	Edgar2022	fwd	1500..1523	GVEPNPGP
SRR11450580.macro.NODE_166_length_4662_cov_12.874047	Edgar2022	rev	3481..3458	GIEPNPGP
SRR11450580.macro.NODE_173_length_4576_cov_95.428159	Edgar2022	fwd	1206..1229	GIEPNPGP
SRR11450580.macro.NODE_394_length_3403_cov_15.075375	Edgar2022	fwd	623..646	GVEPNPGP
SRR11450585.macro.NODE_7_length_9729_cov_14.507974	Edgar2022	fwd	2433..2456	DVENNPGP
SRR11450585.macro.NODE_8_length_9366_cov_85.813408	Edgar2022	fwd	1511..1534	CVESNPGP
SRR11450585.macro.NODE_113_length_4582_cov_17.393435	Edgar2022	rev	4007..3984	DIEPNPGM
SRR11450585.macro.NODE_113_length_4582_cov_17.393435	Edgar2022	rev	3356..3333	GIEPNPGP
SRR11482773.macro.NODE_2687_length_5864_cov_81.039553	Edgar2022	fwd	929..952	VIEKNPGP
SRR11563379.macro.NODE_250_length_4021_cov_18.391844	Edgar2022	fwd	689..712	GVEKNPGP
SRR11563891.macro.NODE_73_length_4072_cov_3.372593	Edgar2022	fwd	1075..1098	GIELNPGP
SRR11565177.macro.NODE_34_length_4576_cov_17.359316	Edgar2022	fwd	2993..3016	GIELNPGP
SRR11565179.macro.NODE_39_length_5734_cov_6.714538	Edgar2022	fwd	2304..2327	DVRYNPGP
SRR11564272.macro.NODE_18_length_5115_cov_28.093019	Edgar2022	fwd	1340..1363	TVEKNPGP
SRR11565436.macro.NODE_106_length_4562_cov_4.812430	Edgar2022	fwd	2546..2569	GIEPNPGP
SRR11565436.macro.NODE_442_length_3878_cov_26.361892	Edgar2022	rev	3145..3122	GIEPNPGP
SRR11565436.macro.NODE_442_length_3878_cov_26.361892	Edgar2022	rev	2899..2876	GVELNPGP
SRR11565436.macro.NODE_538_length_3725_cov_56.463308	Edgar2022	fwd	309..332	GIETNPGP
SRR11613372.macro.NODE_317_length_8287_cov_20.406501	Edgar2022	fwd	2317..2340	DVEANPGP
SRR11613372.macro.NODE_317_length_8287_cov_20.406501	Edgar2022	fwd	3751..3774	DVESNPGP
SRR11622633.macro.NODE_3_length_9732_cov_12.974117	Edgar2022	fwd	1609..1632	GIEPNPGP
SRR11622633.macro.NODE_6_length_8670_cov_7.424799	Edgar2022	rev	8005..7982	VVEKNPGP
SRR11623485.macro.NODE_2_length_10813_cov_12.243203	Edgar2022	rev	9768..9745	NIERNPGP
SRR11623485.macro.NODE_2_length_10813_cov_12.243203	Edgar2022	rev	9135..9112	DVEENPGP
SRR11622778.macro.NODE_218_length_3932_cov_7.648354	Edgar2022	fwd	794..817	VVEKNPGP
SRR11622356.macro.NODE_7_length_10609_cov_4.855258	Edgar2022	fwd	1610..1633	DVSANPGP
SRR11622356.macro.NODE_67_length_7558_cov_7.255444	Edgar2022	rev	5364..5341	GIEPNPGP
SRR11647991.macro.NODE_15_length_9547_cov_80.759447	Edgar2022	rev	8265..8242	GIESNPGP
SRR11647877.macro.NODE_611_length_3477_cov_35.583137	Edgar2022	rev	3130..3107	GVEQNPGP
SRR11647877.macro.NODE_713_length_3280_cov_5.721235	Edgar2022	fwd	718..741	DVESNPGY
SRR11648383.macro.NODE_267_length_4202_cov_6.738435	Edgar2022	fwd	1446..1469	GIEENPGP
SRR11648383.macro.NODE_289_length_4100_cov_25.460641	Edgar2022	fwd	1151..1174	GIEPNPGP
SRR11648176.macro.NODE_61_length_8917_cov_100.761081	Edgar2022	fwd	740..763	DVESNPGP
SRR11648176.macro.NODE_61_length_8917_cov_100.761081	Edgar2022	fwd	1106..1129	DVEENPGP
SRR11648176.macro.NODE_101_length_8207_cov_30.083723	Edgar2022	rev	6947..6924	GVESNPGP
SRR11648176.macro.NODE_101_length_8207_cov_30.083723	Edgar2022	rev	6515..6492	DVEANPGP
SRR11648176.macro.NODE_834_length_3444_cov_3.692376	Edgar2022	fwd	1868..1891	GVESNPGP
SRR11648382.macro.NODE_167_length_6252_cov_5.635540	Edgar2022	rev	5650..5627	DVESNPGW
SRR11648382.macro.NODE_167_length_6252_cov_5.635540	Edgar2022	rev	5044..5021	DVESNPGF
SRR11648382.macro.NODE_304_length_4745_cov_4.627140	Edgar2022	rev	2919..2896	GIEPNPGP
SRR11649134.macro.NODE_294_length_3949_cov_6.196852	Edgar2022	rev	3018..2995	CVETNPGP
SRR11647857.macro.NODE_55_length_9018_cov_9.918502	Edgar2022	fwd	1473..1496	DVELNPGP
SRR11648395.macro.NODE_59_length_8665_cov_13.561802	Edgar2022	fwd	924..947	GIETNPGP
SRR11648395.macro.NODE_323_length_4243_cov_4.619185	Edgar2022	rev	3017..2994	GIEPNPGP
SRR11648395.macro.NODE_598_length_3382_cov_4.160774	Edgar2022	fwd	306..329	DVESNPGP
SRR11649087.macro.NODE_644_length_4394_cov_4.084703	Edgar2022	rev	3574..3551	TVEPNPGP
SRR11648359.macro.NODE_313_length_5824_cov_5.989741	Edgar2022	rev	4933..4910	GIETNPGP
SRR11648359.macro.NODE_313_length_5824_cov_5.989741	Edgar2022	rev	4462..4439	GIETNPGP
SRR11658059.macro.NODE_448_length_7826_cov_20.809493	Edgar2022	rev	6341..6318	GIESNPGP
SRR11679699.macro.NODE_143_length_4035_cov_6.362696	Edgar2022	rev	1829..1806	GVEPNPGP
SRR11679701.macro.NODE_131_length_4671_cov_6.668769	Edgar2022	fwd	3375..3398	GVEPNPGP
SRR11679754.macro.NODE_48_length_8240_cov_9.942206	Edgar2022	fwd	5843..5866	GVEENPGP
SRR11679754.macro.NODE_61_length_7830_cov_33.247132	Edgar2022	rev	1895..1872	GIEVNPGP
SRR11679700.macro.NODE_33_length_7587_cov_27.520761	Edgar2022	fwd	2994..3017	GVESNPGP
SRR11679700.macro.NODE_44_length_7212_cov_14.665359	Edgar2022	rev	6329..6306	GIEPNPGP
SRR11679700.macro.NODE_189_length_4944_cov_5.032642	Edgar2022	rev	2254..2231	AVEPNPGP
SRR11679700.macro.NODE_212_length_4686_cov_25.301106	Edgar2022	fwd	3269..3292	GVEPNPGP
SRR11679700.macro.NODE_516_length_3612_cov_9.400961	Edgar2022	rev	179..156	GVEPNPGP
SRR11678449.macro.NODE_20_length_8870_cov_17.451745	Edgar2022	fwd	2977..3000	DIELNPGE
SRR11678449.macro.NODE_20_length_8870_cov_17.451745	Edgar2022	fwd	3655..3678	GIEPNPGP
SRR11678449.macro.NODE_26_length_8368_cov_23.347559	Edgar2022	fwd	455..478	GIEPNPGP
SRR11678449.macro.NODE_26_length_8368_cov_23.347559	Edgar2022	fwd	815..838	GIESNPGP
SRR11678449.macro.NODE_73_length_5875_cov_5.981386	Edgar2022	fwd	974..997	GIEPNPGP
SRR11678449.macro.NODE_3010_length_2042_cov_2.769934	Edgar2022	fwd	931..954	DVEENPGP
SRR11678561.macro.NODE_19_length_8395_cov_5.409998	Edgar2022	fwd	597..620	GIEPNPGP
SRR11678561.macro.NODE_19_length_8395_cov_5.409998	Edgar2022	fwd	1245..1268	DIELNPGP
SRR11678561.macro.NODE_57_length_6250_cov_6.695645	Edgar2022	fwd	4343..4366	DIEENPGP
SRR11678561.macro.NODE_107_length_4995_cov_66.001422	Edgar2022	fwd	3270..3293	GIEPNPGP
SRR11678561.macro.NODE_107_length_4995_cov_66.001422	Edgar2022	fwd	3807..3830	CVETNPGP
SRR11827185.macro.NODE_3_length_9976_cov_14.321620	Edgar2022	rev	8653..8630	DVETNPGP
SRR11827185.macro.NODE_245_length_3348_cov_4.511450	Edgar2022	fwd	514..537	GIEPNPGP
SRR11828459.macro.NODE_9_length_9759_cov_12.440120	Edgar2022	rev	9023..9000	DVEKNPGP
SRR11828459.macro.NODE_267_length_3314_cov_5.951558	Edgar2022	fwd	490..513	GIEPNPGP
SRR11828594.macro.NODE_90_length_4746_cov_9.690991	Edgar2022	rev	3364..3341	GVEQNPGP
SRR11828900.macro.NODE_6_length_9604_cov_11.566782	Edgar2022	rev	8329..8306	DVETNPGP
SRR11828900.macro.NODE_213_length_3441_cov_4.570962	Edgar2022	rev	2840..2817	SIETNPGP
SRR11828806.macro.NODE_54_length_8824_cov_141.412296	Edgar2022	fwd	1371..1394	DVESNPGP
SRR11828806.macro.NODE_54_length_8824_cov_141.412296	Edgar2022	fwd	2289..2312	DVELNPGP
SRR11828898.macro.NODE_186_length_3796_cov_14.985496	Edgar2022	fwd	2356..2379	TIEYNPGP
SRR11829001.macro.NODE_73_length_7983_cov_33.398104	Edgar2022	fwd	1740..1763	DVESNPGP
SRR11829001.macro.NODE_86_length_7435_cov_4.569003	Edgar2022	rev	6409..6386	DVEQNPGP
SRR11829001.macro.NODE_86_length_7435_cov_4.569003	Edgar2022	rev	5689..5666	DVESNPGP
SRR11828993.macro.NODE_22_length_8332_cov_10.319167	Edgar2022	rev	7233..7210	GIEPNPGP
SRR11828993.macro.NODE_27_length_7894_cov_9.036696	Edgar2022	rev	5430..5407	GVEPNPGP
SRR11828805.macro.NODE_180_length_6019_cov_30.748402	Edgar2022	fwd	3084..3107	DVEKNPGP
SRR11828805.macro.NODE_426_length_4665_cov_8.320557	Edgar2022	fwd	712..735	DVEKNPGP
SRR11829143.macro.NODE_94_length_8506_cov_27.708407	Edgar2022	fwd	6945..6968	GIEPNPGP
SRR11829143.macro.NODE_106_length_8223_cov_5.352393	Edgar2022	rev	7250..7227	DVEENPGP
SRR11829143.macro.NODE_106_length_8223_cov_5.352393	Edgar2022	rev	6626..6603	DVESNPGP
SRR11829143.macro.NODE_422_length_4811_cov_10.597932	Edgar2022	rev	3410..3387	GIEPNPGP
SRR11829099.macro.NODE_21_length_8996_cov_9.202174	Edgar2022	rev	8128..8105	DVEPHPGP
SRR11829099.macro.NODE_21_length_8996_cov_9.202174	Edgar2022	rev	7636..7613	GVEENPGP
SRR11828902.macro.NODE_53_length_8639_cov_15.761265	Edgar2022	rev	6165..6142	DVESNPGP
SRR11828902.macro.NODE_53_length_8639_cov_15.761265	Edgar2022	rev	5409..5386	DVESHPGP
SRR11828902.macro.NODE_57_length_8566_cov_9.086777	Edgar2022	fwd	1167..1190	DIELNPGP
SRR11828902.macro.NODE_73_length_8111_cov_20.674795	Edgar2022	rev	7141..7118	DVEKNPGP
SRR11828902.macro.NODE_73_length_8111_cov_20.674795	Edgar2022	rev	5662..5639	DVESNPGP
SRR11828902.macro.NODE_73_length_8111_cov_20.674795	Edgar2022	rev	5608..5585	DVESNPGP
SRR11828902.macro.NODE_77_length_8006_cov_26.981344	Edgar2022	rev	7275..7252	DVESNPGP
SRR11828902.macro.NODE_78_length_7994_cov_8.474309	Edgar2022	fwd	800..823	GIEMNPGP
SRR11828902.macro.NODE_78_length_7994_cov_8.474309	Edgar2022	fwd	1469..1492	GVEENPGP
SRR11828902.macro.NODE_78_length_7994_cov_8.474309	Edgar2022	fwd	2849..2872	CVEKNPGP
SRR11828902.macro.NODE_110_length_6671_cov_6.955896	Edgar2022	fwd	897..920	GIETNPGP
SRR11828902.macro.NODE_170_length_5551_cov_65.738773	Edgar2022	rev	1820..1797	DVESNPGP
SRR11829144.macro.NODE_73_length_5546_cov_4.786041	Edgar2022	rev	5197..5174	GIEPNPGP
SRR11829144.macro.NODE_73_length_5546_cov_4.786041	Edgar2022	rev	4864..4841	DVEANPGP
SRR11829101.macro.NODE_182_length_6323_cov_4.205600	Edgar2022	rev	5825..5802	DVELNPGP
SRR11829101.macro.NODE_182_length_6323_cov_4.205600	Edgar2022	rev	5069..5046	DVEKNPGP
SRR11829101.macro.NODE_220_length_5658_cov_16.178335	Edgar2022	fwd	2589..2612	GVEPNPGP
SRR11829101.macro.NODE_982_length_3347_cov_5.165852	Edgar2022	fwd	748..771	GIESNPGP
SRR11829260.macro.NODE_47_length_8679_cov_14.656751	Edgar2022	rev	7705..7682	DVEANPGP
SRR11829260.macro.NODE_56_length_8068_cov_21.979862	Edgar2022	rev	7022..6999	DIEENPGP
SRR11829260.macro.NODE_56_length_8068_cov_21.979862	Edgar2022	rev	6386..6363	DVETNPGP
SRR11829260.macro.NODE_57_length_7983_cov_6.704425	Edgar2022	rev	7253..7230	CIETNPGP
SRR11829260.macro.NODE_57_length_7983_cov_6.704425	Edgar2022	rev	6797..6774	GIEPNPGP
SRR11829260.macro.NODE_89_length_6674_cov_31.232692	Edgar2022	rev	5411..5388	DIEVNPGP
SRR11829260.macro.NODE_89_length_6674_cov_31.232692	Edgar2022	rev	5225..5202	DIEENPGP
SRR11829261.macro.NODE_25_length_9373_cov_10.918495	Edgar2022	rev	7787..7764	GIEENPGP
SRR11829261.macro.NODE_25_length_9373_cov_10.918495	Edgar2022	rev	5825..5802	DVELNPGP
SRR11829261.macro.NODE_125_length_6413_cov_13.481230	Edgar2022	rev	5406..5383	GIEKNPGP
SRR11829332.macro.NODE_161_length_5882_cov_8.237046	Edgar2022	rev	4492..4469	DVEENPGP
SRR11829332.macro.NODE_161_length_5882_cov_8.237046	Edgar2022	rev	3457..3434	CIEPNPGP
SRR11829105.macro.NODE_282_length_5022_cov_5.501920	Edgar2022	rev	2880..2857	GVEPNPGP
SRR11829331.macro.NODE_157_length_8933_cov_8.655192	Edgar2022	rev	7528..7505	CIESNPGP
SRR11829331.macro.NODE_157_length_8933_cov_8.655192	Edgar2022	rev	6667..6644	GVETNPGP
SRR11829331.macro.NODE_176_length_8683_cov_104.334146	Edgar2022	rev	7572..7549	DVETHPGP
SRR11829331.macro.NODE_176_length_8683_cov_104.334146	Edgar2022	rev	5577..5554	DIETDPGP
SRR11867987.macro.NODE_15_length_13248_cov_598.462011	Edgar2022	rev	10733..10710	DVEANPGP
SRR11867987.macro.NODE_22_length_12344_cov_51.507783	Edgar2022	fwd	1774..1797	DVESNPGP
SRR11879879.macro.NODE_46_length_5476_cov_44.297033	Edgar2022	fwd	619..642	DVELNPGP
SRR12017239.macro.NODE_66_length_10057_cov_40.471554	Edgar2022	rev	9464..9441	DVELNPGP
SRR12063528.macro.NODE_26_length_9015_cov_40.594371	Edgar2022	fwd	1426..1449	GVETNPGP
SRR12063528.macro.NODE_26_length_9015_cov_40.594371	Edgar2022	fwd	1675..1698	GIETNPGP
SRR12063528.macro.NODE_26_length_9015_cov_40.594371	Edgar2022	fwd	1933..1956	GVEPNPGP
SRR12063528.macro.NODE_31_length_8905_cov_6.569878	Edgar2022	fwd	570..593	GIEPNPGP
SRR12063528.macro.NODE_31_length_8905_cov_6.569878	Edgar2022	fwd	1008..1031	GIEPNPGP
SRR12063528.macro.NODE_31_length_8905_cov_6.569878	Edgar2022	fwd	1380..1403	GVEPNPGP
SRR12063528.macro.NODE_43_length_8383_cov_35.712449	Edgar2022	rev	7757..7734	GIESNPGP
SRR12063528.macro.NODE_43_length_8383_cov_35.712449	Edgar2022	rev	7436..7413	GIETNPGP
SRR12063532.macro.NODE_20_length_7547_cov_6.613011	Edgar2022	rev	7021..6998	DIEQNPGP
SRR12063531.macro.NODE_19_length_9296_cov_46.744667	Edgar2022	rev	8862..8839	NVERNPGP
SRR12063531.macro.NODE_19_length_9296_cov_46.744667	Edgar2022	rev	8475..8452	GIEPNPGP
SRR12063531.macro.NODE_19_length_9296_cov_46.744667	Edgar2022	rev	8106..8083	GIEPNPGP
SRR12063531.macro.NODE_44_length_7928_cov_75.992882	Edgar2022	rev	7399..7376	CVEPNPGP
SRR12063531.macro.NODE_76_length_5683_cov_30.686411	Edgar2022	fwd	1046..1069	GVETNPGP
SRR12063533.macro.NODE_65_length_4241_cov_7.885407	Edgar2022	rev	3368..3345	GVEENPGP
SRR12063534.macro.NODE_22_length_9143_cov_12.784299	Edgar2022	fwd	1328..1351	DVEPNPGP
SRR12063534.macro.NODE_41_length_8286_cov_99.258116	Edgar2022	fwd	675..698	GIEPNPGP
SRR12063534.macro.NODE_78_length_5446_cov_8.246054	Edgar2022	rev	1352..1329	GIEENPGP
SRR12063534.macro.NODE_119_length_4329_cov_7.423383	Edgar2022	rev	3446..3423	GIEANPGP
SRR12063534.macro.NODE_227_length_3665_cov_5.153996	Edgar2022	rev	2736..2713	GIEPNPGP
SRR12063536.macro.NODE_5_length_9647_cov_28.740663	Edgar2022	fwd	916..939	DIETNPGP
SRR12063536.macro.NODE_5_length_9647_cov_28.740663	Edgar2022	fwd	1306..1329	GVELNPGP
SRR12063535.macro.NODE_26_length_9379_cov_12.299957	Edgar2022	fwd	212..235	DVETNPGP
SRR12063535.macro.NODE_134_length_5413_cov_13.789238	Edgar2022	rev	3933..3910	VVEVNPGP
SRR12063535.macro.NODE_158_length_4854_cov_7.707490	Edgar2022	rev	1321..1298	GVELNPGP
SRR12063535.macro.NODE_201_length_4080_cov_5.183877	Edgar2022	rev	3142..3119	GVELNPGP
SRR12063538.macro.NODE_26_length_8287_cov_15.854972	Edgar2022	fwd	1157..1180	DVESNPGP
SRR12063538.macro.NODE_197_length_3624_cov_4.634016	Edgar2022	fwd	77..100	GVEPNPGP
SRR12063537.macro.NODE_60_length_4008_cov_27.436787	Edgar2022	fwd	895..918	GIEPNPGP
SRR12063539.macro.NODE_6_length_9706_cov_27.359772	Edgar2022	rev	8163..8140	GIETNPGP
SRR12063541.macro.NODE_41_length_8431_cov_210.598925	Edgar2022	rev	7810..7787	GIEPNPGP
SRR12063541.macro.NODE_41_length_8431_cov_210.598925	Edgar2022	rev	7537..7514	GVEPNPGP
SRR12063541.macro.NODE_279_length_3236_cov_5.736378	Edgar2022	rev	2657..2634	GIEPNPGP
SRR12063542.macro.NODE_13_length_9875_cov_10.887202	Edgar2022	rev	8853..8830	DVETNPGP
SRR12063542.macro.NODE_84_length_8158_cov_26.295295	Edgar2022	rev	6806..6783	DIETNPGP
SRR12063542.macro.NODE_84_length_8158_cov_26.295295	Edgar2022	rev	6497..6474	DIELNPGP
SRR12063542.macro.NODE_217_length_4172_cov_10.446120	Edgar2022	fwd	624..647	GVELNPGP
SRR12063542.macro.NODE_217_length_4172_cov_10.446120	Edgar2022	fwd	1056..1079	GIEPNPGP
SRR12063543.macro.NODE_39_length_7344_cov_69.886585	Edgar2022	rev	5773..5750	DIEENPGP
SRR12063543.macro.NODE_39_length_7344_cov_69.886585	Edgar2022	rev	5512..5489	DVELNPGP
SRR12063543.macro.NODE_39_length_7344_cov_69.886585	Edgar2022	rev	5269..5246	CVELNPGP
SRR12063543.macro.NODE_62_length_5319_cov_7.836059	Edgar2022	fwd	1118..1141	GIEHNPGP
SRR12063543.macro.NODE_85_length_4381_cov_7.581019	Edgar2022	rev	3355..3332	GVEENPGP
SRR12063543.macro.NODE_211_length_2917_cov_4.509104	Edgar2022	rev	2473..2450	GVEPNPGP
SRR12063545.macro.NODE_13_length_9166_cov_23.454805	Edgar2022	fwd	976..999	DVELNPGP
SRR12063545.macro.NODE_16_length_9096_cov_27.894964	Edgar2022	fwd	1155..1178	GIEPNPGP
SRR12063546.macro.NODE_48_length_6536_cov_8.387181	Edgar2022	rev	5699..5676	DVEKNPGP
SRR12063546.macro.NODE_48_length_6536_cov_8.387181	Edgar2022	rev	5426..5403	TVEENPGP
SRR12063546.macro.NODE_81_length_4934_cov_7.477324	Edgar2022	fwd	853..876	GIEPNPGP
SRR12063546.macro.NODE_81_length_4934_cov_7.477324	Edgar2022	fwd	1390..1413	GVEMNPGP
SRR12063546.macro.NODE_81_length_4934_cov_7.477324	Edgar2022	fwd	1630..1653	GVEMNPGP
SRR12063546.macro.NODE_134_length_4016_cov_6.059418	Edgar2022	rev	2937..2914	GVEPNPGP
SRR12063544.macro.NODE_43_length_8257_cov_11.367984	Edgar2022	fwd	637..660	CVESNPGP
SRR12063544.macro.NODE_64_length_5712_cov_4.543975	Edgar2022	fwd	1375..1398	GVEENPGP
SRR12063547.macro.NODE_7_length_9590_cov_98.094973	Edgar2022	fwd	1494..1517	GIETNPGP
SRR12063547.macro.NODE_19_length_9225_cov_17.991270	Edgar2022	rev	4924..4901	GVEPNPGP
SRR12063547.macro.NODE_556_length_1711_cov_4.356970	Edgar2022	rev	265..242	GIEENPGP
SRR12063549.macro.NODE_39_length_4070_cov_14.367423	Edgar2022	rev	3474..3451	GVEPNPGP
SRR12063549.macro.NODE_39_length_4070_cov_14.367423	Edgar2022	rev	2826..2803	GIEPNPGP
SRR12063551.macro.NODE_30_length_7823_cov_10.555140	Edgar2022	rev	6557..6534	GIEPNPGP
SRR12063558.macro.NODE_16_length_8676_cov_14.268833	Edgar2022	rev	7583..7560	GIETNPGP
SRR12063558.macro.NODE_16_length_8676_cov_14.268833	Edgar2022	rev	7271..7248	GIETNPGP
SRR12063557.macro.NODE_101_length_3967_cov_7.735791	Edgar2022	rev	3066..3043	GIEENPGP
SRR12063564.macro.NODE_28_length_8499_cov_28.890851	Edgar2022	fwd	1187..1210	GIEPNPGP
SRR12063564.macro.NODE_29_length_8472_cov_10.398050	Edgar2022	rev	8147..8124	GVETNPGP
SRR12063564.macro.NODE_29_length_8472_cov_10.398050	Edgar2022	rev	7748..7725	GVEPNPGP
SRR12063572.macro.NODE_15_length_8196_cov_18.203811	Edgar2022	fwd	447..470	GIETNPGP
SRR12063572.macro.NODE_15_length_8196_cov_18.203811	Edgar2022	fwd	729..752	GVEPNPGP
SRR12063569.macro.NODE_12_length_9410_cov_10.214141	Edgar2022	fwd	1820..1843	GIETNPGP
SRR12063567.macro.NODE_6_length_11066_cov_19.319128	Edgar2022	rev	10171..10148	DIHPNPGP
SRR12063567.macro.NODE_6_length_11066_cov_19.319128	Edgar2022	rev	9406..9383	DIESNPGP
SRR12063567.macro.NODE_11_length_10266_cov_33.396276	Edgar2022	fwd	1227..1250	DIETNPGE
SRR12063567.macro.NODE_14_length_10160_cov_16.223983	Edgar2022	fwd	1406..1429	DIELNPGP
SRR12063567.macro.NODE_14_length_10160_cov_16.223983	Edgar2022	fwd	1781..1804	DIETNPGP
SRR12063567.macro.NODE_14_length_10160_cov_16.223983	Edgar2022	fwd	2297..2320	DIELNPGP
SRR12063567.macro.NODE_20_length_9913_cov_20.636521	Edgar2022	fwd	1213..1236	TIEPNPGP
SRR12063567.macro.NODE_20_length_9913_cov_20.636521	Edgar2022	fwd	1921..1944	TVEKNPGP
SRR12063567.macro.NODE_20_length_9913_cov_20.636521	Edgar2022	fwd	2263..2286	SIETNPGP
SRR12063567.macro.NODE_40_length_9500_cov_16.121517	Edgar2022	fwd	1007..1030	DIETNPGP
SRR12063567.macro.NODE_62_length_9262_cov_7.017281	Edgar2022	fwd	833..856	GVETNPGP
SRR12063567.macro.NODE_62_length_9262_cov_7.017281	Edgar2022	fwd	1082..1105	GVETNPGP
SRR12063567.macro.NODE_76_length_9103_cov_45.525105	Edgar2022	rev	8240..8217	DVELNPGP
SRR12063567.macro.NODE_76_length_9103_cov_45.525105	Edgar2022	rev	7841..7818	DIETNPGP
SRR12063567.macro.NODE_78_length_9072_cov_157.854400	Edgar2022	rev	7903..7880	DVELNPGP
SRR12063567.macro.NODE_123_length_8623_cov_242.927003	Edgar2022	rev	7544..7521	GIELNPGP
SRR12063567.macro.NODE_123_length_8623_cov_242.927003	Edgar2022	rev	7250..7227	GIETNPGP
SRR12063567.macro.NODE_157_length_8110_cov_8.331718	Edgar2022	rev	7085..7062	DVEQNPGP
SRR12063567.macro.NODE_238_length_5532_cov_5.721806	Edgar2022	fwd	4195..4218	GIEENPGP
SRR12063567.macro.NODE_455_length_4096_cov_4.995043	Edgar2022	fwd	3633..3656	GIEPNPGP
SRR12063567.macro.NODE_505_length_3895_cov_5.091288	Edgar2022	fwd	612..635	GIESNPGP
SRR12063574.macro.NODE_37_length_8761_cov_13.653218	Edgar2022	rev	6964..6941	DVEPNPGP
SRR12063574.macro.NODE_47_length_8452_cov_130.619712	Edgar2022	fwd	1036..1059	GIEPNPGP
SRR12063574.macro.NODE_112_length_5666_cov_5.773060	Edgar2022	rev	2887..2864	GIELNPGP
SRR12063576.macro.NODE_8_length_9442_cov_47.305618	Edgar2022	fwd	904..927	GIEPNPGP
SRR12063576.macro.NODE_8_length_9442_cov_47.305618	Edgar2022	fwd	2341..2364	GIETNPGP
SRR12063576.macro.NODE_17_length_8445_cov_11.589575	Edgar2022	rev	8052..8029	GIEPNPGP
SRR12063576.macro.NODE_17_length_8445_cov_11.589575	Edgar2022	rev	7071..7048	CIETNPGP
SRR12063576.macro.NODE_18_length_8194_cov_23.337760	Edgar2022	rev	7135..7112	GIERNPGP
SRR12063576.macro.NODE_18_length_8194_cov_23.337760	Edgar2022	rev	6985..6962	GVEQNPGP
SRR12063582.macro.NODE_254_length_3777_cov_4.851453	Edgar2022	rev	2879..2856	NVERNPGP
SRR12063583.macro.NODE_19_length_9586_cov_16.769449	Edgar2022	rev	8235..8212	DIETNPGP
SRR12063583.macro.NODE_19_length_9586_cov_16.769449	Edgar2022	rev	7866..7843	DIETNPGP
SRR12063583.macro.NODE_44_length_9065_cov_61.291315	Edgar2022	fwd	843..866	GIETNPGP
SRR12063583.macro.NODE_44_length_9065_cov_61.291315	Edgar2022	fwd	1137..1160	GIEPNPGP
SRR12063583.macro.NODE_57_length_8696_cov_9.474580	Edgar2022	rev	7955..7932	DVEKNPGP
SRR12063583.macro.NODE_57_length_8696_cov_9.474580	Edgar2022	rev	7673..7650	DVEENPGP
SRR12063583.macro.NODE_78_length_8356_cov_33.704521	Edgar2022	fwd	688..711	DVESNPGP
SRR12063583.macro.NODE_147_length_5427_cov_43.620574	Edgar2022	rev	4015..3992	GVEPNPGP
SRR12063583.macro.NODE_224_length_4396_cov_6.458131	Edgar2022	rev	1225..1202	GIEENPGP
SRR12063589.macro.NODE_40_length_9103_cov_11.193209	Edgar2022	rev	8678..8655	CIEVNPGP
SRR12063589.macro.NODE_40_length_9103_cov_11.193209	Edgar2022	rev	7202..7179	GIETNPGP
SRR12063589.macro.NODE_46_length_8928_cov_19.900981	Edgar2022	fwd	1413..1436	GVEANPGP
SRR12063589.macro.NODE_69_length_8442_cov_16.231476	Edgar2022	fwd	1272..1295	DIESNPGP
SRR12063589.macro.NODE_69_length_8442_cov_16.231476	Edgar2022	fwd	2094..2117	DVETNPGP
SRR12063597.macro.NODE_2_length_10636_cov_9.090402	Edgar2022	fwd	1919..1942	DVELNPGP
SRR12063599.macro.NODE_60_length_5346_cov_13.547398	Edgar2022	rev	4273..4250	GIEENPGP
SRR12063599.macro.NODE_60_length_5346_cov_13.547398	Edgar2022	rev	3940..3917	GIELNPGP
SRR12063599.macro.NODE_70_length_5151_cov_9.212967	Edgar2022	rev	4162..4139	GIEPNPGP
SRR12063599.macro.NODE_70_length_5151_cov_9.212967	Edgar2022	rev	3982..3959	GVELNPGP
SRR12063599.macro.NODE_70_length_5151_cov_9.212967	Edgar2022	rev	3784..3761	GVEPNPGP
SRR12063586.macro.NODE_24_length_9085_cov_41.544326	Edgar2022	fwd	648..671	GIETNPGP
SRR12063586.macro.NODE_24_length_9085_cov_41.544326	Edgar2022	fwd	933..956	GIETNPGP
SRR12063586.macro.NODE_24_length_9085_cov_41.544326	Edgar2022	fwd	1197..1220	GIETNPGP
SRR12063586.macro.NODE_24_length_9085_cov_41.544326	Edgar2022	fwd	1620..1643	GIEPNPGP
SRR12063604.macro.NODE_164_length_3469_cov_59.468310	Edgar2022	fwd	855..878	VVEKNPGP
SRR12063600.macro.NODE_69_length_3257_cov_33.487484	Edgar2022	rev	2625..2602	VVEKNPGP
SRR12063606.macro.NODE_20_length_8225_cov_9.783317	Edgar2022	rev	7061..7038	GVEPNPGP
SRR12063606.macro.NODE_20_length_8225_cov_9.783317	Edgar2022	rev	5462..5439	GVEPNPGP
SRR12063606.macro.NODE_54_length_4541_cov_11.884821	Edgar2022	fwd	2988..3011	GIETNPGP
SRR12063613.macro.NODE_58_length_7579_cov_9.397446	Edgar2022	rev	7236..7213	GIEPNPGP
SRR12063613.macro.NODE_100_length_5372_cov_17.849181	Edgar2022	fwd	1015..1038	CVEKNPGP
SRR12063609.macro.NODE_37_length_9270_cov_125.948854	Edgar2022	rev	8604..8581	GIEPNPGP
SRR12063609.macro.NODE_37_length_9270_cov_125.948854	Edgar2022	rev	7146..7123	GIETNPGP
SRR12063609.macro.NODE_61_length_8697_cov_92.832793	Edgar2022	fwd	1081..1104	GIELNPGP
SRR12063609.macro.NODE_61_length_8697_cov_92.832793	Edgar2022	fwd	1390..1413	GIETNPGP
SRR12063609.macro.NODE_62_length_8656_cov_15.736824	Edgar2022	rev	7088..7065	CVELNPGP
SRR12063609.macro.NODE_101_length_6900_cov_14.466004	Edgar2022	rev	2027..2004	GIETNPGP
SRR12063609.macro.NODE_162_length_5450_cov_17.798850	Edgar2022	rev	1455..1432	GVEPNPGP
SRR12063611.macro.NODE_44_length_4502_cov_7.678451	Edgar2022	fwd	1010..1033	GIEINPGP
SRR12063615.macro.NODE_9_length_9269_cov_8.221872	Edgar2022	fwd	1251..1274	CIESNPGP
SRR12063615.macro.NODE_26_length_7972_cov_33.476931	Edgar2022	fwd	641..664	GVEPNPGP
SRR12063615.macro.NODE_26_length_7972_cov_33.476931	Edgar2022	fwd	1886..1909	GVEPNPGP
SRR12063615.macro.NODE_72_length_5172_cov_8.419879	Edgar2022	rev	2216..2193	GIEPNPGP
SRR12063618.macro.NODE_53_length_9050_cov_14.877183	Edgar2022	rev	7664..7641	GIEPNPGP
SRR12063618.macro.NODE_53_length_9050_cov_14.877183	Edgar2022	rev	7373..7350	GVEKNPGP
SRR12063618.macro.NODE_64_length_8848_cov_17.004097	Edgar2022	rev	7731..7708	CIESNPGP
SRR12063618.macro.NODE_145_length_5513_cov_22.038885	Edgar2022	rev	5151..5128	CIESNPGP
SRR12063622.macro.NODE_348_length_2792_cov_5.890882	Edgar2022	fwd	2686..2709	DVERNPHP
SRR12063621.macro.NODE_32_length_9180_cov_35.975875	Edgar2022	rev	8136..8113	GVETNPGP
SRR12063621.macro.NODE_69_length_8543_cov_10.067201	Edgar2022	fwd	941..964	GIETNPGP
SRR12063623.macro.NODE_22_length_9531_cov_20.260718	Edgar2022	fwd	1394..1417	DIETNPGP
SRR12063623.macro.NODE_22_length_9531_cov_20.260718	Edgar2022	fwd	1901..1924	DVETNPGP
SRR12063623.macro.NODE_38_length_9182_cov_71.111501	Edgar2022	fwd	1264..1287	GIETNPGP
SRR12063623.macro.NODE_38_length_9182_cov_71.111501	Edgar2022	fwd	1573..1596	GVETNPGP
SRR12063623.macro.NODE_38_length_9182_cov_71.111501	Edgar2022	fwd	1921..1944	GIEPNPGP
SRR12063623.macro.NODE_67_length_8648_cov_44.414813	Edgar2022	fwd	395..418	GVETNPGP
SRR12063623.macro.NODE_67_length_8648_cov_44.414813	Edgar2022	fwd	617..640	GVETNPGP
SRR12063623.macro.NODE_67_length_8648_cov_44.414813	Edgar2022	fwd	1154..1177	GIETNPGP
SRR12063623.macro.NODE_134_length_5435_cov_41.016933	Edgar2022	fwd	818..841	GIEPNPGP
SRR12063623.macro.NODE_168_length_4909_cov_9.467616	Edgar2022	fwd	3795..3818	GVEANPGP
SRR12063623.macro.NODE_171_length_4842_cov_14.814683	Edgar2022	rev	3476..3453	GVEPNPGP
SRR12063623.macro.NODE_249_length_4165_cov_5.166667	Edgar2022	fwd	2077..2100	GVEPNPGP
SRR12063623.macro.NODE_249_length_4165_cov_5.166667	Edgar2022	fwd	2377..2400	GIEPNPGP
SRR12149539.macro.NODE_57_length_6913_cov_7.802924	Edgar2022	rev	6152..6129	GIEPNPGP
SRR12235131.macro.NODE_339_length_4927_cov_8.422950	Edgar2022	fwd	1461..1484	GIEPNPGP
SRR12232769.macro.NODE_4_length_6244_cov_394.783341	Edgar2022	fwd	470..493	DIHPNPGP
SRR12232769.macro.NODE_4_length_6244_cov_394.783341	Edgar2022	fwd	1418..1441	DIELNPGP
SRR12264490.macro.NODE_656_length_3023_cov_21.409831	Edgar2022	fwd	535..558	GVEPNPGP
SRR12266273.macro.NODE_709_length_3506_cov_3.945820	Edgar2022	rev	2670..2647	GIEFNPGP
SRR12266613.macro.NODE_129_length_3628_cov_9.256540	Edgar2022	rev	2731..2708	NVEQNPGP
SRR12264492.macro.NODE_417_length_4588_cov_18.880842	Edgar2022	fwd	1143..1166	DVEKNPGP
SRR12264492.macro.NODE_718_length_3796_cov_11.781628	Edgar2022	rev	3040..3017	CVEWNPGP
SRR12325100.macro.NODE_7_length_8868_cov_46.384423	Edgar2022	fwd	1453..1476	VIEKNPGP
SRR12325100.macro.NODE_9_length_8750_cov_106.870577	Edgar2022	fwd	2218..2241	TVELNPGP
SRR12325100.macro.NODE_13_length_8419_cov_35.217469	Edgar2022	rev	7062..7039	DIEQNPGP
SRR12325100.macro.NODE_13_length_8419_cov_35.217469	Edgar2022	rev	6051..6028	GIESNPGP
SRR12325100.macro.NODE_14_length_8374_cov_23.882665	Edgar2022	rev	5811..5788	GVEENPGP
SRR12325100.macro.NODE_14_length_8374_cov_23.882665	Edgar2022	rev	5085..5062	DIELNPGP
SRR12325100.macro.NODE_15_length_8342_cov_146.213327	Edgar2022	fwd	1849..1872	GVETNPGP
SRR12325100.macro.NODE_17_length_8247_cov_26.734157	Edgar2022	rev	7346..7323	VIEKNPGP
SRR12325100.macro.NODE_20_length_8097_cov_2681.209247	Edgar2022	rev	7215..7192	GIEPNPGP
SRR12325100.macro.NODE_20_length_8097_cov_2681.209247	Edgar2022	rev	6591..6568	GIEENPGP
SRR12325100.macro.NODE_20_length_8097_cov_2681.209247	Edgar2022	rev	6183..6160	GVETNPGP
SRR12325100.macro.NODE_35_length_7458_cov_247.722546	Edgar2022	fwd	1051..1074	DVELNPGP
SRR12325100.macro.NODE_37_length_7261_cov_94.514886	Edgar2022	rev	6443..6420	DVESNPGP
SRR12325100.macro.NODE_39_length_7162_cov_42.822542	Edgar2022	fwd	1023..1046	DVEPNPGP
SRR12325100.macro.NODE_39_length_7162_cov_42.822542	Edgar2022	fwd	1914..1937	GIEPNPGP
SRR12325100.macro.NODE_40_length_7132_cov_15.448222	Edgar2022	fwd	1996..2019	GVEPNPGP
SRR12325100.macro.NODE_40_length_7132_cov_15.448222	Edgar2022	fwd	2047..2070	GIEPNPGP
SRR12325100.macro.NODE_41_length_7107_cov_14.428348	Edgar2022	rev	6539..6516	GIETNPGP
SRR12325100.macro.NODE_41_length_7107_cov_14.428348	Edgar2022	rev	5672..5649	SVETNPGP
SRR12325100.macro.NODE_41_length_7107_cov_14.428348	Edgar2022	rev	5099..5076	GIEKNPGP
SRR12363882.macro.NODE_15_length_5243_cov_214.112573	Edgar2022	fwd	2875..2898	GVEKNPGP
SRR12363882.macro.NODE_15_length_5243_cov_214.112573	Edgar2022	fwd	3337..3360	DVEKNPGP
SRR12391638.macro.NODE_84_length_4457_cov_7.891651	Edgar2022	fwd	905..928	GIEPNPGP
SRR12391638.macro.NODE_84_length_4457_cov_7.891651	Edgar2022	fwd	1073..1096	GIEPNPGP
SRR12391171.macro.NODE_7_length_9122_cov_12.886949	Edgar2022	rev	8181..8158	GVEPNPGP
SRR12391171.macro.NODE_32_length_7868_cov_115.491084	Edgar2022	fwd	890..913	DVEANPGP
SRR12391171.macro.NODE_104_length_4789_cov_6.099237	Edgar2022	fwd	671..694	GIELNPGP
SRR12391340.macro.NODE_2_length_10400_cov_75.361964	Edgar2022	rev	8759..8736	CIEANPGP
SRR12391340.macro.NODE_15_length_9078_cov_13.004775	Edgar2022	rev	5586..5563	GIEPNPGP
SRR12391256.macro.NODE_53_length_5856_cov_12.570119	Edgar2022	fwd	2299..2322	GVEENPGP
SRR12391256.macro.NODE_102_length_4866_cov_12.007511	Edgar2022	fwd	585..608	MIEKNPGP
SRR12391176.macro.NODE_268_length_3466_cov_7.984380	Edgar2022	fwd	696..719	GVEENPGP
SRR12391864.macro.NODE_112_length_4039_cov_7.912002	Edgar2022	fwd	613..636	GVEENPGP
SRR12391864.macro.NODE_112_length_4039_cov_7.912002	Edgar2022	fwd	1168..1191	GVEPNPGP
SRR12391680.macro.NODE_287_length_3890_cov_12.512182	Edgar2022	rev	2802..2779	DVEENPGP
SRR12391680.macro.NODE_287_length_3890_cov_12.512182	Edgar2022	rev	2607..2584	GVEENPGP
SRR12341769.macro.NODE_1211_length_4993_cov_95.334146	Edgar2022	fwd	2393..2416	DIEMNLGP
SRR12676989.macro.NODE_144_length_6753_cov_5.230989	Edgar2022	fwd	525..548	GIEPNPGP
SRR12676989.macro.NODE_152_length_6634_cov_3.983627	Edgar2022	fwd	438..461	GIEPNPGP
SRR12676989.macro.NODE_152_length_6634_cov_3.983627	Edgar2022	fwd	1182..1205	NVEVNPGP
SRR12676994.macro.NODE_33_length_9230_cov_3.672325	Edgar2022	fwd	988..1011	GVEPNPGP
SRR12676994.macro.NODE_33_length_9230_cov_3.672325	Edgar2022	fwd	1063..1086	GVEPNPGP
SRR12676994.macro.NODE_58_length_7879_cov_4.727763	Edgar2022	fwd	1793..1816	GIEPNPGP
SRR12676994.macro.NODE_223_length_5265_cov_6.619822	Edgar2022	rev	4439..4416	GIELNPGP
SRR12676994.macro.NODE_223_length_5265_cov_6.619822	Edgar2022	rev	4067..4044	GVEENPGP
SRR12685636.macro.NODE_1_length_10101_cov_27.961009	Edgar2022	fwd	1439..1462	DVESNPGP
SRR12685636.macro.NODE_1_length_10101_cov_27.961009	Edgar2022	fwd	8796..8819	GIESNPGP
SRR12685210.macro.NODE_149_length_9038_cov_12.052426	Edgar2022	fwd	1621..1644	GVEPNPGP
SRR12685210.macro.NODE_7269_length_1660_cov_6.443604	Edgar2022	fwd	1621..1644	DVEANTGP
SRR12685025.macro.NODE_5_length_10285_cov_10.781238	Edgar2022	rev	1358..1335	TVELNPGP
SRR12685025.macro.NODE_410_length_3676_cov_5.746045	Edgar2022	fwd	796..819	GVEPNPGP
SRR12685025.macro.NODE_844_length_2730_cov_2.580354	Edgar2022	rev	1052..1029	IVERNPGP
SRR12720645.macro.NODE_18_length_6720_cov_9.001655	Edgar2022	fwd	5299..5322	GIEPNPGP
SRR12660970.macro.NODE_2_length_10649_cov_15.807016	Edgar2022	fwd	1303..1326	DVETNPGP
SRR12660970.macro.NODE_3_length_9771_cov_364.357290	Edgar2022	rev	8647..8624	DIETNPGP
SRR12660970.macro.NODE_4_length_9667_cov_19.265583	Edgar2022	rev	8491..8468	DVETNPGP
SRR12773040.macro.NODE_10_length_10868_cov_7.191238	Edgar2022	rev	8980..8957	NVEQNPGP
SRR12773043.macro.NODE_370_length_4446_cov_11.528997	Edgar2022	rev	3309..3286	GIEANPGP
SRR12926077.macro.NODE_3_length_9394_cov_22.210385	Edgar2022	rev	8104..8081	DIELNPGP
SRR12927481.macro.NODE_206_length_5140_cov_8.698441	Edgar2022	fwd	1188..1211	GIEPNPGP
SRR12927481.macro.NODE_347_length_3844_cov_46.214532	Edgar2022	fwd	629..652	GVEVNPGP
SRR12926757.macro.NODE_236_length_3794_cov_10.738511	Edgar2022	fwd	864..887	NVEINPGP
SRR12926901.macro.NODE_194_length_4487_cov_8.609878	Edgar2022	rev	3813..3790	GVEWNPGP
SRR12980221.macro.NODE_596_length_6497_cov_20.137562	Edgar2022	fwd	853..876	GVEQNPGP
SRR13164999.macro.NODE_1_length_10748_cov_64.221077	Edgar2022	rev	9390..9367	DIETNPGP
SRR13164999.macro.NODE_11_length_9360_cov_17.316249	Edgar2022	rev	8518..8495	DIESNPGP
SRR13164999.macro.NODE_302_length_3629_cov_11.203881	Edgar2022	rev	2816..2793	RVEGNPGP
SRR1564301.macro.NODE_137_length_5959_cov_100.190282	Edgar2022	fwd	1542..1565	GIEPNPGP
SRR1593259.macro.NODE_13_length_9089_cov_44.693473	Edgar2022	rev	7928..7905	GIEPNPGP
SRR1593259.macro.NODE_13_length_9089_cov_44.693473	Edgar2022	rev	7589..7566	GIEPNPGP
SRR1593259.macro.NODE_13_length_9089_cov_44.693473	Edgar2022	rev	7421..7398	GIEPNPGP
SRR1593259.macro.NODE_33_length_8297_cov_73.919374	Edgar2022	fwd	831..854	GVEPNPGP
SRR1593259.macro.NODE_43_length_7886_cov_97.797499	Edgar2022	fwd	1096..1119	DVEMNPGP
SRR1660441.macro.NODE_80_length_9901_cov_21.641565	Edgar2022	fwd	519..542	GVESNPGP
SRR1778024.macro.NODE_20_length_9177_cov_326.217047	Edgar2022	rev	8200..8177	GVEPNPGP
SRR1781844.macro.NODE_279_length_6498_cov_10.750350	Edgar2022	fwd	517..540	EIELNPGP
SRR2063880.macro.NODE_23_length_5434_cov_18.139574	Edgar2022	fwd	398..421	GIEPNPGP
SRR2063887.macro.NODE_20_length_8893_cov_19.531398	Edgar2022	rev	6782..6759	DVESNPGP
SRR2063887.macro.NODE_20_length_8893_cov_19.531398	Edgar2022	rev	4829..4806	DVEKNPGP
SRR2063900.macro.NODE_6_length_8977_cov_8.767845	Edgar2022	fwd	2812..2835	DVESNPGP
SRR2063903.macro.NODE_3_length_8151_cov_6461.616987	Edgar2022	fwd	3996..4019	DIEENPGP
SRR2063948.macro.NODE_2_length_12175_cov_26.099456	Edgar2022	fwd	4925..4948	DIELNPGP
SRR2063946.macro.NODE_33_length_4834_cov_31.198332	Edgar2022	rev	4248..4225	DIESNPGP
SRR2063946.macro.NODE_33_length_4834_cov_31.198332	Edgar2022	rev	3834..3811	DVESNPGP
SRR2063956.macro.NODE_4_length_9100_cov_75.315418	Edgar2022	fwd	783..806	GIETNPGP
SRR2063956.macro.NODE_4_length_9100_cov_75.315418	Edgar2022	fwd	4029..4052	GIEENPGP
SRR2063956.macro.NODE_11_length_6832_cov_53.588400	Edgar2022	rev	4064..4041	DVETNPGP
SRR2063956.macro.NODE_50_length_2749_cov_15.586347	Edgar2022	fwd	544..567	GIEPNPGP
SRR2063934.macro.NODE_5_length_10860_cov_1263.384992	Edgar2022	fwd	4497..4520	DVESNPGP
SRR2063934.macro.NODE_10_length_9966_cov_440.404755	Edgar2022	fwd	1600..1623	GVETNPGP
SRR2063934.macro.NODE_10_length_9966_cov_440.404755	Edgar2022	fwd	3685..3708	GIESNPGP
SRR2063934.macro.NODE_12_length_9029_cov_6068.784650	Edgar2022	fwd	1242..1265	DVETNPGP
SRR2063934.macro.NODE_14_length_8933_cov_1461.116146	Edgar2022	rev	5142..5119	GIEPNPGP
SRR2089023.macro.NODE_46_length_4682_cov_186.189726	Edgar2022	rev	3614..3591	DIELNPGP
SRR2089060.macro.NODE_13_length_6777_cov_44.312723	Edgar2022	fwd	353..376	DVESNPGP
SRR2089116.macro.NODE_23_length_2097_cov_5.887207	Edgar2022	rev	660..637	NIEANPGP
SRR2125785.macro.NODE_35_length_5025_cov_17.942122	Edgar2022	rev	3964..3941	NIEPNPGP
SRR2519032.macro.NODE_5_length_10494_cov_2226.264337	Edgar2022	rev	9136..9113	DIETNPGP
SRR2976064.macro.NODE_36_length_8805_cov_7.462895	Edgar2022	fwd	3848..3871	NVESNPGP
SRR3187004.macro.NODE_457_length_3992_cov_11.247274	Edgar2022	rev	1223..1200	DIESNPGP
SRR3218234.macro.NODE_15_length_8751_cov_13.104114	Edgar2022	fwd	1184..1207	GIEPNPGP
SRR3218234.macro.NODE_15_length_8751_cov_13.104114	Edgar2022	fwd	1487..1510	GIETNPGP
SRR3218234.macro.NODE_23_length_7559_cov_6.410786	Edgar2022	fwd	688..711	DVESNPGP
SRR3218116.macro.NODE_4_length_10487_cov_140.484001	Edgar2022	rev	4210..4187	GIEPNPGP
SRR3218116.macro.NODE_55_length_9137_cov_21.860805	Edgar2022	fwd	1193..1216	GIEPNPGP
SRR3218116.macro.NODE_68_length_8940_cov_78.943763	Edgar2022	fwd	8411..8434	DVESNPGP
SRR3218116.macro.NODE_105_length_8524_cov_17.748909	Edgar2022	rev	8028..8005	GVELNPGP
SRR3218116.macro.NODE_105_length_8524_cov_17.748909	Edgar2022	rev	7698..7675	DIETNPGP
SRR3218116.macro.NODE_306_length_5346_cov_5.367944	Edgar2022	fwd	1459..1482	GVEPNPGP
SRR3232031.macro.NODE_7_length_8854_cov_89.987621	Edgar2022	fwd	1078..1101	DVETNPGP
SRR3232071.macro.NODE_7_length_9005_cov_65.580505	Edgar2022	fwd	1170..1193	GVESNPGP
SRR3232071.macro.NODE_12_length_8679_cov_49.273349	Edgar2022	fwd	979..1002	GVEPNPGP
SRR3232071.macro.NODE_26_length_6884_cov_8.537966	Edgar2022	rev	4805..4782	DVEANPGP
SRR3233204.macro.NODE_7_length_9366_cov_12.488355	Edgar2022	fwd	1164..1187	GIEPNPGP
SRR3233204.macro.NODE_14_length_9250_cov_15.582328	Edgar2022	fwd	2029..2052	DVESNPGP
SRR3233204.macro.NODE_14_length_9250_cov_15.582328	Edgar2022	fwd	3856..3879	DVEANPGP
SRR3233210.macro.NODE_14_length_8334_cov_409.797948	Edgar2022	fwd	1589..1612	DVESNPGP
SRR3233207.macro.NODE_2_length_10081_cov_33.544557	Edgar2022	fwd	1081..1104	DVESNPGP
SRR3233207.macro.NODE_4_length_9758_cov_18.105675	Edgar2022	rev	8128..8105	GIEPNPGP
SRR3233207.macro.NODE_9_length_9347_cov_19.965907	Edgar2022	rev	8082..8059	DIEANPGP
SRR3233207.macro.NODE_19_length_9058_cov_41.327894	Edgar2022	rev	8043..8020	NVESNPGP
SRR3233207.macro.NODE_39_length_8834_cov_86.592373	Edgar2022	rev	7838..7815	GIESNPGP
SRR3233207.macro.NODE_39_length_8834_cov_86.592373	Edgar2022	rev	7580..7557	DVEKNPGP
SRR3233207.macro.NODE_165_length_5583_cov_11.545175	Edgar2022	rev	4545..4522	GIETNPGP
SRR3233270.macro.NODE_29_length_9443_cov_20.431126	Edgar2022	fwd	1149..1172	DIESNPGP
SRR3233270.macro.NODE_95_length_8685_cov_6.874942	Edgar2022	fwd	1309..1332	CVELNPGP
SRR3233270.macro.NODE_95_length_8685_cov_6.874942	Edgar2022	fwd	1588..1611	GIETNPGP
SRR3233270.macro.NODE_109_length_8526_cov_14.154418	Edgar2022	rev	7430..7407	GVEPNPGP
SRR3233270.macro.NODE_135_length_8260_cov_6.582146	Edgar2022	rev	7956..7933	GIESNPGP
SRR3233270.macro.NODE_350_length_5100_cov_6.033261	Edgar2022	rev	2746..2723	GVEKNPGP
SRR3334579.macro.NODE_107_length_9537_cov_11.460954	Edgar2022	fwd	1323..1346	DIESNPGP
SRR3401397.macro.NODE_17_length_8475_cov_14.449561	Edgar2022	fwd	5312..5335	GVELNPGP
SRR3401397.macro.NODE_17_length_8475_cov_14.449561	Edgar2022	fwd	5378..5401	GVEPNPGP
SRR3401916.macro.NODE_22_length_9162_cov_19.062548	Edgar2022	fwd	1271..1294	CVEPNPGP
SRR3400838.macro.NODE_29_length_8603_cov_64.767594	Edgar2022	rev	7685..7662	DVELNPGP
SRR3400838.macro.NODE_37_length_7747_cov_2585.558327	Edgar2022	rev	7444..7421	GVEPNPGP
SRR3400838.macro.NODE_37_length_7747_cov_2585.558327	Edgar2022	rev	6388..6365	GVEPNPGP
SRR3401566.macro.NODE_50_length_10014_cov_3485.871851	Edgar2022	fwd	2507..2530	GVERNPGP
SRR3589011.macro.NODE_10_length_7661_cov_6.442763	Edgar2022	rev	6596..6573	GVEPNPGP
SRR3589012.macro.NODE_12_length_7184_cov_4.847115	Edgar2022	rev	6286..6263	DVESNPGP
SRR3589012.macro.NODE_17_length_6002_cov_53.284969	Edgar2022	fwd	845..868	GIEPNPGP
SRR3589014.macro.NODE_6_length_8976_cov_6.856197	Edgar2022	rev	7768..7745	DVESNPGP
SRR3589028.macro.NODE_2_length_7044_cov_5.762423	Edgar2022	rev	1115..1092	GVEPNPGP
SRR3624128.macro.NODE_287_length_9795_cov_6.245839	Edgar2022	rev	5627..5604	GVEPNPGP
SRR3624129.macro.NODE_724_length_6260_cov_4.097758	Edgar2022	fwd	1738..1761	GVEPNPGP
SRR3624129.macro.NODE_724_length_6260_cov_4.097758	Edgar2022	fwd	2785..2808	GIEPNPGP
SRR3624155.macro.NODE_184_length_8625_cov_158.099136	Edgar2022	rev	7775..7752	GVELNPGP
SRR3624155.macro.NODE_184_length_8625_cov_158.099136	Edgar2022	rev	6929..6906	GIEPNPGP
SRR3624155.macro.NODE_184_length_8625_cov_158.099136	Edgar2022	rev	5978..5955	DVELNPGP
SRR3624155.macro.NODE_184_length_8625_cov_158.099136	Edgar2022	rev	5303..5280	GIEPNPGP
SRR3624159.macro.NODE_372_length_4505_cov_6.996175	Edgar2022	rev	1356..1333	GVEPNPGP
SRR3624159.macro.NODE_372_length_4505_cov_6.996175	Edgar2022	rev	1110..1087	GIEPNPGP
SRR3624133.macro.NODE_41_length_10443_cov_20.262859	Edgar2022	fwd	1718..1741	DVEAHPGP
SRR3624133.macro.NODE_50_length_9813_cov_14.727338	Edgar2022	rev	6120..6097	DVESNPGP
SRR3624133.macro.NODE_50_length_9813_cov_14.727338	Edgar2022	rev	714..691	DVEANPGP
SRR3624170.macro.NODE_19_length_10852_cov_8.798258	Edgar2022	fwd	1421..1444	DVELNPGP
SRR3624170.macro.NODE_19_length_10852_cov_8.798258	Edgar2022	fwd	1907..1930	GVELNPGP
SRR3624170.macro.NODE_19_length_10852_cov_8.798258	Edgar2022	fwd	2348..2371	GVEQNPGP
SRR3624172.macro.NODE_61_length_6463_cov_9.138238	Edgar2022	fwd	268..291	DIEANPGP
SRR3747804.macro.NODE_150_length_6102_cov_50.711052	Edgar2022	fwd	1637..1660	GIELNPGP
SRR3747804.macro.NODE_150_length_6102_cov_50.711052	Edgar2022	fwd	1946..1969	GIEPNPGP
SRR3747804.macro.NODE_150_length_6102_cov_50.711052	Edgar2022	fwd	2324..2347	GIELNPGP
SRR3747804.macro.NODE_150_length_6102_cov_50.711052	Edgar2022	fwd	4281..4304	GVEPNPGP
SRR3923801.macro.NODE_1301_length_3453_cov_18.162441	Edgar2022	rev	3051..3028	GIEPNPGP
SRR4021135.macro.NODE_48_length_4226_cov_10.812184	Edgar2022	rev	3409..3386	DIESNPGP
SRR4021379.macro.NODE_2_length_10192_cov_30.458049	Edgar2022	fwd	985..1008	DVESNPGP
SRR4021379.macro.NODE_2_length_10192_cov_30.458049	Edgar2022	fwd	8695..8718	GIEPNPGP
SRR4021378.macro.NODE_2_length_10643_cov_22.654115	Edgar2022	fwd	9310..9333	GVEENPGP
SRR4021383.macro.NODE_3_length_9582_cov_110.982227	Edgar2022	rev	8082..8059	DVELNPGP
SRR4021381.macro.NODE_30_length_6059_cov_21.989475	Edgar2022	rev	5313..5290	DVESNPGP
SRR4021774.macro.NODE_6_length_9849_cov_45.610577	Edgar2022	fwd	1255..1278	GVELNPGP
SRR4021774.macro.NODE_6_length_9849_cov_45.610577	Edgar2022	fwd	1765..1788	GIEENPGP
SRR4022162.macro.NODE_9_length_9398_cov_12.647721	Edgar2022	fwd	1351..1374	DVEKNPGP
SRR4022162.macro.NODE_9_length_9398_cov_12.647721	Edgar2022	fwd	1747..1770	DVEKNPGP
SRR4022162.macro.NODE_9_length_9398_cov_12.647721	Edgar2022	fwd	1966..1989	DIEENPGP
SRR4022162.macro.NODE_33_length_4546_cov_13.878381	Edgar2022	fwd	833..856	DVETNPGP
SRR4022184.macro.NODE_5_length_9393_cov_7.710193	Edgar2022	fwd	2238..2261	DVEENPGP
SRR4022182.macro.NODE_1_length_9900_cov_18.615447	Edgar2022	fwd	3486..3509	GIEPNPGP
SRR4238004.macro.NODE_62_length_5211_cov_21.012845	Edgar2022	rev	2536..2513	DIESNPGP
SRR4242136.macro.NODE_439_length_5735_cov_10.213293	Edgar2022	rev	5103..5080	GVEPNPGP
SRR4242136.macro.NODE_594_length_5079_cov_10.178773	Edgar2022	rev	3867..3844	GIEPNPGP
SRR4381459.macro.NODE_1_length_9285_cov_167.588133	Edgar2022	fwd	1075..1098	GIEPNPGP
SRR4381467.macro.NODE_1_length_9138_cov_82.411156	Edgar2022	fwd	1143..1166	DVETNPGP
SRR4381474.macro.NODE_1_length_8316_cov_9.010282	Edgar2022	rev	8080..8057	GIEPNPGP
SRR473084.macro.NODE_322_length_8460_cov_13.158893	Edgar2022	fwd	915..938	CVESNPGP
SRR5121758.macro.NODE_920_length_3664_cov_6.818713	Edgar2022	fwd	1805..1828	GVERNPGP
SRR5121758.macro.NODE_920_length_3664_cov_6.818713	Edgar2022	fwd	2126..2149	GIESNPGP
SRR5121762.macro.NODE_364_length_4673_cov_16.284783	Edgar2022	fwd	2940..2963	GIERNPGP
SRR5121762.macro.NODE_364_length_4673_cov_16.284783	Edgar2022	fwd	3207..3230	GVEANPGP
SRR5146003.macro.NODE_36_length_7298_cov_124.916678	Edgar2022	fwd	3025..3048	DVEKNPGP
SRR5204269.macro.NODE_10_length_7374_cov_107.940556	Edgar2022	rev	6112..6089	GIEPNPGP
SRR5204523.macro.NODE_21_length_9163_cov_14.496260	Edgar2022	fwd	1332..1355	DVEENPGP
SRR5204323.macro.NODE_30_length_6888_cov_7.078944	Edgar2022	rev	1774..1751	GVEPNPGP
SRR5204525.macro.NODE_315_length_3542_cov_18.400115	Edgar2022	fwd	819..842	RVEGNPGP
SRR5204432.macro.NODE_415_length_7593_cov_14.964495	Edgar2022	rev	6052..6029	GIEANPGP
SRR5204421.macro.NODE_344_length_8349_cov_11.738521	Edgar2022	fwd	2769..2792	CIEPNPGP
SRR5204421.macro.NODE_344_length_8349_cov_11.738521	Edgar2022	fwd	2823..2846	GVEPNPGP
SRR5208545.macro.NODE_100_length_9215_cov_15.312295	Edgar2022	fwd	1062..1085	DVELNPGP
SRR5208545.macro.NODE_187_length_7560_cov_3.291171	Edgar2022	fwd	152..175	GIEPNPGP
SRR5208545.macro.NODE_366_length_6001_cov_5.569501	Edgar2022	fwd	1784..1807	GIELNPGP
SRR5209166.macro.NODE_31_length_9965_cov_5.744339	Edgar2022	rev	8815..8792	DIESNPGP
SRR5209166.macro.NODE_34_length_9877_cov_8.687169	Edgar2022	rev	8733..8710	DIEENPGP
SRR5213863.macro.NODE_106_length_6780_cov_4.409870	Edgar2022	fwd	1157..1180	GIESNPGP
SRR5213863.macro.NODE_150_length_5477_cov_5.493708	Edgar2022	rev	1292..1269	GVEPNPGP
SRR5214150.macro.NODE_85_length_5968_cov_8.462765	Edgar2022	fwd	2553..2576	GVEPNPGP
SRR5214150.macro.NODE_139_length_4446_cov_8.459639	Edgar2022	fwd	804..827	GVEPNPGP
SRR5214089.macro.NODE_247_length_3599_cov_7.259784	Edgar2022	fwd	772..795	GVEQNPGP
SRR5214152.macro.NODE_107_length_4490_cov_5.857143	Edgar2022	fwd	402..425	GIEPNPGP
SRR5214152.macro.NODE_243_length_3578_cov_27.473894	Edgar2022	fwd	775..798	GVEQNPGP
SRR5214156.macro.NODE_127_length_4503_cov_8.627314	Edgar2022	fwd	693..716	TVEKNPGP
SRR5214156.macro.NODE_127_length_4503_cov_8.627314	Edgar2022	fwd	852..875	GVEPNPGP
SRR5214156.macro.NODE_257_length_3654_cov_3.926557	Edgar2022	fwd	694..717	GVELNPGP
SRR5214156.macro.NODE_393_length_3102_cov_2.945527	Edgar2022	rev	2559..2536	GVEPNPGP
SRR5214156.macro.NODE_393_length_3102_cov_2.945527	Edgar2022	rev	2415..2392	GVEINPGP
SRR5216504.macro.NODE_14_length_9263_cov_9.534494	Edgar2022	rev	7495..7472	CVESNPGP
SRR5216504.macro.NODE_14_length_9263_cov_9.534494	Edgar2022	rev	5368..5345	GVEPNPGP
SRR5216504.macro.NODE_50_length_6469_cov_4.222639	Edgar2022	rev	4097..4074	GIEENPGP
SRR5215320.macro.NODE_2_length_8911_cov_6.056008	Edgar2022	rev	7408..7385	DIEQNPGP
SRR5204419.macro.NODE_337_length_9770_cov_5.712076	Edgar2022	fwd	351..374	DIEIQPGP
SRR5237249.macro.NODE_235_length_3911_cov_4.003107	Edgar2022	rev	3572..3549	DVESNPGP
SRR5214153.macro.NODE_74_length_6116_cov_5.754096	Edgar2022	fwd	706..729	GVETNPGP
SRR5214153.macro.NODE_230_length_3961_cov_9.942130	Edgar2022	fwd	1169..1192	GVEQNPGP
SRR5214153.macro.NODE_230_length_3961_cov_9.942130	Edgar2022	fwd	1232..1255	GVEPNPGP
SRR5214153.macro.NODE_233_length_3947_cov_4.531234	Edgar2022	rev	2835..2812	GIEPNPGP
SRR5246521.macro.NODE_64_length_3394_cov_13.076784	Edgar2022	fwd	463..486	CVEVNPGP
SRR5246518.macro.NODE_19_length_6558_cov_14.751118	Edgar2022	fwd	1462..1485	DVHKNPGP
SRR5246518.macro.NODE_19_length_6558_cov_14.751118	Edgar2022	fwd	1567..1590	DIEMNPGP
SRR5246792.macro.NODE_8_length_8949_cov_298.100045	Edgar2022	rev	8169..8146	GVEPNPGP
SRR5246792.macro.NODE_25_length_6590_cov_44.982661	Edgar2022	fwd	1287..1310	GVEENPGP
SRR5246792.macro.NODE_81_length_4534_cov_40.043936	Edgar2022	fwd	763..786	GIEPNPGP
SRR5252632.macro.NODE_1_length_9011_cov_16.546767	Edgar2022	fwd	838..861	DVESNPGP
SRR5252632.macro.NODE_1_length_9011_cov_16.546767	Edgar2022	fwd	1177..1200	DVELNPGP
SRR5252352.macro.NODE_40_length_7169_cov_4.865558	Edgar2022	fwd	1206..1229	GIEPNPGP
SRR5252352.macro.NODE_40_length_7169_cov_4.865558	Edgar2022	fwd	1668..1691	GIEPNPGP
SRR5252352.macro.NODE_40_length_7169_cov_4.865558	Edgar2022	fwd	3417..3440	DVEKNPGP
SRR5252352.macro.NODE_40_length_7169_cov_4.865558	Edgar2022	fwd	5196..5219	GVEPNPGP
SRR5343975.macro.NODE_27_length_10643_cov_133.726990	Edgar2022	fwd	4453..4476	GIESNPGP
SRR5343975.macro.NODE_28_length_9829_cov_479.095914	Edgar2022	fwd	1300..1323	DIEMNPGP
SRR5343975.macro.NODE_28_length_9829_cov_479.095914	Edgar2022	fwd	1657..1680	DVESNPGP
SRR5343976.macro.NODE_16_length_6335_cov_56.225222	Edgar2022	rev	5233..5210	DIEQNPGP
SRR5343981.macro.NODE_11_length_4162_cov_5.705081	Edgar2022	fwd	891..914	TIEKNPGP
SRR5343988.macro.NODE_9_length_9062_cov_5.610230	Edgar2022	fwd	1036..1059	DVETNPGP
SRR5365807.macro.NODE_17_length_11189_cov_471.138475	Edgar2022	rev	6477..6454	DVEANPGP
SRR5365807.macro.NODE_30_length_7530_cov_37.983313	Edgar2022	rev	3975..3952	GVEPNPGP
SRR5365809.macro.NODE_9_length_9161_cov_156.736681	Edgar2022	fwd	1057..1080	DVESNPGP
SRR5413243.macro.NODE_39_length_5008_cov_10.395947	Edgar2022	fwd	3402..3425	GVEPNPGP
SRR5431747.macro.NODE_19_length_9467_cov_858.620832	Edgar2022	fwd	1090..1113	DIEENPGP
SRR5431747.macro.NODE_19_length_9467_cov_858.620832	Edgar2022	fwd	4405..4428	DVESNPGP
SRR5447136.macro.NODE_3_length_10393_cov_12.990816	Edgar2022	rev	6075..6052	GIESNPGP
SRR5447133.macro.NODE_2_length_10562_cov_23.419290	Edgar2022	rev	9308..9285	DVETNPGP
SRR5447167.macro.NODE_1_length_7676_cov_36.971024	Edgar2022	fwd	3790..3813	DVETNPGP
SRR5447175.macro.NODE_4_length_10539_cov_54.049190	Edgar2022	fwd	1394..1417	DVEENPGP
SRR5447175.macro.NODE_17_length_5546_cov_91.678916	Edgar2022	fwd	3762..3785	GVESNPGP
SRR5447178.macro.NODE_14_length_9768_cov_27.873547	Edgar2022	fwd	826..849	DIESNPGP
SRR5447178.macro.NODE_14_length_9768_cov_27.873547	Edgar2022	fwd	8618..8641	GIEPNPGP
SRR5447178.macro.NODE_38_length_4143_cov_7.704690	Edgar2022	fwd	252..275	GVELNPGP
SRR5447158.macro.NODE_53_length_4502_cov_47.858971	Edgar2022	rev	4098..4075	DVEQNPGP
SRR5447158.macro.NODE_53_length_4502_cov_47.858971	Edgar2022	rev	3594..3571	DIEENPGP
SRR5447160.macro.NODE_10_length_6957_cov_12.732195	Edgar2022	fwd	306..329	GVEKNPGP
SRR5447161.macro.NODE_11_length_6632_cov_441.460732	Edgar2022	rev	5891..5868	DVESNPGP
SRR5447168.macro.NODE_14_length_9870_cov_180.998167	Edgar2022	fwd	1402..1425	GVESNPGP
SRR5447172.macro.NODE_13_length_6352_cov_1097.512613	Edgar2022	rev	5767..5744	DVETNPGP
SRR5447172.macro.NODE_13_length_6352_cov_1097.512613	Edgar2022	rev	5398..5375	DIETNPGP
SRR5466725.macro.NODE_595_length_8174_cov_25.320331	Edgar2022	fwd	3771..3794	DIEKNPGP
SRR5466725.macro.NODE_595_length_8174_cov_25.320331	Edgar2022	fwd	4116..4139	DIEENPGP
SRR5499453.macro.NODE_6_length_9099_cov_8.467317	Edgar2022	rev	7991..7968	GVEPNPGP
SRR5499453.macro.NODE_12_length_7567_cov_56.894315	Edgar2022	fwd	1242..1265	NIESNPGP
SRR5499479.macro.NODE_12_length_9115_cov_6.696085	Edgar2022	rev	8079..8056	GIEPNPGP
SRR5585574.macro.NODE_1_length_9449_cov_15.540849	Edgar2022	fwd	753..776	DVEQNPGP
SRR5585574.macro.NODE_1_length_9449_cov_15.540849	Edgar2022	fwd	8408..8431	GVEPNPGP
SRR5585574.macro.NODE_10_length_5333_cov_7.470152	Edgar2022	fwd	698..721	GVEQNPGP
SRR5630878.macro.NODE_33_length_7346_cov_15.463770	Edgar2022	fwd	5632..5655	CIEENPGP
SRR5645208.macro.NODE_20_length_5457_cov_40.292120	Edgar2022	rev	3193..3170	GIEPNPGP
SRR5796960.macro.NODE_67_length_9215_cov_37.023080	Edgar2022	fwd	4168..4191	DVETNPGP
SRR5799342.macro.NODE_484_length_3482_cov_19.100848	Edgar2022	rev	2588..2565	RVEGNPGP
SRR5812563.macro.NODE_222_length_5647_cov_10.392357	Edgar2022	rev	2315..2292	AVEPNPGP
SRR5821649.macro.NODE_29_length_3291_cov_204.531386	Edgar2022	rev	2462..2439	GIELNPGP
SRR5829904.macro.NODE_76_length_6202_cov_9.394028	Edgar2022	fwd	1861..1884	GVEPNPGP
SRR5829904.macro.NODE_217_length_4558_cov_6.359866	Edgar2022	rev	3329..3306	VIEKNPGP
SRR5829932.macro.NODE_717_length_3722_cov_6.148260	Edgar2022	rev	3140..3117	GIESNPGP
SRR5829933.macro.NODE_230_length_3598_cov_3.356596	Edgar2022	rev	1445..1422	NVESNPGP
SRR5829926.macro.NODE_668_length_4757_cov_9.524979	Edgar2022	fwd	3248..3271	GVEPNPGP
SRR5829934.macro.NODE_110_length_4614_cov_14.371724	Edgar2022	fwd	3321..3344	GVEPNPGP
SRR5829936.macro.NODE_49_length_6121_cov_15.448082	Edgar2022	fwd	4344..4367	CIETNPGP
SRR5829936.macro.NODE_53_length_5790_cov_11.093755	Edgar2022	rev	4087..4064	GIELNPGP
SRR5829936.macro.NODE_53_length_5790_cov_11.093755	Edgar2022	rev	1803..1780	CVESNPGP
SRR5829939.macro.NODE_423_length_6013_cov_509.075589	Edgar2022	rev	2315..2292	DVETNPGP
SRR5829938.macro.NODE_76_length_9502_cov_10.472479	Edgar2022	rev	8388..8365	GVESNPGP
SRR5829938.macro.NODE_76_length_9502_cov_10.472479	Edgar2022	rev	8013..7990	GVESNPGP
SRR5829938.macro.NODE_138_length_7978_cov_12.486781	Edgar2022	rev	4783..4760	DVESNPGP
SRR5829938.macro.NODE_286_length_5926_cov_4.973860	Edgar2022	rev	1891..1868	DIETNPGP
SRR5830063.macro.NODE_56_length_10595_cov_8.942692	Edgar2022	fwd	1271..1294	DIEQNPGP
SRR5830073.macro.NODE_495_length_6619_cov_4.740147	Edgar2022	rev	1939..1916	GIETNPGP
SRR5830085.macro.NODE_16_length_8806_cov_8.599450	Edgar2022	rev	7828..7805	CVETNPGP
SRR5830085.macro.NODE_16_length_8806_cov_8.599450	Edgar2022	rev	7222..7199	GVEENPGP
SRR5830084.macro.NODE_155_length_5893_cov_22.109107	Edgar2022	rev	4742..4719	GVEQNPGP
SRR5830092.macro.NODE_215_length_8717_cov_11.973161	Edgar2022	rev	7744..7721	CVETNPGP
SRR5830092.macro.NODE_215_length_8717_cov_11.973161	Edgar2022	rev	7138..7115	GVELNPGP
SRR5830081.macro.NODE_1526_length_6215_cov_13.856236	Edgar2022	rev	3609..3586	GIEPNPGP
SRR5830086.macro.NODE_370_length_11393_cov_10.045318	Edgar2022	fwd	5621..5644	DIESNPGM
SRR5830086.macro.NODE_910_length_8333_cov_7.731598	Edgar2022	fwd	1211..1234	GVESNPGP
SRR5834025.macro.NODE_54_length_9542_cov_13.751399	Edgar2022	rev	8860..8837	TVEKNPGP
SRR5834025.macro.NODE_54_length_9542_cov_13.751399	Edgar2022	rev	8419..8396	GIETNPGP
SRR5834025.macro.NODE_54_length_9542_cov_13.751399	Edgar2022	rev	8104..8081	GIELNPGP
SRR5833978.macro.NODE_772_length_4962_cov_4.564942	Edgar2022	fwd	1108..1131	GIELNPGP
SRR5834176.macro.NODE_281_length_4806_cov_6.311642	Edgar2022	rev	3930..3907	GVEPNPGP
SRR5834609.macro.NODE_106_length_8960_cov_7.922246	Edgar2022	fwd	903..926	DVETNPGP
SRR5834683.macro.NODE_234_length_8593_cov_5.609859	Edgar2022	rev	7889..7866	DVESNPGP
SRR5834683.macro.NODE_234_length_8593_cov_5.609859	Edgar2022	rev	7730..7707	DVESNPGP
SRR5839111.macro.NODE_48_length_9285_cov_10.529418	Edgar2022	fwd	1298..1321	GIEPNPGP
SRR5839111.macro.NODE_61_length_9076_cov_8.111074	Edgar2022	rev	8080..8057	GIESNPGP
SRR5839111.macro.NODE_113_length_7915_cov_10.422596	Edgar2022	fwd	1529..1552	GIEPNPGP
SRR5839111.macro.NODE_137_length_7385_cov_177.369940	Edgar2022	fwd	2145..2168	NIEVNPGP
SRR5839111.macro.NODE_175_length_6782_cov_9.294530	Edgar2022	fwd	1041..1064	DVEMNPGP
SRR5839111.macro.NODE_205_length_6384_cov_10.277452	Edgar2022	fwd	287..310	GVESNPGP
SRR5829966.macro.NODE_26_length_9072_cov_9.295366	Edgar2022	fwd	1212..1235	GIEENPGP
SRR5829966.macro.NODE_26_length_9072_cov_9.295366	Edgar2022	fwd	1563..1586	GVEPNPGP
SRR5829966.macro.NODE_299_length_4251_cov_3.419579	Edgar2022	fwd	1941..1964	GVEPNPGP
SRR5839132.macro.NODE_28_length_7728_cov_176.801176	Edgar2022	fwd	1651..1674	GIEPNPGP
SRR5839109.macro.NODE_23_length_9643_cov_11.656635	Edgar2022	rev	8052..8029	DIEENPGP
SRR5839109.macro.NODE_23_length_9643_cov_11.656635	Edgar2022	rev	4920..4897	DIELNPGP
SRR5839109.macro.NODE_24_length_9546_cov_14.394806	Edgar2022	fwd	1226..1249	DIEENPGP
SRR5839109.macro.NODE_24_length_9546_cov_14.394806	Edgar2022	fwd	4379..4402	DIEENPGP
SRR5839140.macro.NODE_54_length_10701_cov_13.459541	Edgar2022	rev	9557..9534	SVETNPGP
SRR5839140.macro.NODE_54_length_10701_cov_13.459541	Edgar2022	rev	8117..8094	GIEPNPGP
SRR5839363.macro.NODE_67_length_8221_cov_10.309647	Edgar2022	rev	6462..6439	DIEENPGP
SRR5839346.macro.NODE_46_length_9527_cov_7.636450	Edgar2022	rev	8203..8180	CIESNPGP
SRR5839346.macro.NODE_49_length_9489_cov_62.892948	Edgar2022	fwd	1149..1172	GIEPNPGP
SRR5839346.macro.NODE_49_length_9489_cov_62.892948	Edgar2022	fwd	1476..1499	GIEANPGP
SRR5839346.macro.NODE_58_length_9357_cov_107.771758	Edgar2022	rev	8076..8053	GVEPNPGP
SRR5839364.macro.NODE_573_length_3648_cov_3.186853	Edgar2022	fwd	2248..2271	GIEENPGP
SRR5839377.macro.NODE_154_length_7084_cov_16.154329	Edgar2022	rev	6025..6002	GIEPNPGP
SRR5839377.macro.NODE_154_length_7084_cov_16.154329	Edgar2022	rev	5596..5573	GVEPNPGP
SRR5852935.macro.NODE_953_length_5388_cov_52.546474	Edgar2022	rev	5275..5252	DIESNPGP
SRR5860223.macro.NODE_6_length_8484_cov_34.344549	Edgar2022	fwd	1213..1236	DVETNPGP
SRR5839349.macro.NODE_46_length_9178_cov_13.505327	Edgar2022	fwd	1005..1028	GIEPNPGP
SRR5868319.macro.NODE_1694_length_3023_cov_3.887021	Edgar2022	rev	2402..2379	GIEPNPGP
SRR5947154.macro.NODE_335_length_9985_cov_31.151332	Edgar2022	fwd	1130..1153	DIEENPGP
SRR5995670.macro.NODE_93_length_8121_cov_11.195674	Edgar2022	rev	3996..3973	GVEPNPGP
SRR5995670.macro.NODE_526_length_3672_cov_20.900535	Edgar2022	rev	2716..2693	VVEKNPGP
SRR6032600.macro.NODE_235_length_4804_cov_23.646798	Edgar2022	rev	3945..3922	LVEKNPGP
SRR6032600.macro.NODE_235_length_4804_cov_23.646798	Edgar2022	rev	3489..3466	LVEKNPGP
SRR6032600.macro.NODE_235_length_4804_cov_23.646798	Edgar2022	rev	3075..3052	LIERNPGP
SRR6032600.macro.NODE_235_length_4804_cov_23.646798	Edgar2022	rev	3021..2998	LVEKNPGP
SRR6047185.macro.NODE_3831_length_2069_cov_4.456914	Edgar2022	rev	1912..1889	DVELNPGP
SRR6048582.macro.NODE_594_length_5886_cov_21.891450	Edgar2022	fwd	4087..4110	GIEPNPGP
SRR6048582.macro.NODE_921_length_4949_cov_252.577112	Edgar2022	rev	1371..1348	GVEPNPGP
SRR6048582.macro.NODE_921_length_4949_cov_252.577112	Edgar2022	rev	1224..1201	GIEPNPGP
SRR6048582.macro.NODE_1685_length_3892_cov_9.414768	Edgar2022	rev	3303..3280	CVEKNPGP
SRR6048582.macro.NODE_1819_length_3771_cov_6.176582	Edgar2022	fwd	890..913	GIEVNPGP
SRR6048648.macro.NODE_567_length_6875_cov_4.722729	Edgar2022	rev	2416..2393	GIEPNPGP
SRR6049643.macro.NODE_3_length_9806_cov_5.167266	Edgar2022	fwd	1216..1239	DVETNPGP
SRR6057750.macro.NODE_38_length_7615_cov_187.165208	Edgar2022	rev	2040..2017	DVEGNPGP
SRR6057750.macro.NODE_38_length_7615_cov_187.165208	Edgar2022	rev	1851..1828	DVESNPGP
SRR6057750.macro.NODE_179_length_4894_cov_21.390375	Edgar2022	fwd	2415..2438	LIEKNPGP
SRR6057750.macro.NODE_274_length_4223_cov_4.417831	Edgar2022	rev	1326..1303	GIETNPGP
SRR6058359.macro.NODE_9_length_10532_cov_12.378526	Edgar2022	rev	6464..6441	DVERNPGM
SRR6058359.macro.NODE_9_length_10532_cov_12.378526	Edgar2022	rev	4745..4722	DVEANPGP
SRR6058359.macro.NODE_164_length_5039_cov_7.436166	Edgar2022	rev	708..685	GIERNPGP
SRR6058359.macro.NODE_275_length_4166_cov_6.853897	Edgar2022	fwd	2231..2254	GIEPNPGP
SRR6058359.macro.NODE_275_length_4166_cov_6.853897	Edgar2022	fwd	2273..2296	GIEPNPGP
SRR6058359.macro.NODE_411_length_3657_cov_3.669643	Edgar2022	rev	2937..2914	DVEENPGP
SRR6058037.macro.NODE_3_length_10408_cov_70.889598	Edgar2022	fwd	985..1008	DVELNPGP
SRR6058037.macro.NODE_3_length_10408_cov_70.889598	Edgar2022	fwd	1246..1269	DVELNPGP
SRR6058037.macro.NODE_132_length_4662_cov_6.433210	Edgar2022	fwd	2882..2905	GIEPNPGP
SRR6058358.macro.NODE_844_length_6839_cov_87.299882	Edgar2022	fwd	4947..4970	NIEPNPGP
SRR6057752.macro.NODE_137_length_7167_cov_9.635749	Edgar2022	rev	5912..5889	DVESNPGP
SRR6057752.macro.NODE_139_length_7126_cov_10.882603	Edgar2022	rev	2450..2427	GIEENPGP
SRR6057752.macro.NODE_214_length_6062_cov_20.592586	Edgar2022	fwd	2582..2605	GVEPNPGP
SRR6058062.macro.NODE_177_length_6910_cov_132.559602	Edgar2022	rev	4695..4672	GIELNPGP
SRR6058062.macro.NODE_177_length_6910_cov_132.559602	Edgar2022	rev	2354..2331	GIETNPGP
SRR6058062.macro.NODE_260_length_6147_cov_10.502140	Edgar2022	rev	4168..4145	GIETNPGP
SRR6058062.macro.NODE_302_length_5900_cov_7.820319	Edgar2022	fwd	1952..1975	GVEPNPGP
SRR6058062.macro.NODE_1391_length_3532_cov_10.680544	Edgar2022	fwd	816..839	GIETNPGP
SRR6179832.macro.NODE_1_length_10432_cov_52.022563	Edgar2022	fwd	1509..1532	DIELNPGE
SRR6179832.macro.NODE_1_length_10432_cov_52.022563	Edgar2022	fwd	1680..1703	DIELNPGH
SRR6179834.macro.NODE_13_length_5640_cov_29.172778	Edgar2022	fwd	1408..1431	DVERNPGF
SRR6179834.macro.NODE_13_length_5640_cov_29.172778	Edgar2022	fwd	2104..2127	DVEKNPGF
SRR6179842.macro.NODE_10_length_5982_cov_58.893983	Edgar2022	fwd	4574..4597	DVEENPGP
SRR6179841.macro.NODE_1_length_9680_cov_53.560037	Edgar2022	fwd	1216..1239	DVESNPGP
SRR6203186.macro.NODE_99_length_6765_cov_26.231919	Edgar2022	rev	5578..5555	GVEPNPGP
SRR6203186.macro.NODE_186_length_5463_cov_21.993321	Edgar2022	fwd	1205..1228	GIEPNPGP
SRR6203186.macro.NODE_250_length_4876_cov_8.405788	Edgar2022	fwd	1137..1160	DVESNPGP
SRR6203186.macro.NODE_329_length_4480_cov_39.490810	Edgar2022	rev	3280..3257	GVEQNPGP
SRR6203186.macro.NODE_376_length_4308_cov_18.591027	Edgar2022	fwd	793..816	GVELNPGP
SRR6203186.macro.NODE_376_length_4308_cov_18.591027	Edgar2022	fwd	1036..1059	GVEANPGP
SRR6203186.macro.NODE_397_length_4245_cov_7.226750	Edgar2022	rev	3362..3339	GVEPNPGP
SRR6203186.macro.NODE_422_length_4178_cov_11.474300	Edgar2022	rev	3074..3051	GIEPNPGP
SRR6203186.macro.NODE_628_length_3739_cov_78.546645	Edgar2022	fwd	768..791	NIEENPGP
SRR6203186.macro.NODE_669_length_3669_cov_11.133482	Edgar2022	fwd	913..936	GVELNPGP
SRR6203186.macro.NODE_699_length_3613_cov_10.387571	Edgar2022	fwd	448..471	GVELNPGP
SRR6203186.macro.NODE_699_length_3613_cov_10.387571	Edgar2022	fwd	826..849	GVEPNPGP
SRR6276905.macro.NODE_1837_length_5886_cov_17.505419	Edgar2022	rev	3277..3254	GIEANPGP
SRR6291266.macro.NODE_83_length_9525_cov_438.344160	Edgar2022	fwd	2000..2023	DVEKNPGP
SRR6291274.macro.NODE_2_length_9934_cov_35.710273	Edgar2022	rev	9353..9330	GVEPNPGP
SRR6291279.macro.NODE_36_length_5576_cov_60.704161	Edgar2022	fwd	1741..1764	DVEANPGP
SRR6291333.macro.NODE_11_length_10570_cov_22.027722	Edgar2022	fwd	1174..1197	DIESNPGP
SRR6291347.macro.NODE_234_length_5563_cov_5.384295	Edgar2022	rev	3856..3833	DVEVNPGP
SRR6291350.macro.NODE_9_length_9514_cov_21.690075	Edgar2022	fwd	1231..1254	DVEENPGP
SRR6291363.macro.NODE_4_length_9726_cov_3579.136923	Edgar2022	fwd	1348..1371	DVETNPGP
SRR6291360.macro.NODE_3_length_7822_cov_605.969544	Edgar2022	fwd	2755..2778	GIESNPGP
SRR6291360.macro.NODE_3_length_7822_cov_605.969544	Edgar2022	fwd	3478..3501	GIEPNPGP
SRR6291372.macro.NODE_4_length_11917_cov_182.270601	Edgar2022	fwd	371..394	DVEENPGP
SRR6291373.macro.NODE_45_length_7599_cov_6.373638	Edgar2022	fwd	3731..3754	DIETNPGP
SRR6284152.macro.NODE_27_length_6707_cov_9.107175	Edgar2022	fwd	1163..1186	DVETNPGP
SRR6325464.macro.NODE_504_length_7600_cov_100.837784	Edgar2022	rev	5645..5622	DVESNPGP
SRR6325464.macro.NODE_504_length_7600_cov_100.837784	Edgar2022	rev	4223..4200	DVEQNPGP
SRR6407112.macro.NODE_7_length_11052_cov_1136.194614	Edgar2022	fwd	1756..1779	DIETNPGP
SRR6401741.macro.NODE_49_length_8823_cov_21.476147	Edgar2022	fwd	917..940	DVESNPGP
SRR6401741.macro.NODE_97_length_6027_cov_8.449715	Edgar2022	rev	5484..5461	DIEENPGP
SRR6478568.macro.NODE_211_length_7163_cov_19.246403	Edgar2022	rev	5253..5230	DVEKNPGP
SRR6478568.macro.NODE_211_length_7163_cov_19.246403	Edgar2022	rev	4359..4336	DVEANPGP
SRR6675307.macro.NODE_15_length_6829_cov_101.346803	Edgar2022	fwd	742..765	GVEPNPGP
SRR6701615.macro.NODE_32_length_9008_cov_35.510800	Edgar2022	fwd	2960..2983	DVESNPGP
SRR6701615.macro.NODE_32_length_9008_cov_35.510800	Edgar2022	fwd	3302..3325	DVEKNPGP
SRR6701615.macro.NODE_32_length_9008_cov_35.510800	Edgar2022	fwd	3641..3664	DIETNPGP
SRR6701615.macro.NODE_32_length_9008_cov_35.510800	Edgar2022	fwd	4190..4213	DVELNPGP
SRR6713761.macro.NODE_17_length_3714_cov_32.243889	Edgar2022	rev	2743..2720	GIELNPGP
SRR6765936.macro.NODE_49_length_3618_cov_18.286319	Edgar2022	rev	2116..2093	NVEPNPGP
SRR6765937.macro.NODE_59_length_4627_cov_271.709486	Edgar2022	rev	2701..2678	GVEQNPGP
SRR6793291.macro.NODE_251_length_8374_cov_22.771563	Edgar2022	rev	4219..4196	DVESNPGP
SRR6808580.macro.NODE_136_length_9186_cov_18.217272	Edgar2022	rev	8151..8128	DIESNPGP
SRR6808580.macro.NODE_564_length_5501_cov_20.094141	Edgar2022	fwd	2586..2609	GVEPNPGP
SRR6808579.macro.NODE_287_length_7821_cov_12.674497	Edgar2022	rev	6836..6813	DVEPNPGP
SRR6808579.macro.NODE_287_length_7821_cov_12.674497	Edgar2022	rev	6440..6417	DIHPNPGP
SRR6808584.macro.NODE_132_length_9966_cov_166.991711	Edgar2022	fwd	1349..1372	DVESNPGP
SRR6808584.macro.NODE_254_length_9046_cov_19.524908	Edgar2022	fwd	3219..3242	DVETNPGP
SRR6808587.macro.NODE_169_length_8886_cov_116.209123	Edgar2022	fwd	7746..7769	DIETSPGP
SRR6808587.macro.NODE_213_length_8656_cov_13.460212	Edgar2022	rev	7551..7528	CIESNPGP
SRR6823499.macro.NODE_1292_length_3293_cov_3.084472	Edgar2022	fwd	720..743	VIEKNPGP
SRR6846462.macro.NODE_1454_length_3010_cov_9.464496	Edgar2022	fwd	719..742	GVEPNPGP
SRR6921825.macro.NODE_236_length_7214_cov_21.169864	Edgar2022	fwd	2822..2845	DVESNPGP
SRR6943113.macro.NODE_6_length_11016_cov_11.072832	Edgar2022	fwd	4342..4365	DVESNPGP
SRR6943113.macro.NODE_6_length_11016_cov_11.072832	Edgar2022	fwd	5077..5100	DVELNPGM
SRR6943113.macro.NODE_6_length_11016_cov_11.072832	Edgar2022	fwd	6070..6093	DIELNPGH
SRR6943113.macro.NODE_6_length_11016_cov_11.072832	Edgar2022	fwd	6796..6819	DIERNPGM
SRR6943126.macro.NODE_12_length_10962_cov_41.548627	Edgar2022	fwd	1351..1374	DIELNPGP
SRR6943126.macro.NODE_103_length_6191_cov_7.898006	Edgar2022	fwd	4411..4434	CVELNPGP
SRR6943126.macro.NODE_127_length_5803_cov_8.665969	Edgar2022	fwd	1812..1835	GIELNPGP
SRR6943126.macro.NODE_127_length_5803_cov_8.665969	Edgar2022	fwd	4001..4024	GVELNPGP
SRR6943224.macro.NODE_44_length_6184_cov_6.444444	Edgar2022	fwd	4462..4485	GVEENPGP
SRR6943233.macro.NODE_2418_length_2907_cov_4.446013	Edgar2022	rev	1466..1443	GVEENPGP
SRR6943233.macro.NODE_3499_length_2551_cov_10.632365	Edgar2022	fwd	339..362	DVEPNPGP
SRR6960507.macro.NODE_1609_length_4728_cov_33.837594	Edgar2022	fwd	1135..1158	GVEQNPGP
SRR6960550.macro.NODE_546_length_4821_cov_15.174600	Edgar2022	fwd	1866..1889	LVEKNPGP
SRR6960797.macro.NODE_950_length_3939_cov_10.228401	Edgar2022	rev	2978..2955	CVELNPGP
SRR6960549.macro.NODE_262_length_8973_cov_18.275730	Edgar2022	fwd	3660..3683	GIEANPGP
SRR6960549.macro.NODE_2107_length_3604_cov_36.924667	Edgar2022	rev	3192..3169	GIEPNPGP
SRR6960803.macro.NODE_469_length_9182_cov_2195.136239	Edgar2022	fwd	1084..1107	GIEPNPGP
SRR6973844.macro.NODE_92_length_4761_cov_28.756826	Edgar2022	rev	3865..3842	DVEKNPGP
SRR6973858.macro.NODE_11_length_9346_cov_32.529386	Edgar2022	fwd	1929..1952	DVESNPGM
SRR6973858.macro.NODE_14_length_9012_cov_4.344893	Edgar2022	rev	8342..8319	CVELNPGP
SRR6973858.macro.NODE_14_length_9012_cov_4.344893	Edgar2022	rev	7802..7779	NVETNPGP
SRR6973858.macro.NODE_126_length_4215_cov_5.711009	Edgar2022	fwd	1103..1126	GVEDNPGP
SRR6973858.macro.NODE_126_length_4215_cov_5.711009	Edgar2022	fwd	1223..1246	GVEPNPGP
SRR6973858.macro.NODE_150_length_4080_cov_17.083354	Edgar2022	rev	1572..1549	DVEFNPGD
SRR7004410.macro.NODE_3_length_8100_cov_15.130933	Edgar2022	rev	7201..7178	DIESNPGP
SRR7004415.macro.NODE_4_length_7727_cov_5.194669	Edgar2022	rev	1783..1760	DVEENPGP
SRR7004415.macro.NODE_4_length_7727_cov_5.194669	Edgar2022	rev	1555..1532	DVELNPGP
SRR7004596.macro.NODE_3_length_9552_cov_7.835109	Edgar2022	fwd	1212..1235	DVESNPGP
SRR7004667.macro.NODE_18_length_4837_cov_4.977120	Edgar2022	fwd	3337..3360	GIEPNPGP
SRR7004714.macro.NODE_42_length_3891_cov_4.663698	Edgar2022	rev	1452..1429	DVEENPGP
SRR7004714.macro.NODE_42_length_3891_cov_4.663698	Edgar2022	rev	1278..1255	DVEPNPGP
SRR7004713.macro.NODE_64_length_3247_cov_5.112161	Edgar2022	rev	1545..1522	GVELNPGP
SRR7004713.macro.NODE_64_length_3247_cov_5.112161	Edgar2022	rev	1389..1366	GVESNPGP
SRR7007254.macro.NODE_61_length_6655_cov_11.787754	Edgar2022	fwd	804..827	HIEKNPGP
SRR7007636.macro.NODE_125_length_5642_cov_5.780032	Edgar2022	fwd	3672..3695	AVEVNPGP
SRR7007033.macro.NODE_8_length_9882_cov_27.325721	Edgar2022	fwd	1177..1200	GIEANPGP
SRR7007033.macro.NODE_8_length_9882_cov_27.325721	Edgar2022	fwd	1543..1566	GIEANPGP
SRR7007033.macro.NODE_8_length_9882_cov_27.325721	Edgar2022	fwd	1978..2001	DVELNPGP
SRR7007033.macro.NODE_8_length_9882_cov_27.325721	Edgar2022	fwd	2269..2292	DIESNPGP
SRR7007033.macro.NODE_43_length_5783_cov_20.778984	Edgar2022	fwd	1191..1214	GIEPNPGP
SRR7007033.macro.NODE_43_length_5783_cov_20.778984	Edgar2022	fwd	1299..1322	GVEPNPGP
SRR7007033.macro.NODE_131_length_4567_cov_17.980196	Edgar2022	rev	3759..3736	GVEDNPGP
SRR7007033.macro.NODE_131_length_4567_cov_17.980196	Edgar2022	rev	3702..3679	GVEPNPGP
SRR7007033.macro.NODE_153_length_4385_cov_41.051252	Edgar2022	fwd	590..613	GIETNPGP
SRR7007033.macro.NODE_157_length_4357_cov_27.553221	Edgar2022	rev	3770..3747	GVETNPGP
SRR7007033.macro.NODE_327_length_3784_cov_10.531124	Edgar2022	fwd	1080..1103	GVELNPGP
SRR7007033.macro.NODE_346_length_3724_cov_11.301287	Edgar2022	rev	2673..2650	GVEPNPGP
SRR7007219.macro.NODE_1257_length_2124_cov_2.552901	Edgar2022	rev	237..214	GVEPNPGP
SRR7072203.macro.NODE_3200_length_2389_cov_6.934370	Edgar2022	rev	55..32	GIEPNPGP
SRR7072205.macro.NODE_173_length_7323_cov_29.165655	Edgar2022	rev	6903..6880	DIESNPGP
SRR7072205.macro.NODE_173_length_7323_cov_29.165655	Edgar2022	rev	6168..6145	GVEPNPGP
SRR7080222.macro.NODE_7_length_10483_cov_18.191643	Edgar2022	fwd	1164..1187	DVESNPGP
SRR7080222.macro.NODE_7_length_10483_cov_18.191643	Edgar2022	fwd	1374..1397	DVESNPGP
SRR7080222.macro.NODE_11_length_9521_cov_19.915961	Edgar2022	rev	8488..8465	GIEPNPGP
SRR7080222.macro.NODE_11_length_9521_cov_19.915961	Edgar2022	rev	8113..8090	GVESNPGP
SRR7080222.macro.NODE_14_length_9254_cov_9.066986	Edgar2022	fwd	966..989	NVELNPGP
SRR7080222.macro.NODE_95_length_4837_cov_4.857263	Edgar2022	fwd	902..925	DVEKNPGP
SRR7080225.macro.NODE_24_length_10472_cov_21.169632	Edgar2022	fwd	1154..1177	DIESNPGP
SRR7080225.macro.NODE_48_length_9065_cov_21.549377	Edgar2022	fwd	1087..1110	GVEPNPGP
SRR7080626.macro.NODE_35_length_5827_cov_6.718283	Edgar2022	rev	4943..4920	CVELNPGP
SRR7080224.macro.NODE_402_length_8105_cov_10.494895	Edgar2022	rev	4894..4871	DVESNPGP
SRR7080224.macro.NODE_493_length_7245_cov_22.057306	Edgar2022	fwd	1424..1447	DVEENPGE
SRR7080627.macro.NODE_26_length_9332_cov_1555.660006	Edgar2022	fwd	1006..1029	GIEANPGP
SRR7080627.macro.NODE_26_length_9332_cov_1555.660006	Edgar2022	fwd	1372..1395	GIEANPGP
SRR7080627.macro.NODE_28_length_9194_cov_217.881592	Edgar2022	rev	4976..4953	GIEPNPGP
SRR7080627.macro.NODE_53_length_7819_cov_26.728376	Edgar2022	fwd	2993..3016	GIEPNPGP
SRR7080627.macro.NODE_74_length_6733_cov_140.068318	Edgar2022	fwd	3737..3760	GVEPNPGP
SRR7080630.macro.NODE_7_length_9579_cov_274.053124	Edgar2022	rev	7591..7568	GIEPNPGP
SRR7080630.macro.NODE_7_length_9579_cov_274.053124	Edgar2022	rev	5455..5432	GVEPNPGP
SRR7080630.macro.NODE_12_length_8949_cov_37.369536	Edgar2022	rev	7444..7421	NVESNPGP
SRR7086167.macro.NODE_7_length_9410_cov_22.166328	Edgar2022	rev	6019..5996	DIEENPGP
SRR7086083.macro.NODE_44_length_6262_cov_9.770722	Edgar2022	rev	5193..5170	CVESNPGP
SRR7086083.macro.NODE_44_length_6262_cov_9.770722	Edgar2022	rev	4608..4585	GIEPNPGP
SRR7086625.macro.NODE_8_length_6789_cov_6.129988	Edgar2022	fwd	542..565	GIEPNPGP
SRR7086193.macro.NODE_42_length_6280_cov_19.514580	Edgar2022	rev	5569..5546	GVEPNPGP
SRR7086193.macro.NODE_91_length_4774_cov_11.390981	Edgar2022	fwd	1119..1142	DVELNPGP
SRR7086280.macro.NODE_244_length_2883_cov_5.314947	Edgar2022	rev	2280..2257	DVETNPRP
SRR7087941.macro.NODE_10_length_7446_cov_11.559745	Edgar2022	rev	4072..4049	DVESNPGP
SRR7086121.macro.NODE_12_length_6874_cov_24.142920	Edgar2022	fwd	694..717	DVELNPGP
SRR7086933.macro.NODE_21_length_8552_cov_46.369855	Edgar2022	fwd	1137..1160	DIEINPGP
SRR7086194.macro.NODE_1_length_9114_cov_176.668510	Edgar2022	fwd	802..825	DIESNPGP
SRR7086194.macro.NODE_1_length_9114_cov_176.668510	Edgar2022	fwd	1129..1152	DVETNPGP
SRR7088796.macro.NODE_8_length_7382_cov_30.029826	Edgar2022	rev	4426..4403	TVESNPGP
SRR7088796.macro.NODE_8_length_7382_cov_30.029826	Edgar2022	rev	4144..4121	GVESNPGP
SRR7088796.macro.NODE_8_length_7382_cov_30.029826	Edgar2022	rev	3781..3758	GVEPNPGP
SRR7086279.macro.NODE_73_length_5958_cov_20.510960	Edgar2022	rev	3489..3466	DIEENPGM
SRR7086410.macro.NODE_44_length_9881_cov_122.685257	Edgar2022	fwd	1169..1192	DIEENPGP
SRR7086410.macro.NODE_620_length_3693_cov_18.647790	Edgar2022	rev	3015..2992	DVETNPGW
SRR7109024.macro.NODE_18_length_9650_cov_33.005743	Edgar2022	fwd	1018..1041	CIETNPGP
SRR7109024.macro.NODE_57_length_7156_cov_18.206410	Edgar2022	rev	6621..6598	VIEKNPGP
SRR7109024.macro.NODE_65_length_6692_cov_11.652515	Edgar2022	rev	2792..2769	GIEPNPGP
SRR7109024.macro.NODE_65_length_6692_cov_11.652515	Edgar2022	rev	2432..2409	GVEPNPGP
SRR7109024.macro.NODE_65_length_6692_cov_11.652515	Edgar2022	rev	2060..2037	GVEPNPGP
SRR7109024.macro.NODE_65_length_6692_cov_11.652515	Edgar2022	rev	1829..1806	GIEPNPGP
SRR7109024.macro.NODE_134_length_5106_cov_9.718657	Edgar2022	fwd	1192..1215	DVEVNPGP
SRR7109323.macro.NODE_47_length_10586_cov_23.629601	Edgar2022	fwd	357..380	DIELNPGP
SRR7109323.macro.NODE_94_length_9213_cov_43.841028	Edgar2022	rev	5204..5181	DVESNPGP
SRR7109323.macro.NODE_108_length_9010_cov_34.687031	Edgar2022	fwd	1093..1116	GVETNPGP
SRR7109323.macro.NODE_125_length_8693_cov_20.659745	Edgar2022	fwd	1118..1141	DVEQNPGP
SRR7109323.macro.NODE_163_length_7607_cov_17.516591	Edgar2022	rev	6464..6441	GVEPNPGP
SRR7109323.macro.NODE_163_length_7607_cov_17.516591	Edgar2022	rev	5966..5943	DIESNPGP
SRR7109323.macro.NODE_165_length_7593_cov_16.614894	Edgar2022	fwd	915..938	GVEPNPGP
SRR7109323.macro.NODE_165_length_7593_cov_16.614894	Edgar2022	fwd	1497..1520	DVEANPGP
SRR7109323.macro.NODE_364_length_5133_cov_4.878261	Edgar2022	fwd	1616..1639	GIEQNPGP
SRR7109323.macro.NODE_436_length_4728_cov_11.049194	Edgar2022	rev	3662..3639	GIEENPGP
SRR7109323.macro.NODE_436_length_4728_cov_11.049194	Edgar2022	rev	3518..3495	GIEENPGP
SRR7109323.macro.NODE_522_length_4411_cov_11.337022	Edgar2022	fwd	835..858	DVELNPGP
SRR7109323.macro.NODE_591_length_4182_cov_5.697007	Edgar2022	fwd	856..879	GIEPNPGP
SRR7109323.macro.NODE_904_length_3598_cov_12.828936	Edgar2022	rev	3178..3155	GIEPNPGP
SRR7109324.macro.NODE_33_length_9904_cov_9.352253	Edgar2022	rev	6523..6500	DIETNPGP
SRR7109324.macro.NODE_70_length_9096_cov_10.275186	Edgar2022	rev	7959..7936	DVELNPGP
SRR7109324.macro.NODE_70_length_9096_cov_10.275186	Edgar2022	rev	7818..7795	DVESNPGP
SRR7109324.macro.NODE_73_length_9055_cov_7.044088	Edgar2022	rev	8047..8024	DVETNPGP
SRR7109324.macro.NODE_114_length_8290_cov_10.340392	Edgar2022	fwd	1134..1157	GVEHNPGP
SRR7109324.macro.NODE_130_length_7815_cov_36.104495	Edgar2022	rev	6408..6385	DVESNPGP
SRR7109324.macro.NODE_139_length_7396_cov_9.084801	Edgar2022	fwd	6068..6091	DVESNPGP
SRR7109324.macro.NODE_382_length_4724_cov_5.645238	Edgar2022	fwd	1056..1079	DVEENPGP
SRR7109325.macro.NODE_44_length_10417_cov_148.799111	Edgar2022	fwd	1289..1312	DVESNPGP
SRR7109325.macro.NODE_80_length_9664_cov_22.711292	Edgar2022	fwd	4573..4596	NIESNPGP
SRR7109325.macro.NODE_80_length_9664_cov_22.711292	Edgar2022	fwd	4819..4842	GIEPNPGP
SRR7109325.macro.NODE_105_length_9392_cov_4.815860	Edgar2022	fwd	1125..1148	GIEPNPGP
SRR7109325.macro.NODE_130_length_9191_cov_9.049682	Edgar2022	fwd	1102..1125	GIEPNPGP
SRR7109325.macro.NODE_130_length_9191_cov_9.049682	Edgar2022	fwd	1534..1557	GIERNPGP
SRR7109325.macro.NODE_133_length_9149_cov_17.218819	Edgar2022	rev	7967..7944	DVELNPGP
SRR7109325.macro.NODE_199_length_8563_cov_14.989988	Edgar2022	rev	7448..7425	GIEPNPGP
SRR7109325.macro.NODE_234_length_7684_cov_6.606359	Edgar2022	rev	6768..6745	GIEPNPGP
SRR7109325.macro.NODE_234_length_7684_cov_6.606359	Edgar2022	rev	6138..6115	DVEANPGP
SRR7109325.macro.NODE_242_length_7469_cov_5.817739	Edgar2022	fwd	1058..1081	CVELNPGP
SRR7109325.macro.NODE_242_length_7469_cov_5.817739	Edgar2022	fwd	1277..1300	GIEPNPGP
SRR7109325.macro.NODE_242_length_7469_cov_5.817739	Edgar2022	fwd	1802..1825	GIEPNPGP
SRR7109325.macro.NODE_272_length_6978_cov_6.281390	Edgar2022	rev	6716..6693	GIEPNPGP
SRR7109325.macro.NODE_272_length_6978_cov_6.281390	Edgar2022	rev	6089..6066	DVEANPGP
SRR7109325.macro.NODE_283_length_6875_cov_14.224640	Edgar2022	fwd	4920..4943	DAEPNPGP
SRR7109325.macro.NODE_343_length_6387_cov_6.573171	Edgar2022	rev	3405..3382	CVEKNPGP
SRR7109325.macro.NODE_423_length_5766_cov_4.551028	Edgar2022	fwd	1870..1893	TVEPNPGP
SRR7109325.macro.NODE_485_length_5399_cov_5.840406	Edgar2022	fwd	1575..1598	DVELNPGW
SRR7109325.macro.NODE_485_length_5399_cov_5.840406	Edgar2022	fwd	2079..2102	DVEPNPGM
SRR7109325.macro.NODE_490_length_5366_cov_10.808993	Edgar2022	rev	3797..3774	GVEPNPGP
SRR7109325.macro.NODE_490_length_5366_cov_10.808993	Edgar2022	rev	3593..3570	GIEPNPGP
SRR7109325.macro.NODE_490_length_5366_cov_10.808993	Edgar2022	rev	3482..3459	GIEPNPGP
SRR7109325.macro.NODE_521_length_5233_cov_14.171124	Edgar2022	rev	4180..4157	GIEPNPGP
SRR7109325.macro.NODE_759_length_4535_cov_8.399148	Edgar2022	fwd	1596..1619	GVEPNPGP
SRR7109325.macro.NODE_973_length_4168_cov_14.138462	Edgar2022	rev	2965..2942	GVELNPGP
SRR7109325.macro.NODE_1110_length_4020_cov_6.961490	Edgar2022	rev	3302..3279	GVEENPGP
SRR7109325.macro.NODE_1717_length_3387_cov_8.113156	Edgar2022	rev	2777..2754	VVEKNPGP
SRR7142027.macro.NODE_1_length_10298_cov_86.228557	Edgar2022	rev	9109..9086	GIEPNPGP
SRR7142027.macro.NODE_1_length_10298_cov_86.228557	Edgar2022	rev	8866..8843	DIESNPGP
SRR7153001.macro.NODE_3_length_9221_cov_258.343886	Edgar2022	rev	8207..8184	GIEPNPGP
SRR7153025.macro.NODE_34_length_4127_cov_20.406542	Edgar2022	rev	767..744	CVETNPGP
SRR7153028.macro.NODE_9_length_3342_cov_83.681860	Edgar2022	fwd	1809..1832	GIEPNPGP
SRR7153038.macro.NODE_10_length_7646_cov_33.013205	Edgar2022	fwd	918..941	DVETNPGP
SRR7153038.macro.NODE_23_length_4452_cov_141.399178	Edgar2022	rev	1608..1585	GIEPNPGP
SRR7239371.macro.NODE_12_length_9939_cov_89.637007	Edgar2022	fwd	1332..1355	DVESNPGP
SRR7284896.macro.NODE_2_length_9535_cov_166.673536	Edgar2022	fwd	3618..3641	GIESNPGP
SRR7286715.macro.NODE_16_length_7882_cov_35.356384	Edgar2022	rev	7206..7183	DVEHNPGP
SRR7287117.macro.NODE_1051_length_9756_cov_6.613412	Edgar2022	rev	8209..8186	GIEQNPGP
SRR7287117.macro.NODE_1051_length_9756_cov_6.613412	Edgar2022	rev	6088..6065	GIESNPGP
SRR7285959.macro.NODE_83_length_7426_cov_80.735314	Edgar2022	fwd	3252..3275	GIEPNPGP
SRR7428099.macro.NODE_428_length_3900_cov_4.960270	Edgar2022	rev	3422..3399	DIHPNPGP
SRR7428106.macro.NODE_107_length_9018_cov_59.568402	Edgar2022	rev	7416..7393	GIESNPGP
SRR7428107.macro.NODE_259_length_4062_cov_5.155495	Edgar2022	fwd	835..858	GVELNPGP
SRR7495878.macro.NODE_16_length_10065_cov_33.349380	Edgar2022	fwd	1341..1364	GVELNPGP
SRR7495878.macro.NODE_63_length_7607_cov_7.029599	Edgar2022	rev	2577..2554	NVELNPGP
SRR7495878.macro.NODE_64_length_7599_cov_97.637390	Edgar2022	fwd	3028..3051	GVEPNPGP
SRR7495878.macro.NODE_79_length_7069_cov_36.688536	Edgar2022	rev	1649..1626	GVEPNPGP
SRR7495878.macro.NODE_96_length_6730_cov_315.124831	Edgar2022	fwd	1319..1342	GVELNPGP
SRR7495878.macro.NODE_96_length_6730_cov_315.124831	Edgar2022	fwd	2735..2758	GIEPNPGP
SRR7495878.macro.NODE_96_length_6730_cov_315.124831	Edgar2022	fwd	3341..3364	GIEPNPGP
SRR7495878.macro.NODE_129_length_6082_cov_22.000499	Edgar2022	rev	1451..1428	GVELNPGP
SRR7495878.macro.NODE_411_length_4051_cov_4.243087	Edgar2022	rev	2215..2192	GIETNPGP
SRR7495878.macro.NODE_411_length_4051_cov_4.243087	Edgar2022	rev	1549..1526	GIEPNPGP
SRR7495878.macro.NODE_419_length_4032_cov_308.694872	Edgar2022	rev	3292..3269	GIEPNPGP
SRR7524631.macro.NODE_42_length_9080_cov_11.294438	Edgar2022	rev	8032..8009	GIESNPGP
SRR7524631.macro.NODE_163_length_5110_cov_5.828668	Edgar2022	fwd	1720..1743	DVEQNPGE
SRR7532699.macro.NODE_9_length_9054_cov_20.343392	Edgar2022	rev	5412..5389	DVESNPGP
SRR7532699.macro.NODE_18_length_7029_cov_20.988068	Edgar2022	fwd	4424..4447	CVEENPGP
SRR7532699.macro.NODE_59_length_4429_cov_11.798439	Edgar2022	fwd	1274..1297	GIEPNPGP
SRR7532699.macro.NODE_95_length_3824_cov_8.761397	Edgar2022	rev	1914..1891	GIEPNPGP
SRR7532699.macro.NODE_134_length_3326_cov_31.108515	Edgar2022	rev	2704..2681	GIEENPGP
SRR7532699.macro.NODE_134_length_3326_cov_31.108515	Edgar2022	rev	2578..2555	GIESNPGP
SRR7533101.macro.NODE_4_length_9565_cov_16.857880	Edgar2022	rev	8570..8547	CVETNPGP
SRR7533101.macro.NODE_4_length_9565_cov_16.857880	Edgar2022	rev	8159..8136	GIETNPGP
SRR7533101.macro.NODE_72_length_3803_cov_3.222788	Edgar2022	fwd	1717..1740	CVEENPGP
SRR7533265.macro.NODE_17_length_7465_cov_12.172078	Edgar2022	rev	1832..1809	DVEENPGP
SRR7533265.macro.NODE_17_length_7465_cov_12.172078	Edgar2022	rev	1715..1692	DIELNPGP
SRR7534265.macro.NODE_20_length_6772_cov_7.141812	Edgar2022	rev	1768..1745	DVEENPGP
SRR7534265.macro.NODE_20_length_6772_cov_7.141812	Edgar2022	rev	1465..1442	GIEPNPGP
SRR7535021.macro.NODE_11_length_7808_cov_38.320362	Edgar2022	rev	4718..4695	GVEPNPGP
SRR7533630.macro.NODE_13_length_9112_cov_16.097798	Edgar2022	rev	8095..8072	DVELNPGP
SRR7533630.macro.NODE_114_length_4693_cov_12.257143	Edgar2022	fwd	1172..1195	GVEKNPGP
SRR7533630.macro.NODE_124_length_4597_cov_4.635942	Edgar2022	fwd	3162..3185	GVEPNPGP
SRR7534623.macro.NODE_32_length_6857_cov_13.181014	Edgar2022	rev	5622..5599	GIEANPGP
SRR7534623.macro.NODE_95_length_4352_cov_31.497312	Edgar2022	fwd	426..449	DVEQNPGP
SRR7540954.macro.NODE_1_length_10202_cov_156.766709	Edgar2022	fwd	1010..1033	CVETNPGP
SRR7540954.macro.NODE_1_length_10202_cov_156.766709	Edgar2022	fwd	1673..1696	CVESNPGP
SRR7540954.macro.NODE_22_length_6838_cov_7.434146	Edgar2022	rev	3109..3086	GIEPNPGP
SRR7540954.macro.NODE_22_length_6838_cov_7.434146	Edgar2022	rev	2731..2708	GIEPNPGP
SRR7540954.macro.NODE_22_length_6838_cov_7.434146	Edgar2022	rev	2434..2411	GIETNPGP
SRR7541278.macro.NODE_36_length_6614_cov_8.058248	Edgar2022	fwd	5272..5295	GIEPNPGP
SRR7541278.macro.NODE_77_length_4741_cov_79.184876	Edgar2022	fwd	1729..1752	GVEPNPGP
SRR7541036.macro.NODE_4_length_9613_cov_7.945283	Edgar2022	fwd	1224..1247	DIETNPGP
SRR7537488.macro.NODE_650_length_3045_cov_5.749327	Edgar2022	fwd	429..452	TIEKNPGP
SRR7540211.macro.NODE_7_length_10250_cov_13.410632	Edgar2022	rev	6332..6309	GVEPNPGP
SRR7540947.macro.NODE_216_length_3785_cov_6.957974	Edgar2022	fwd	2427..2450	GVEPNPGP
SRR7550490.macro.NODE_15_length_9075_cov_16.557098	Edgar2022	fwd	4104..4127	GVEPNPGP
SRR7550490.macro.NODE_257_length_4406_cov_39.195246	Edgar2022	rev	3660..3637	GVELNPGP
SRR7550490.macro.NODE_257_length_4406_cov_39.195246	Edgar2022	rev	2781..2758	GVEPNPGP
SRR7550490.macro.NODE_345_length_4153_cov_28.274510	Edgar2022	fwd	959..982	GIEMNPGP
SRR7550490.macro.NODE_725_length_3642_cov_59.033623	Edgar2022	fwd	839..862	CVELNPGP
SRR7550490.macro.NODE_914_length_3384_cov_20.511326	Edgar2022	fwd	919..942	DVELNPGP
SRR7550489.macro.NODE_168_length_5281_cov_11.361943	Edgar2022	rev	3780..3757	GIEVNPGP
SRR7550489.macro.NODE_425_length_4227_cov_6.024555	Edgar2022	rev	3503..3480	GIEPNPGP
SRR7550489.macro.NODE_425_length_4227_cov_6.024555	Edgar2022	rev	3299..3276	GVEPNPGP
SRR7615555.macro.NODE_395_length_4601_cov_7.996025	Edgar2022	rev	3590..3567	GIEKNPGP
SRR7615556.macro.NODE_148_length_8410_cov_6.106873	Edgar2022	fwd	1154..1177	GIEPNPGP
SRR7615556.macro.NODE_229_length_6910_cov_20.011701	Edgar2022	rev	6111..6088	GIEANPGP
SRR7615556.macro.NODE_636_length_4432_cov_7.361092	Edgar2022	rev	3699..3676	CVEKNPGP
SRR7615557.macro.NODE_486_length_7653_cov_34.086412	Edgar2022	rev	6840..6817	GIESNPGP
SRR7615557.macro.NODE_486_length_7653_cov_34.086412	Edgar2022	rev	6222..6199	DVESNPGP
SRR7615557.macro.NODE_826_length_6038_cov_4.224141	Edgar2022	rev	2096..2073	DIEPNPGP
SRR7615557.macro.NODE_826_length_6038_cov_4.224141	Edgar2022	rev	1916..1893	GIEPNPGP
SRR7615557.macro.NODE_826_length_6038_cov_4.224141	Edgar2022	rev	1772..1749	GIEPNPGP
SRR7615563.macro.NODE_99_length_9393_cov_11.767167	Edgar2022	rev	8567..8544	DVEPNPGP
SRR7663776.macro.NODE_390_length_3655_cov_15.285754	Edgar2022	fwd	2869..2892	NVEKNPGP
SRR7687090.macro.NODE_52_length_9010_cov_6.381895	Edgar2022	fwd	3536..3559	CIETNPGP
SRR7687090.macro.NODE_52_length_9010_cov_6.381895	Edgar2022	fwd	3587..3610	GIEPNPGP
SRR7686543.macro.NODE_2_length_7091_cov_46.029068	Edgar2022	rev	5915..5892	NVEKNPGP
SRR7687107.macro.NODE_1591_length_4319_cov_6.914743	Edgar2022	rev	3121..3098	GIELNPGP
SRR7687154.macro.NODE_405_length_6774_cov_7.582301	Edgar2022	fwd	927..950	GVEKNPGP
SRR7687154.macro.NODE_405_length_6774_cov_7.582301	Edgar2022	fwd	1125..1148	GVEPNPGP
SRR7734135.macro.NODE_2_length_7103_cov_7139.105897	Edgar2022	fwd	2829..2852	DVELNPGP
SRR7734135.macro.NODE_7_length_4497_cov_81.404227	Edgar2022	fwd	391..414	DIEANPGP
SRR7812395.macro.NODE_1280_length_3580_cov_14.037069	Edgar2022	fwd	685..708	DVEQNPGP
SRR7976301.macro.NODE_447_length_6726_cov_10.042688	Edgar2022	rev	5733..5710	DVETNPGP
SRR7976310.macro.NODE_1001_length_4145_cov_9.122053	Edgar2022	rev	3231..3208	GIEPNPGP
SRR7976360.macro.NODE_603_length_2925_cov_11.436185	Edgar2022	fwd	308..331	TVEKNPGP
SRR7976533.macro.NODE_2_length_14739_cov_8.737011	Edgar2022	rev	13980..13957	GIETNPGP
SRR7976406.macro.NODE_7_length_8711_cov_8.657328	Edgar2022	rev	7509..7486	GIESNPGP
SRR7976406.macro.NODE_32_length_5865_cov_7.089779	Edgar2022	fwd	2844..2867	LIEPNPGP
SRR7976406.macro.NODE_335_length_3143_cov_28.757980	Edgar2022	fwd	2716..2739	DIESNPGP
SRR7976619.macro.NODE_261_length_4058_cov_6.683312	Edgar2022	rev	3120..3097	GIEPNPGP
SRR8048122.macro.NODE_2397_length_3222_cov_71.007849	Edgar2022	fwd	904..927	GIEANPGP
SRR8189297.macro.NODE_89_length_7497_cov_98.656149	Edgar2022	fwd	1043..1066	GVEPNPGP
SRR8189297.macro.NODE_89_length_7497_cov_98.656149	Edgar2022	fwd	1484..1507	DVELNPGP
SRR8202193.macro.NODE_54_length_8723_cov_18.327746	Edgar2022	rev	7432..7409	DIETNPGP
SRR8202193.macro.NODE_54_length_8723_cov_18.327746	Edgar2022	rev	6958..6935	DIETNPGP
SRR8299391.macro.NODE_22_length_8930_cov_380.652365	Edgar2022	rev	7904..7881	DVESNPGP
SRR8299391.macro.NODE_148_length_4348_cov_53.411696	Edgar2022	rev	1388..1365	GIEPNPGP
SRR8416087.macro.NODE_504_length_5225_cov_65.861735	Edgar2022	rev	3792..3769	GIEPNPGP
SRR8416102.macro.NODE_2531_length_4577_cov_7.593224	Edgar2022	fwd	1216..1239	GVEQNPGP
SRR8436108.macro.NODE_7_length_6162_cov_11.859419	Edgar2022	rev	1881..1858	GVEPNPGP
SRR8446978.macro.NODE_9_length_4617_cov_9.192493	Edgar2022	fwd	3351..3374	GVEPNPGP
SRR8447006.macro.NODE_4_length_6778_cov_8.800208	Edgar2022	rev	2330..2307	GVELNPGP
SRR8447785.macro.NODE_12_length_4589_cov_55.764904	Edgar2022	rev	2034..2011	GIEENPGP
SRR8447785.macro.NODE_12_length_4589_cov_55.764904	Edgar2022	rev	1875..1852	GVEPNPGP
SRR8512518.macro.NODE_125_length_7288_cov_9.241055	Edgar2022	rev	6282..6259	DVEQNPGP
SRR8512518.macro.NODE_132_length_7142_cov_16.105738	Edgar2022	rev	6116..6093	GIEPNPGP
SRR8512518.macro.NODE_219_length_5812_cov_9.741454	Edgar2022	fwd	976..999	PIERNPGP
SRR8512518.macro.NODE_236_length_5737_cov_6.056083	Edgar2022	rev	3289..3266	GIEPNPGP
SRR8512518.macro.NODE_249_length_5630_cov_31.559577	Edgar2022	fwd	973..996	PIERNPGP
SRR8512518.macro.NODE_295_length_5329_cov_19.103788	Edgar2022	rev	2971..2948	GVESNPGP
SRR8512518.macro.NODE_385_length_4792_cov_7.131141	Edgar2022	rev	4046..4023	GIEVNPGP
SRR8512518.macro.NODE_396_length_4735_cov_54.465642	Edgar2022	fwd	790..813	GVEPNPGP
SRR8512518.macro.NODE_416_length_4606_cov_4.780118	Edgar2022	fwd	255..278	GVEPNPGP
SRR8512518.macro.NODE_479_length_4294_cov_7.882450	Edgar2022	fwd	1102..1125	GIEENPGP
SRR8512518.macro.NODE_479_length_4294_cov_7.882450	Edgar2022	fwd	1207..1230	GIEPNPGP
SRR8512518.macro.NODE_479_length_4294_cov_7.882450	Edgar2022	fwd	1420..1443	CIELNPGP
SRR8512518.macro.NODE_580_length_3921_cov_9.092975	Edgar2022	fwd	765..788	GIEPNPGP
SRR8512518.macro.NODE_582_length_3910_cov_8.082621	Edgar2022	rev	3723..3700	GVEPNPGP
SRR8512518.macro.NODE_583_length_3907_cov_11.517367	Edgar2022	rev	3072..3049	DVEENPGP
SRR8512518.macro.NODE_641_length_3739_cov_7.992141	Edgar2022	rev	3050..3027	GVEPNPGP
SRR8512518.macro.NODE_682_length_3619_cov_45.285994	Edgar2022	fwd	522..545	GIELNPGP
SRR8512518.macro.NODE_682_length_3619_cov_45.285994	Edgar2022	fwd	876..899	GIEINPGP
SRR8512519.macro.NODE_61_length_8781_cov_19.474920	Edgar2022	rev	7810..7787	GVEPNPGP
SRR8512519.macro.NODE_178_length_6528_cov_37.999846	Edgar2022	fwd	948..971	GVEQNPGP
SRR8512519.macro.NODE_187_length_6394_cov_8.470607	Edgar2022	fwd	925..948	GVEPNPGP
SRR8512519.macro.NODE_273_length_5678_cov_18.526026	Edgar2022	fwd	955..978	DVQPNPGP
SRR8512519.macro.NODE_490_length_4289_cov_5.389151	Edgar2022	fwd	1143..1166	GVEPNPGP
SRR8512519.macro.NODE_524_length_4171_cov_13.603348	Edgar2022	rev	3129..3106	GIELNPGP
SRR8512519.macro.NODE_566_length_4007_cov_4.425467	Edgar2022	fwd	889..912	DVHPNPGP
SRR8512519.macro.NODE_628_length_3845_cov_9.623815	Edgar2022	rev	3241..3218	GIEENPGP
SRR8512519.macro.NODE_667_length_3738_cov_7.664408	Edgar2022	fwd	712..735	GVEENPGP
SRR8512519.macro.NODE_703_length_3639_cov_34.197493	Edgar2022	fwd	876..899	GVEQNPGP
SRR8512521.macro.NODE_295_length_4024_cov_36.300629	Edgar2022	rev	3471..3448	GIEENPGP
SRR8512521.macro.NODE_310_length_3980_cov_14.566268	Edgar2022	fwd	1296..1319	GIEQNPGP
SRR8512520.macro.NODE_15_length_10150_cov_10.759826	Edgar2022	rev	9171..9148	DVESNPGP
SRR8535477.macro.NODE_397_length_6452_cov_24.470920	Edgar2022	fwd	2693..2716	GVEPNPGP
SRR8535477.macro.NODE_397_length_6452_cov_24.470920	Edgar2022	fwd	2990..3013	GVESNPGP
SRR8535477.macro.NODE_2133_length_3487_cov_5.451670	Edgar2022	rev	2630..2607	VVEKNPGP
SRR8535482.macro.NODE_1321_length_3919_cov_9.509620	Edgar2022	fwd	730..753	DVEQNPGP
SRR8535482.macro.NODE_1321_length_3919_cov_9.509620	Edgar2022	fwd	997..1020	GVEANPGP
SRR8535511.macro.NODE_322_length_9126_cov_8.761847	Edgar2022	fwd	1056..1079	GIEPNPGP
SRR8549476.macro.NODE_1_length_10152_cov_20.296756	Edgar2022	fwd	3992..4015	DVESNPGP
SRR8549476.macro.NODE_7_length_7858_cov_5.136673	Edgar2022	rev	7618..7595	DVEENPGP
SRR8549476.macro.NODE_7_length_7858_cov_5.136673	Edgar2022	rev	7267..7244	DIEVNPGP
SRR8554514.macro.NODE_29_length_9598_cov_16.594016	Edgar2022	fwd	1604..1627	DIELNPGP
SRR8554514.macro.NODE_40_length_9054_cov_28.836210	Edgar2022	rev	8132..8109	DVESNPGY
SRR8554514.macro.NODE_40_length_9054_cov_28.836210	Edgar2022	rev	7961..7938	DVESNPGM
SRR8554514.macro.NODE_41_length_8983_cov_5.631201	Edgar2022	rev	7102..7079	DVELNPGP
SRR8554514.macro.NODE_58_length_8284_cov_15.222750	Edgar2022	rev	7297..7274	GIESNPGP
SRR8554514.macro.NODE_58_length_8284_cov_15.222750	Edgar2022	rev	5548..5525	GIEPNPGP
SRR8554514.macro.NODE_58_length_8284_cov_15.222750	Edgar2022	rev	5467..5444	GVEPNPGP
SRR8554514.macro.NODE_202_length_4966_cov_6.220928	Edgar2022	fwd	3438..3461	GIEPNPGP
SRR8554513.macro.NODE_58_length_8790_cov_36.480899	Edgar2022	rev	5972..5949	GIEMNPGP
SRR8554513.macro.NODE_245_length_5075_cov_22.842263	Edgar2022	fwd	2799..2822	GVEPNPGP
SRR8554513.macro.NODE_245_length_5075_cov_22.842263	Edgar2022	fwd	3189..3212	AVEPNPGP
SRR8554513.macro.NODE_860_length_2881_cov_4.802350	Edgar2022	fwd	314..337	NVEKNPGP
SRR8549995.macro.NODE_39_length_4134_cov_5.207092	Edgar2022	fwd	2502..2525	GIELNPGP
SRR8554642.macro.NODE_224_length_6273_cov_5.622581	Edgar2022	fwd	441..464	DVELNPGP
SRR8655124.macro.NODE_9_length_3797_cov_9.129015	Edgar2022	fwd	420..443	DVEKNPGP
SRR8820788.macro.NODE_19_length_9649_cov_8.402691	Edgar2022	rev	9400..9377	DIETNPGP
SRR8820861.macro.NODE_10_length_9987_cov_17.311632	Edgar2022	fwd	1318..1341	DVELNPGP
SRR8820831.macro.NODE_102_length_6761_cov_14.588955	Edgar2022	fwd	1186..1209	DVESNPGP
SRR8820901.macro.NODE_12_length_9972_cov_140.522221	Edgar2022	rev	8801..8778	DVEVNPGP
SRR8820901.macro.NODE_12_length_9972_cov_140.522221	Edgar2022	rev	8318..8295	DVESNPGP
SRR8820901.macro.NODE_14_length_9928_cov_59.099099	Edgar2022	fwd	1404..1427	DIETNPGP
SRR8820901.macro.NODE_17_length_9902_cov_35.227646	Edgar2022	rev	8582..8559	DVESNPGP
SRR8820901.macro.NODE_20_length_9847_cov_12.511839	Edgar2022	rev	8702..8679	DVETNPGP
SRR8820901.macro.NODE_25_length_9478_cov_9.722982	Edgar2022	fwd	1213..1236	DIEENPGP
SRR8820901.macro.NODE_31_length_9247_cov_44.404436	Edgar2022	rev	8109..8086	DVEENPGP
SRR8820901.macro.NODE_36_length_9113_cov_26.694947	Edgar2022	fwd	1354..1377	DVESNPGP
SRR8820974.macro.NODE_185_length_4639_cov_53.456427	Edgar2022	fwd	1284..1307	DVERNPGP
SRR8840725.macro.NODE_851_length_3848_cov_6.306490	Edgar2022	fwd	835..858	GIEPNPGP
SRR8840721.macro.NODE_141_length_8301_cov_51.209407	Edgar2022	fwd	1479..1502	DVEANPGP
SRR8840779.macro.NODE_62_length_9298_cov_8.562493	Edgar2022	fwd	1008..1031	DVQENPGP
SRR8840779.macro.NODE_527_length_4425_cov_17.858456	Edgar2022	fwd	2436..2459	TIETNPGP
SRR8840714.macro.NODE_391_length_8335_cov_13.885258	Edgar2022	rev	6418..6395	GVEKNPGP
SRR8840714.macro.NODE_1636_length_4678_cov_53.589577	Edgar2022	rev	3814..3791	VIEKNPGP
SRR8840780.macro.NODE_307_length_7879_cov_6.602101	Edgar2022	fwd	1280..1303	GIEPNPGP
SRR8840780.macro.NODE_307_length_7879_cov_6.602101	Edgar2022	fwd	1481..1504	GIEPNPGP
SRR8840780.macro.NODE_307_length_7879_cov_6.602101	Edgar2022	fwd	1682..1705	GIEPNPGP
SRR8857866.macro.NODE_679_length_5278_cov_20.292603	Edgar2022	rev	3442..3419	VVEKNPGP
SRR8857866.macro.NODE_898_length_4780_cov_12.384109	Edgar2022	fwd	1261..1284	VVEKNPGP
SRR8857871.macro.NODE_140_length_8837_cov_409.759927	Edgar2022	rev	7854..7831	DVESNPGM
SRR8857871.macro.NODE_140_length_8837_cov_409.759927	Edgar2022	rev	6909..6886	DVELNPGP
SRR8857871.macro.NODE_314_length_6738_cov_60.001200	Edgar2022	rev	5438..5415	DVELHPGP
SRR8857871.macro.NODE_314_length_6738_cov_60.001200	Edgar2022	rev	5039..5016	GIELNPGP
SRR8857871.macro.NODE_1147_length_4184_cov_8.274629	Edgar2022	fwd	583..606	DIEENPGP
SRR8857870.macro.NODE_417_length_7225_cov_116.225391	Edgar2022	fwd	2079..2102	DVELNPGP
SRR8857870.macro.NODE_417_length_7225_cov_116.225391	Edgar2022	fwd	2478..2501	GIELNPGP
SRR8857867.macro.NODE_354_length_6492_cov_43.834865	Edgar2022	rev	3031..3008	GIEANPGP
SRR8857867.macro.NODE_387_length_6344_cov_9.033328	Edgar2022	rev	3823..3800	EVESNPGP
SRR8857867.macro.NODE_387_length_6344_cov_9.033328	Edgar2022	rev	3475..3452	GIEPNPGP
SRR8861602.macro.NODE_1_length_10998_cov_29.173638	Edgar2022	fwd	2007..2030	GIELNPGP
SRR8861602.macro.NODE_15_length_5920_cov_10.061399	Edgar2022	rev	1500..1477	GIEPNPGP
SRR8857868.macro.NODE_162_length_5861_cov_5.013994	Edgar2022	rev	5688..5665	DVESNPGP
SRR8943076.macro.NODE_1_length_10188_cov_62.964508	Edgar2022	fwd	1077..1100	DVETNPGP
SRR8943076.macro.NODE_1_length_10188_cov_62.964508	Edgar2022	fwd	8561..8584	GIEPNPGP
SRR9077578.macro.NODE_16_length_6541_cov_16.994743	Edgar2022	rev	4182..4159	GVEPNPGP
SRR9098028.macro.NODE_19_length_7292_cov_396.987671	Edgar2022	fwd	2716..2739	GVEPNPGP
SRR9112934.macro.NODE_1_length_10225_cov_54.421690	Edgar2022	rev	9277..9254	GVESNPGP
SRR9189184.macro.NODE_237_length_3963_cov_10.259070	Edgar2022	rev	3129..3106	GVEENPGP
SRR9214145.macro.NODE_168_length_8089_cov_209.297031	Edgar2022	rev	3890..3867	DVETNPGP
SRR9320184.macro.NODE_57_length_5727_cov_12.808808	Edgar2022	fwd	801..824	NVELNPGP
SRR9320189.macro.NODE_35_length_4169_cov_12.268066	Edgar2022	fwd	795..818	DVESNPGP
ND_038136	Neri2022	rev	5584..5561	DVEENPGP
ND_038136	Neri2022	rev	5314..5291	GVEQNPGP
ND_050103	Neri2022	rev	4636..4613	DIEPNPGP
ND_050712	Neri2022	fwd	4020..4043	GIELNPGP
ND_053643	Neri2022	rev	5422..5399	GIEPNPGP
ND_088062	Neri2022	rev	7390..7367	CIEPNPGP
ND_088062	Neri2022	rev	5707..5684	DVEQNPGP
ND_088062	Neri2022	rev	5269..5246	DIEMNPGP
ND_124066	Neri2022	rev	6716..6693	DVERNPGP
ND_124066	Neri2022	rev	6140..6117	DVEKNPGP
ND_135237	Neri2022	rev	7031..7008	GIEPNPGP
ND_135237	Neri2022	rev	6089..6066	GIEPNPGP
ND_135237	Neri2022	rev	5900..5877	GVEPNPGP
ND_137990	Neri2022	rev	7448..7425	GIEPNPGP
ND_137990	Neri2022	rev	5657..5634	GIEPNPGP
ND_137990	Neri2022	rev	5594..5571	DVERNPGW
ND_140198	Neri2022	fwd	1430..1453	DVEANPGP
ND_140198	Neri2022	fwd	2399..2422	DVELNPGP
ND_140933	Neri2022	rev	5218..5195	GIEPNPGP
ND_141025	Neri2022	fwd	2493..2516	GVETNPGP
ND_141025	Neri2022	fwd	3351..3374	GVELNPGP
ND_142967	Neri2022	rev	7955..7932	GIEPNPGP
ND_142967	Neri2022	rev	7154..7131	GIEPNPGP
ND_142967	Neri2022	rev	7052..7029	GVEPNPGP
ND_202660	Neri2022	fwd	747..770	DIEPNPGP
ND_202660	Neri2022	fwd	1656..1679	DIEANPGP
ND_203406	Neri2022	rev	5665..5642	DVEENPGL
ND_203406	Neri2022	rev	5323..5300	NVESNPGP
ND_211763	Neri2022	fwd	655..678	DIELNPGP
ND_248130	Neri2022	fwd	1594..1617	GVEQNPGP
ND_248130	Neri2022	fwd	2539..2562	DVAKNPGP
ND_248130	Neri2022	fwd	3568..3591	GVEENPGP
ND_271616	Neri2022	rev	5491..5468	DVESNPGP
ND_271616	Neri2022	rev	5182..5159	DVELNPGP
ND_300191	Neri2022	fwd	2444..2467	GVELNPGP
ND_361488	Neri2022	rev	5272..5249	LVEPNPGP
ND_361488	Neri2022	rev	4963..4940	IIEENPGP
ND_019787	Neri2022	fwd	1084..1107	CVEANPGP
ND_024023	Neri2022	rev	6253..6230	GIEPNPGP
ND_024069	Neri2022	rev	6279..6256	DVESNPGP
ND_024069	Neri2022	rev	6213..6190	DVEANPGP
ND_024171	Neri2022	rev	4643..4620	CVEPNPGP
ND_024260	Neri2022	rev	5171..5148	GIEPNPGP
ND_024326	Neri2022	fwd	988..1011	DVHPNPGP
ND_024379	Neri2022	rev	3633..3610	GIEPNPGP
ND_024379	Neri2022	rev	1452..1429	GIEPNPGP
ND_024384	Neri2022	fwd	3687..3710	DVEENPGP
ND_024578	Neri2022	rev	3581..3558	GIEPNPGP
ND_024660	Neri2022	rev	4034..4011	GVEPNPGP
ND_024660	Neri2022	rev	3584..3561	GVEPNPGP
ND_024694	Neri2022	rev	1789..1766	GVEPNPGP
ND_024737	Neri2022	rev	1693..1670	GIEPNPGP
ND_024903	Neri2022	fwd	3168..3191	DIETNPGV
ND_025121	Neri2022	fwd	958..981	GIEPNPGP
ND_025189	Neri2022	fwd	1155..1178	DIESNPGP
ND_025194	Neri2022	fwd	1035..1058	GVELNPGP
ND_025233	Neri2022	rev	1525..1502	GIEPNPGP
ND_025741	Neri2022	fwd	701..724	GVEPNPGP
ND_025886	Neri2022	rev	3092..3069	DVEGNPGW
ND_026039	Neri2022	fwd	202..225	GVEWNPGP
ND_028826	Neri2022	fwd	726..749	TIEKNPGP
ND_028914	Neri2022	fwd	821..844	GVESNPGP
ND_028914	Neri2022	fwd	2444..2467	GVETNPGP
ND_028934	Neri2022	fwd	634..657	GVELNPGP
ND_028984	Neri2022	fwd	1200..1223	GVEINPGP
ND_029433	Neri2022	fwd	2310..2333	GVEPNPGP
ND_029433	Neri2022	fwd	2685..2708	GVELNPGP
ND_029825	Neri2022	fwd	906..929	GVEQNPGP
ND_030408	Neri2022	fwd	885..908	GIEPNPGP
ND_030621	Neri2022	fwd	3311..3334	CVETNPGP
ND_030763	Neri2022	fwd	1013..1036	GVEPNPGP
ND_030889	Neri2022	fwd	3039..3062	DVETNPGR
ND_038076	Neri2022	fwd	3085..3108	GVEPNPGP
ND_038528	Neri2022	fwd	847..870	DVEENPQP
ND_042884	Neri2022	rev	2485..2462	GIEPNPGP
ND_042919	Neri2022	fwd	377..400	GIEENPGP
ND_043013	Neri2022	fwd	490..513	GVEENPGP
ND_043050	Neri2022	rev	3130..3107	GIEPNPGP
ND_043251	Neri2022	rev	3508..3485	GIELNPGP
ND_043251	Neri2022	rev	3094..3071	GIEPNPGP
ND_043499	Neri2022	fwd	897..920	GVEENPGP
ND_043505	Neri2022	fwd	951..974	GIEPNPGP
ND_044181	Neri2022	rev	2694..2671	GVETNPGP
ND_044273	Neri2022	rev	2716..2693	GVEQNPGP
ND_044943	Neri2022	rev	1627..1604	GIELNPGP
ND_046068	Neri2022	rev	1803..1780	GIELNPGP
ND_046364	Neri2022	fwd	1339..1362	DIELNPGP
ND_046599	Neri2022	fwd	1958..1981	GIELNPGP
ND_049308	Neri2022	rev	3569..3546	NIELNPGP
ND_049892	Neri2022	rev	3029..3006	GIETNPGP
ND_049892	Neri2022	rev	2879..2856	SVEENPGP
ND_050560	Neri2022	rev	2572..2549	DVEGNPMP
ND_050690	Neri2022	fwd	6013..6036	GIEPNPGP
ND_053265	Neri2022	fwd	3579..3602	GIELNPGP
ND_053526	Neri2022	fwd	828..851	DVEPNPGP
ND_053526	Neri2022	fwd	963..986	NVEENPGP
ND_053526	Neri2022	fwd	1626..1649	GIEPNPGP
ND_053581	Neri2022	fwd	3197..3220	GIEPNPGP
ND_054704	Neri2022	rev	2950..2927	DIEANPGP
ND_071187	Neri2022	rev	5365..5342	GIEPNPGP
ND_080646	Neri2022	fwd	702..725	GVELNPGP
ND_082798	Neri2022	fwd	203..226	GVEINPGP
ND_083481	Neri2022	rev	4014..3991	GVEINPGP
ND_086169	Neri2022	fwd	1000..1023	GVESNPGP
ND_088103	Neri2022	rev	1574..1551	GVEPNPGP
ND_088103	Neri2022	rev	1304..1281	GVELNPGP
ND_092208	Neri2022	fwd	2801..2824	GVEPNPGP
ND_092298	Neri2022	rev	2034..2011	GIEPNPGP
ND_092343	Neri2022	fwd	5061..5084	GVEPNPGP
ND_092525	Neri2022	fwd	3456..3479	GIEPNPGP
ND_092771	Neri2022	rev	1694..1671	GIEPNPGP
ND_093596	Neri2022	fwd	1008..1031	GIEPNPGP
ND_094063	Neri2022	fwd	3110..3133	GIERNPGP
ND_094323	Neri2022	rev	3895..3872	DVEKNPGP
ND_095381	Neri2022	fwd	867..890	GIEPNPGP
[truncated: 467 more rows]

## Sheet: B) G_VI_ExNPGP_0-1mismatches
Octapeptides with 0 or 1 mismatches to G(V/I)ExNPGP
Accession	Source	Strand	Octapeptide position	Octapeptide
AB000906	NCBI	fwd	3385..3408	GIESNPGP
AB035732	NCBI	fwd	752..775	DIESNPGP
AB555545	NCBI	fwd	271..294	GVESNPGP
AB555545	NCBI	fwd	1513..1536	GVEPNPGP
AB920345	NCBI	fwd	3522..3545	DVESNPGP
AB937989	NCBI	fwd	2834..2857	DIESNPGP
AF014388	NCBI	fwd	1069..1092	DVETNPGP
AF062037	NCBI	fwd	532..555	DVEENPGP
AF218039	NCBI	fwd	1186..1209	DVESNPGP
AF327922	NCBI	fwd	3154..3177	DVESNPGP
AM111096	NCBI	fwd	1612..1635	GIETNPGP
AY392550	NCBI	fwd	3164..3187	DVEENPGP
AY593767	NCBI	fwd	3930..3953	DVESNPGP
BK059601	NCBI	fwd	4152..4175	DIESNPGP
BK059609	NCBI	fwd	3609..3632	GVESNPGP
BR001751	NCBI	fwd	3240..3263	DIESNPGP
BR001751	NCBI	fwd	3471..3494	DVEMNPGP
DQ192245	NCBI	fwd	760..783	DVESNPGP
DQ268580	NCBI	fwd	3918..3941	DVESNPGP
DQ641257	NCBI	fwd	3484..3507	DIETNPGP
EU715328	NCBI	fwd	1411..1434	DVESNPGP
FJ438907	NCBI	fwd	3423..3446	DIETNPGP
GU991616	NCBI	fwd	3914..3937	DIEKNPGP
GU991616	NCBI	fwd	4127..4150	DVEKNPGP
HG994128	NCBI	fwd	1438..1461	DVESNPGP
JF973687	NCBI	fwd	2965..2988	DVETNPGP
JN091707	NCBI	fwd	1575..1598	GIEANPGP
JN091707	NCBI	fwd	3708..3731	GIESNPGP
JN209932	NCBI	fwd	3957..3980	DIETNPGP
JN867758	NCBI	fwd	2844..2867	DVEENPGP
JQ804521	NCBI	fwd	2861..2884	GVEPNPGP
JX134222	NCBI	fwd	3029..3052	DVESNPGP
JX134222	NCBI	fwd	3437..3460	DVEQNPGP
KC330231	NCBI	fwd	3673..3696	DVELNPGP
KC330231	NCBI	fwd	4060..4083	DVEKNPGP
KC465953	NCBI	fwd	2847..2870	DVESNPGP
KC465953	NCBI	fwd	3243..3266	DVEQNPGP
KC465954	NCBI	fwd	2709..2732	DIEENPGP
KC465954	NCBI	fwd	2937..2960	DIEENPGP
KC843627	NCBI	fwd	2814..2837	GVEPNPGP
KC935379	NCBI	fwd	2994..3017	DVEPNPGP
KF006989	NCBI	fwd	2730..2753	DVEENPGP
KF306267	NCBI	fwd	2625..2648	DVESNPGP
KF306267	NCBI	fwd	3024..3047	DVEQNPGP
KF500001	NCBI	fwd	1101..1124	DIESNPGP
KF836757	NCBI	fwd	1037..1060	DVESNPGP
KF836757	NCBI	fwd	1889..1912	DVEENPGP
KF958461	NCBI	fwd	4416..4439	DVESNPGP
KF979333	NCBI	fwd	2584..2607	DVESNPGP
KF979333	NCBI	fwd	2818..2841	DVERNPGP
KJ000696	NCBI	fwd	2699..2722	DVEENPGP
KJ000696	NCBI	fwd	3098..3121	DIEQNPGP
KJ000696	NCBI	fwd	3548..3571	DVEMNPGP
KJ000696	NCBI	fwd	3941..3964	DVESNPGP
KJ186788	NCBI	fwd	2213..2236	GVEPNPGP
KJ186788	NCBI	fwd	4139..4162	DVESNPGP
KJ641698	NCBI	fwd	2810..2833	DVESNPGP
KM396707	NCBI	fwd	3765..3788	DVETNPGP
KM396708	NCBI	fwd	3651..3674	DIEPNPGP
KM516909	NCBI	fwd	3412..3435	DVETNPGP
KM873611	NCBI	fwd	3114..3137	DVEQNPGP
KP100644	NCBI	fwd	3957..3980	DVESNPGP
KP264975	NCBI	fwd	3038..3061	DVESNPGP
KP892662	NCBI	fwd	3931..3954	DVETNPGP
KP900893	NCBI	fwd	3541..3564	DIEENPGP
KR108955	NCBI	fwd	2254..2277	DVESNPGP
KR534892	NCBI	fwd	3888..3911	GIEANPGP
KT191297	NCBI	fwd	275..298	GVETNPGP
KT601100	NCBI	fwd	2615..2638	DIEENPGP
KT880669	NCBI	fwd	2713..2736	DIEENPGP
KU169878	NCBI	fwd	1072..1095	DVELNPGP
KU529284	NCBI	fwd	1051..1074	GVEKNPGP
KU529284	NCBI	fwd	1534..1557	DIESNPGP
KU885997	NCBI	fwd	414..437	DVESNPGP
KX158871	NCBI	fwd	1306..1329	DVETNPGP
KX260138	NCBI	fwd	4219..4242	DVETNPGP
KX373302	NCBI	fwd	1079..1102	CVEANPGP
KX452237	NCBI	fwd	1073..1096	GIESNPGP
KX456219	NCBI	fwd	265..288	GIEPNPGP
KX456219	NCBI	fwd	1465..1488	GIEPNPGP
KX545380	NCBI	fwd	3371..3394	DVEENPGP
KX644936	NCBI	fwd	2737..2760	DVERNPGP
KX644937	NCBI	fwd	2867..2890	DIESNPGP
KX882988	NCBI	fwd	848..871	GVEPNPGP
KX882989	NCBI	fwd	541..564	DVELNPGP
KX882989	NCBI	fwd	1297..1320	DVERNPGP
KX882992	NCBI	fwd	1040..1063	DIETNPGP
KX882995	NCBI	fwd	1063..1086	DVEMNPGP
KX883007	NCBI	fwd	3413..3436	DIEVNPGP
KX883007	NCBI	fwd	3707..3730	DIELNPGP
KX883213	NCBI	fwd	795..818	IIEKNPGP
KX883293	NCBI	fwd	1032..1055	DIEANPGP
KX883301	NCBI	fwd	3754..3777	DIEENPGP
KX883301	NCBI	fwd	8602..8625	DIESNPGP
KX883301	NCBI	fwd	9223..9246	DIEENPGP
KX883346	NCBI	fwd	354..377	DVETNPGP
KX883381	NCBI	fwd	758..781	DIEPNPGP
KX883381	NCBI	fwd	8684..8707	GVEPNPGP
KX883717	NCBI	fwd	278..301	GIEPNPGP
KX883758	NCBI	fwd	318..341	DIESNPGP
KX883839	NCBI	fwd	349..372	DVESNPGP
KX883897	NCBI	fwd	1878..1901	DVELNPGP
KX883897	NCBI	fwd	9240..9263	DVELNPGP
KX883938	NCBI	fwd	4461..4484	DIESNPGP
KX883954	NCBI	fwd	2138..2161	DVEKNPGP
KX884319	NCBI	fwd	1332..1355	DIELNPGP
KX884330	NCBI	fwd	3306..3329	DVELNPGP
KX884335	NCBI	fwd	679..702	CVETNPGP
KX884335	NCBI	fwd	1114..1137	GVEPNPGP
KX884335	NCBI	fwd	1309..1332	GIEPNPGP
KX884383	NCBI	fwd	1824..1847	DIETNPGP
KX884400	NCBI	fwd	773..796	DVESNPGP
KX884563	NCBI	fwd	1099..1122	GVEHNPGP
KX884756	NCBI	fwd	1074..1097	DIEQNPGP
KY120321	NCBI	fwd	1190..1213	DIEPNPGP
KY286099	NCBI	fwd	1123..1146	DIEENPGP
KY286102	NCBI	fwd	1052..1075	DVEANPGP
KY312544	NCBI	fwd	3328..3351	GIEPNPGP
KY312544	NCBI	fwd	3553..3576	GVEMNPGP
KY312544	NCBI	fwd	3817..3840	GIESNPGP
KY322674	NCBI	fwd	3929..3952	DVESNPGP
KY354239	NCBI	fwd	1092..1115	GIEPNPGP
KY354239	NCBI	fwd	1482..1505	NVEANPGP
KY432928	NCBI	fwd	4236..4259	DVETNPGP
KY432930	NCBI	fwd	3983..4006	DVETNPGP
KY435608	NCBI	fwd	2314..2337	DVESNPGP
KY435608	NCBI	fwd	4135..4158	DVESNPGP
KY512802	NCBI	fwd	3607..3630	DVESNPGP
KY607723	NCBI	fwd	8330..8353	GIEPNPGP
KY645497	NCBI	fwd	3340..3363	DVEENPGP
KY645497	NCBI	fwd	3571..3594	DVELNPGP
KY670597	NCBI	fwd	2873..2896	DVESNPGP
KY670597	NCBI	fwd	3020..3043	GVEENPGP
KY670597	NCBI	fwd	3212..3235	GIEPNPGP
KY855435	NCBI	fwd	1579..1602	DVETNPGP
KY855435	NCBI	fwd	4162..4185	DVETNPGP
LC006253	NCBI	fwd	3440..3463	DVEKNPGP
LC113907	NCBI	fwd	3224..3247	DVEENPGP
LC150617	NCBI	fwd	2933..2956	DIEENPGP
LC318482	NCBI	fwd	1672..1695	GIESNPGP
LC333757	NCBI	fwd	3531..3554	DVETNPGP
LC386156	NCBI	fwd	3333..3356	DVEENPGP
LC556993	NCBI	fwd	1746..1769	GIEPNPGP
LC556994	NCBI	fwd	2823..2846	GIEPNPGP
LC596823	NCBI	fwd	3918..3941	DVEPNPGP
LC596823	NCBI	fwd	4311..4334	VVEKNPGP
LC637866	NCBI	fwd	2540..2563	DIEKNPGP
LC637866	NCBI	fwd	2897..2920	DIELNPGP
MF189971	NCBI	fwd	1192..1215	DVESNPGP
MF189973	NCBI	fwd	938..961	DVESNPGP
MF327529	NCBI	fwd	3860..3883	DIEENPGP
MF352407	NCBI	fwd	2053..2076	DIEENPGP
MF352410	NCBI	fwd	2937..2960	DVETNPGP
MF352429	NCBI	fwd	3417..3440	DVEENPGP
MF352429	NCBI	fwd	3642..3665	DVEENPGP
MF375888	NCBI	fwd	3568..3591	DVEENPGP
MG600065	NCBI	fwd	2872..2895	DVEKNPGP
MG600066	NCBI	fwd	2684..2707	DVESNPGP
MG600066	NCBI	fwd	2909..2932	DVESNPGP
MG600066	NCBI	fwd	3137..3160	DVESNPGP
MG600077	NCBI	fwd	2732..2755	GVEPNPGP
MG600077	NCBI	fwd	3377..3400	GIEPNPGP
MG600078	NCBI	fwd	2847..2870	GVEPNPGP
MG600079	NCBI	fwd	2852..2875	DVEKNPGP
MG600080	NCBI	fwd	3093..3116	DIESNPGP
MG600092	NCBI	fwd	2795..2818	DVESNPGP
MG600092	NCBI	fwd	3194..3217	DVERNPGP
MG600094	NCBI	fwd	2658..2681	DVEENPGP
MG600094	NCBI	fwd	2832..2855	DIESNPGP
MG600094	NCBI	fwd	3156..3179	DVERNPGP
MG600097	NCBI	fwd	2671..2694	GVEPNPGP
MG600097	NCBI	fwd	3367..3390	GIESNPGP
MG600099	NCBI	fwd	2939..2962	GIESNPGP
MG600100	NCBI	fwd	2898..2921	GVESNPGP
MG600101	NCBI	fwd	2745..2768	GVEKNPGP
MG600102	NCBI	fwd	2825..2848	DVEENPGP
MG647775	NCBI	fwd	2279..2302	DVESNPGP
MG979713	NCBI	fwd	2641..2664	DVEENPGP
MG995709	NCBI	fwd	1138..1161	GVESNPGP
MH188008	NCBI	fwd	3938..3961	DIEENPGP
MH310078	NCBI	fwd	325..348	DVERNPGP
MH316122	NCBI	fwd	3660..3683	DVEANPGP
MH453803	NCBI	fwd	2498..2521	DVESNPGP
MH453803	NCBI	fwd	2837..2860	GVEPNPGP
MH453803	NCBI	fwd	3401..3424	DVESNPGP
MH453803	NCBI	fwd	3686..3709	DVEPNPGP
MH453803	NCBI	fwd	3905..3928	DVESNPGP
MH703048	NCBI	fwd	4607..4630	DVELNPGP
MH760796	NCBI	fwd	2610..2633	DVESNPGP
MH766498	NCBI	fwd	2119..2142	DIEVNPGP
MH766502	NCBI	fwd	2048..2071	DIEVNPGP
MH766503	NCBI	fwd	3962..3985	DIELNPGP
MH778548	NCBI	fwd	3768..3791	DIETNPGP
MH933764	NCBI	fwd	3869..3892	DIETNPGP
MK189163	NCBI	fwd	2942..2965	GVEENPGP
MK189163	NCBI	fwd	3419..3442	GVEPNPGP
MK189193	NCBI	fwd	4617..4640	DIETNPGP
MK189193	NCBI	fwd	4932..4955	DIELNPGP
MK279475	NCBI	fwd	4465..4488	DIETNPGP
MK279487	NCBI	fwd	2574..2597	DIEENPGP
MK279509	NCBI	fwd	6171..6194	DVETNPGP
MK443503	NCBI	fwd	3192..3215	GVETNPGP
MK443503	NCBI	fwd	3411..3434	GIEMNPGP
MK443503	NCBI	fwd	3651..3674	GIEKNPGP
MK882499	NCBI	fwd	2913..2936	DVEQNPGP
MN033135	NCBI	rev	2054..2031	GIELNPGP
MN102111	NCBI	fwd	2940..2963	GIEPNPGP
MN295969	NCBI	fwd	3589..3612	DIETNPGP
MN295969	NCBI	fwd	3868..3891	DIELNPGP
MN312220	NCBI	fwd	3088..3111	DVEQNPGP
MN513381	NCBI	fwd	4302..4325	DIELNPGP
MN551121	NCBI	fwd	1782..1805	DIEENPGP
MN558694	NCBI	fwd	3186..3209	DIETNPGP
MN558694	NCBI	fwd	3447..3470	DIEENPGP
MN565680	NCBI	fwd	950..973	GVEPNPGP
MN617169	NCBI	fwd	3905..3928	DIEQNPGP
MN661031	NCBI	fwd	2162..2185	GYEWNPGP
MN784063	NCBI	fwd	2716..2739	DVEKNPGP
MN784070	NCBI	fwd	4057..4080	DIELNPGP
MN784123	NCBI	fwd	3912..3935	DIEQNPGP
MN820533	NCBI	fwd	2248..2271	GVEENPGP
MN918671	NCBI	fwd	3966..3989	GVEPNPGP
MN918742	NCBI	fwd	1410..1433	DIESNPGP
MT062425	NCBI	fwd	3277..3300	DIEENPGP
MT080321	NCBI	fwd	2912..2935	DVESNPGP
MT080321	NCBI	fwd	3335..3358	DVEENPGP
MT137947	NCBI	fwd	3666..3689	GIESNPGP
MT137959	NCBI	fwd	1491..1514	GVEPNPGP
MT137959	NCBI	fwd	3615..3638	GIESNPGP
MT137970	NCBI	fwd	3323..3346	GIESNPGP
MT137990	NCBI	fwd	1019..1042	DVETNPGP
MT137990	NCBI	fwd	4283..4306	GIESNPGP
MT138337	NCBI	fwd	3116..3139	GIEPNPGP
MT138338	NCBI	fwd	3271..3294	DIEENPGP
MT138343	NCBI	fwd	2474..2497	DVESNPGP
MT138343	NCBI	fwd	2792..2815	GIEPNPGP
MT138343	NCBI	fwd	3140..3163	DVEQNPGP
MT138343	NCBI	fwd	3419..3442	DVESNPGP
MT138356	NCBI	fwd	2909..2932	DVEQNPGP
MT138358	NCBI	fwd	3140..3163	GVEPNPGP
MT138365	NCBI	fwd	2862..2885	GIEPNPGP
MT138374	NCBI	fwd	494..517	DVERNPGP
MT138376	NCBI	fwd	2938..2961	DVELNPGP
MT247834	NCBI	fwd	192..215	DVEKNPGP
MT293125	NCBI	fwd	502..525	GIESNPGP
MT457853	NCBI	fwd	2695..2718	DIESNPGP
MT579878	NCBI	fwd	2401..2424	DVESNPGP
MT579889	NCBI	fwd	2572..2595	DIESNPGP
MT764194	NCBI	fwd	299..322	GVETNPGP
MT792642	NCBI	fwd	2940..2963	GVEPNPGP
MT822191	NCBI	fwd	185..208	GVERNPGP
MT876190	NCBI	fwd	2085..2108	GVEVNPGP
MT876191	NCBI	fwd	2473..2496	GVEKNPGP
MT876192	NCBI	fwd	2073..2096	DIESNPGP
MT992610	NCBI	fwd	3765..3788	GIEANPGL
MT993594	NCBI	fwd	1157..1180	DVEMNPGP
MW218667	NCBI	fwd	2483..2506	DVESNPGP
MW218667	NCBI	fwd	2666..2689	GIEPNPGP
MW239362	NCBI	fwd	913..936	DVESNPGP
MW239553	NCBI	rev	3600..3577	GVELNPGP
MW239553	NCBI	rev	3471..3448	DVESNPGP
MW249017	NCBI	fwd	2710..2733	DVEENPGP
MW251320	NCBI	fwd	1742..1765	GVESNPGP
MW298057	NCBI	fwd	3295..3318	DIETNPGP
MW298059	NCBI	fwd	3507..3530	DIESNPGP
MW310348	NCBI	fwd	869..892	GIEPNPGP
MW310349	NCBI	fwd	1479..1502	DVESNPGP
MW347392	NCBI	fwd	4716..4739	GIHPNPGP
MW355887	NCBI	fwd	369..392	DVELNPGP
MW357714	NCBI	fwd	1282..1305	DVESNPGP
MW388705	NCBI	fwd	1708..1731	DVERNPGP
MW388705	NCBI	fwd	1852..1875	DVESNPGP
MW388705	NCBI	fwd	2251..2274	DVESNPGP
MW434934	NCBI	fwd	1167..1190	GVERNPGP
MW434934	NCBI	fwd	1764..1787	GLELNPGP
MW454884	NCBI	fwd	4503..4526	DIELNPGP
MW504591	NCBI	fwd	2548..2571	DVEENPGP
MW548506	NCBI	fwd	4060..4083	DVESNPGP
MW574449	NCBI	fwd	1453..1476	GIETNPGP
MW588066	NCBI	fwd	2450..2473	DVESNPGP
MW588066	NCBI	fwd	2789..2812	GIEPNPGP
MW588066	NCBI	fwd	3317..3340	DVESNPGP
MW588066	NCBI	fwd	3596..3619	DVESNPGP
MW588066	NCBI	fwd	3872..3895	DIESNPGP
MW590713	NCBI	fwd	2878..2901	GIESNPGP
MW674792	NCBI	fwd	4281..4304	DVETNPGP
MW826427	NCBI	fwd	411..434	GVELNPGP
MW826427	NCBI	fwd	777..800	GIETNPGP
MW826486	NCBI	fwd	3694..3717	DVEENPGP
MW826486	NCBI	fwd	3862..3885	DIEENPGP
MW826504	NCBI	fwd	1296..1319	DVETNPGP
MW826505	NCBI	fwd	1167..1190	DVEVNPGP
MW826505	NCBI	fwd	1299..1322	DIESNPGP
MW826507	NCBI	fwd	2695..2718	GIEPNPGP
MW826540	NCBI	fwd	846..869	DIESNPGP
MW826540	NCBI	fwd	1350..1373	DVESNPGP
MW826550	NCBI	fwd	4061..4084	DVELNPGP
MW915857	NCBI	fwd	3453..3476	DIESNPGP
MW976813	NCBI	fwd	4396..4419	GIEPNPGP
MZ004694	NCBI	fwd	3181..3204	DIETNPGP
MZ202266	NCBI	fwd	4076..4099	DIEENPGP
MZ209648	NCBI	fwd	3722..3745	DVEENPGP
MZ209648	NCBI	fwd	3905..3928	DVETNPGP
MZ209860	NCBI	fwd	2067..2090	GVEPNPGP
MZ209860	NCBI	fwd	3972..3995	DVESNPGP
MZ209969	NCBI	fwd	725..748	DVESNPGP
MZ218357	NCBI	fwd	654..677	DVETNPGP
MZ218401	NCBI	fwd	235..258	DVESNPGP
MZ218401	NCBI	fwd	652..675	DVEQNPGP
MZ218401	NCBI	fwd	4154..4177	DVECNPGP
MZ218620	NCBI	fwd	844..867	DVEANPGP
MZ218620	NCBI	fwd	1258..1281	DVEKNPGP
MZ218641	NCBI	fwd	1190..1213	DVESNPGP
MZ218641	NCBI	fwd	1361..1384	DVELNPGP
MZ218641	NCBI	fwd	1874..1897	DVEKNPGP
MZ218737	NCBI	fwd	3862..3885	DVEKNPGP
MZ269519	NCBI	fwd	1114..1137	DIETNPGP
MZ375174	NCBI	fwd	953..976	DVETNPGP
MZ382838	NCBI	fwd	4204..4227	DVETNPGP
MZ443620	NCBI	fwd	831..854	GIESNPGP
MZ544205	NCBI	fwd	3880..3903	DVELNPGP
MZ544214	NCBI	fwd	2711..2734	DIESNPGP
MZ544267	NCBI	fwd	1633..1656	DVESNPGP
MZ546195	NCBI	fwd	2084..2107	DIETNPGP
MZ546195	NCBI	fwd	2372..2395	DIEENPGP
MZ556242	NCBI	fwd	1328..1351	DVELNPGP
MZ678965	NCBI	fwd	1621..1644	DVEANPGP
MZ678969	NCBI	fwd	2755..2778	DIEENPGP
MZ678971	NCBI	fwd	1334..1357	GIEANPGP
MZ678985	NCBI	fwd	4288..4311	DVEENPGP
MZ679021	NCBI	fwd	1324..1347	DVEQNPGP
MZ679021	NCBI	fwd	1546..1569	DVESNPGP
MZ679056	NCBI	fwd	1018..1041	DIEKNPGP
MZ679056	NCBI	fwd	1561..1584	DVELNPGP
MZ679064	NCBI	fwd	1446..1469	DIETNPGP
MZ679072	NCBI	fwd	1358..1381	DVELNPGP
MZ679083	NCBI	fwd	1059..1082	DVELNPGP
MZ679089	NCBI	fwd	952..975	DVEANPGP
MZ679094	NCBI	fwd	1135..1158	DVESNPGP
MZ679099	NCBI	fwd	1359..1382	DIETNPGP
MZ679104	NCBI	fwd	903..926	DVETNPGP
MZ679104	NCBI	fwd	1233..1256	DVETNPGP
MZ679109	NCBI	fwd	810..833	DVETNPGP
MZ679109	NCBI	fwd	1296..1319	DVELNPGP
MZ679110	NCBI	fwd	1102..1125	GIEPNPGP
MZ679110	NCBI	fwd	1492..1515	CIESNPGP
MZ679115	NCBI	fwd	1126..1149	DVESNPGP
MZ679118	NCBI	fwd	4294..4317	DVESNPGP
MZ679125	NCBI	fwd	2766..2789	GIESNPGP
MZ679128	NCBI	fwd	1382..1405	NVEQNPGP
MZ679128	NCBI	fwd	3512..3535	GVEANPGP
MZ679131	NCBI	fwd	4410..4433	DVENNPGP
MZ679132	NCBI	fwd	1155..1178	NIEMNPGP
MZ679175	NCBI	fwd	1039..1062	GIESNPGP
MZ679355	NCBI	fwd	3581..3604	GIESNPGP
MZ680317	NCBI	fwd	2829..2852	GVEPNPGP
MZ712015	NCBI	fwd	2806..2829	GVEPNPGP
MZ821842	NCBI	fwd	1146..1169	DIEENPGP
MZ822072	NCBI	fwd	1271..1294	GVELNPGP
MZ822072	NCBI	fwd	1571..1594	GIEPNPGP
MZ822101	NCBI	fwd	3271..3294	DIEENPGP
MZ822101	NCBI	fwd	3529..3552	DIETNPGP
MZ822102	NCBI	fwd	2538..2561	DIETNPGP
MZ822102	NCBI	fwd	2919..2942	DIEQNPGP
MZ822103	NCBI	fwd	2639..2662	DVETNPGP
MZ822103	NCBI	fwd	2921..2944	DIEVNPGP
MZ956593	NCBI	fwd	3643..3666	GVEQNPGP
OK149219	NCBI	fwd	2877..2900	DIEENPGP
OK149220	NCBI	fwd	2714..2737	DIETNPGP
OK524196	NCBI	fwd	2868..2891	DIEPNPGP
OL472188	NCBI	fwd	1117..1140	DIESNPGP
OL519620	NCBI	fwd	2699..2722	DVESNPGP
OL799286	NCBI	fwd	939..962	DIETNPGP
OL956952	NCBI	fwd	2427..2450	DVESNPGP
OL956952	NCBI	fwd	2763..2786	GIEPNPGP
OL956952	NCBI	fwd	3327..3350	DVEENPGP
OL956952	NCBI	fwd	3606..3629	DVELNPGP
OL956952	NCBI	fwd	3894..3917	DVEQNPGP
OL956952	NCBI	fwd	4113..4136	DVEENPGP
OM140656	NCBI	fwd	1458..1481	DVETNPGP
OM140656	NCBI	fwd	4008..4031	DVETNPGP
OM451177	NCBI	fwd	3276..3299	DVELNPGP
OM451181	NCBI	fwd	3392..3415	DVEENPGP
OM451203	NCBI	fwd	2503..2526	DVESNPGP
OM622256	NCBI	fwd	4660..4683	DIESNPGP
OM622266	NCBI	fwd	1125..1148	DVETNPGP
OM622272	NCBI	fwd	1286..1309	GIEMNPGP
OM622301	NCBI	fwd	705..728	GIEPNPGP
OM622301	NCBI	fwd	1011..1034	GIERNPGP
OM622302	NCBI	fwd	871..894	GVEPNPGP
OM622302	NCBI	fwd	1195..1218	GIEPNPGP
OM622384	NCBI	fwd	1096..1119	DIEENPGP
OM622392	NCBI	fwd	1131..1154	GIEPNPGP
OM953866	NCBI	fwd	304..327	DVESNPGP
OM954035	NCBI	fwd	3780..3803	GVELNPGP
OM954097	NCBI	fwd	411..434	DIETNPGP
OM954118	NCBI	fwd	932..955	DVEKNPGP
OM954145	NCBI	fwd	1048..1071	DIEENPGP
OM954149	NCBI	fwd	782..805	DIELNPGP
ON024074	NCBI	fwd	3173..3196	DVEQNPGP
ON125136	NCBI	fwd	3565..3588	GVETNPGP
ON136174	NCBI	fwd	3508..3531	DVEMNPGP
ON136175	NCBI	fwd	3154..3177	DVEMNPGP
ON136178	NCBI	fwd	2395..2418	DVELNPGP
ON161781	NCBI	fwd	537..560	DVEENPGP
ON736860	NCBI	fwd	3365..3388	DVESNPGP
ON746395	NCBI	fwd	4160..4183	DVELNPGP
ON746541	NCBI	fwd	2333..2356	GIEPNPGP
ON746542	NCBI	fwd	8582..8605	DVEANPGP
ON746546	NCBI	fwd	2761..2784	DVENNPGP
ON746547	NCBI	fwd	2396..2419	DVEHNPGP
ON746548	NCBI	fwd	2463..2486	DVEQNPGP
ON784046	NCBI	fwd	3494..3517	DVESNPGP
ON784047	NCBI	fwd	3601..3624	DVESNPGP
ON812582	NCBI	fwd	2650..2673	DVERNPGP
ON812589	NCBI	fwd	2423..2446	DVEDNPGP
ON812598	NCBI	fwd	2508..2531	DVESNPGP
ON812602	NCBI	fwd	1838..1861	DVEANPGP
ON812607	NCBI	fwd	2565..2588	DIEENPGP
ON812608	NCBI	fwd	2135..2158	GIESNPGP
ON812615	NCBI	fwd	2290..2313	DIEKNPGP
ON812650	NCBI	fwd	2471..2494	DVEENPGP
ON812654	NCBI	fwd	2488..2511	DVEQNPGP
ON812683	NCBI	fwd	2511..2534	DVEANPGP
ON812699	NCBI	fwd	2401..2424	DVEPNPGP
ON812752	NCBI	fwd	2403..2426	DIEANPGP
ON812761	NCBI	fwd	2100..2123	GVEPNPGP
ON812778	NCBI	fwd	2407..2430	DVEANPGP
ON812781	NCBI	fwd	2533..2556	DVELNPGP
ON812800	NCBI	fwd	1466..1489	GVEPNPGP
ON949933	NCBI	fwd	4503..4526	DIEENPGP
OP019095	NCBI	fwd	367..390	GIETNPGP
OP019890	NCBI	fwd	1295..1318	DVEENPGP
OP019895	NCBI	rev	6796..6773	DVESNPGP
OP019897	NCBI	fwd	673..696	GIEANPGP
OP441373	NCBI	fwd	2721..2744	DIETNPGP
OP441373	NCBI	fwd	3003..3026	DIEVNPGP
OP514660	NCBI	fwd	4505..4528	GVEQNPGP
OP884013	NCBI	fwd	478..501	DIETNPGP
OP884033	NCBI	fwd	1816..1839	DVESNPGP
OP884033	NCBI	fwd	3694..3717	DVESNPGP
OP933685	NCBI	fwd	4085..4108	DIESNPGP
OP933695	NCBI	fwd	2565..2588	DIETNPGP
OP963615	NCBI	fwd	2622..2645	DIEENPGP
OP963619	NCBI	fwd	2727..2750	DVELNPGP
OP963621	NCBI	fwd	2708..2731	DIEENPGP
OQ198317	NCBI	fwd	3062..3085	DVEMNPGP
OW528608	NCBI	fwd	1327..1350	GVETNPGP
OW528608	NCBI	fwd	1879..1902	TIEKNPGP
DRR089004.macro.NODE_308_length_4137_cov_8.033957	Edgar2022	rev	3779..3756	DVEVNPGP
ERR1276831.macro.NODE_56_length_8943_cov_10140.436362	Edgar2022	rev	8098..8075	DVELNPGP
ERR1301446.macro.NODE_6_length_9986_cov_16.607320	Edgar2022	fwd	1055..1078	DIEENPGP
ERR1301448.macro.NODE_7_length_10682_cov_13.925277	Edgar2022	fwd	4515..4538	GIESNPGP
ERR1301454.macro.NODE_6_length_9876_cov_16.041731	Edgar2022	rev	8702..8679	DVESNPGP
ERR1301454.macro.NODE_30_length_6251_cov_33.445659	Edgar2022	fwd	476..499	DIEQNPGP
ERR1301457.macro.NODE_12_length_11279_cov_50.816422	Edgar2022	fwd	5012..5035	GIESNPGP
ERR1301456.macro.NODE_44_length_10882_cov_326.086997	Edgar2022	fwd	1228..1251	DVEQNPGP
ERR1301456.macro.NODE_61_length_7167_cov_1182.431573	Edgar2022	fwd	1262..1285	DVETNPGP
ERR1301468.macro.NODE_17_length_6480_cov_10.148970	Edgar2022	rev	5717..5694	DVESNPGP
ERR1301475.macro.NODE_22_length_9565_cov_36.053167	Edgar2022	fwd	1391..1414	DVELNPGP
ERR1301475.macro.NODE_55_length_6083_cov_56.775671	Edgar2022	rev	4914..4891	DIESNPGP
ERR1301473.macro.NODE_114_length_7754_cov_2763.080592	Edgar2022	rev	4448..4425	DIESNPGP
ERR1301491.macro.NODE_13_length_9504_cov_15.759621	Edgar2022	rev	8509..8486	DVELNPGP
ERR1301495.macro.NODE_11_length_7466_cov_255.994008	Edgar2022	rev	4095..4072	DVEENPGP
ERR1301499.macro.NODE_11_length_10225_cov_45.765096	Edgar2022	fwd	1180..1203	DIEENPGP
ERR1301500.macro.NODE_84_length_6869_cov_39.277201	Edgar2022	fwd	2757..2780	DVELNPGP
ERR1301507.macro.NODE_11_length_10799_cov_35.321188	Edgar2022	fwd	1180..1203	DVEQNPGP
ERR1301507.macro.NODE_16_length_9963_cov_25.158740	Edgar2022	fwd	2747..2770	GVESNPGP
ERR1301507.macro.NODE_16_length_9963_cov_25.158740	Edgar2022	fwd	3668..3691	GIESNPGP
ERR1301509.macro.NODE_90_length_4594_cov_8.003802	Edgar2022	fwd	434..457	DVESNPGP
ERR1301509.macro.NODE_90_length_4594_cov_8.003802	Edgar2022	fwd	680..703	DVESNPGP
ERR1301514.macro.NODE_24_length_6594_cov_9.187761	Edgar2022	rev	5496..5473	DVELNPGP
ERR1301506.macro.NODE_83_length_7704_cov_20.342039	Edgar2022	rev	4278..4255	DVELNPGP
ERR1301519.macro.NODE_7_length_10328_cov_46.135032	Edgar2022	fwd	1719..1742	GIESNPGP
ERR1301519.macro.NODE_7_length_10328_cov_46.135032	Edgar2022	fwd	3915..3938	GIESNPGP
ERR1301519.macro.NODE_76_length_4152_cov_15.832465	Edgar2022	fwd	434..457	DIESNPGP
ERR1301523.macro.NODE_5_length_10294_cov_5.574083	Edgar2022	fwd	1034..1057	DVESNPGP
ERR1301527.macro.NODE_15_length_6816_cov_66.400568	Edgar2022	fwd	1562..1585	DVEVNPGP
ERR1301531.macro.NODE_20_length_9806_cov_74.065166	Edgar2022	fwd	844..867	NVESNPGP
ERR1301543.macro.NODE_4_length_9786_cov_21.894857	Edgar2022	rev	8706..8683	DIEENPGP
ERR1301543.macro.NODE_40_length_5153_cov_5.776342	Edgar2022	rev	5002..4979	DVESNPGP
ERR1301543.macro.NODE_61_length_4019_cov_20.739990	Edgar2022	rev	3633..3610	DVESNPGP
ERR1301543.macro.NODE_61_length_4019_cov_20.739990	Edgar2022	rev	3303..3280	DIESNPGP
ERR1301561.macro.NODE_58_length_8804_cov_18.680567	Edgar2022	fwd	3544..3567	DVEENPGP
ERR1301583.macro.NODE_4_length_10241_cov_582.179976	Edgar2022	rev	8535..8512	GIESNPGP
ERR1301583.macro.NODE_4_length_10241_cov_582.179976	Edgar2022	rev	6393..6370	GVESNPGP
ERR1301603.macro.NODE_32_length_5827_cov_74.832223	Edgar2022	rev	5316..5293	DVESNPGP
ERR1301608.macro.NODE_19_length_7765_cov_67.368621	Edgar2022	rev	7235..7212	GIESNPGP
ERR1301616.macro.NODE_51_length_4226_cov_3.539605	Edgar2022	fwd	461..484	DVETNPGP
ERR1301616.macro.NODE_51_length_4226_cov_3.539605	Edgar2022	fwd	4067..4090	DVEKNPGP
ERR1301602.macro.NODE_20_length_7579_cov_7.540907	Edgar2022	rev	5539..5516	DIELNPGP
ERR1301777.macro.NODE_12_length_10369_cov_7.165138	Edgar2022	fwd	1005..1028	DVEQNPGP
ERR1301777.macro.NODE_35_length_8957_cov_60.796808	Edgar2022	fwd	7370..7393	GIESNPGP
ERR1301784.macro.NODE_4_length_9539_cov_7.681500	Edgar2022	rev	8619..8596	DIESNPGP
ERR1301784.macro.NODE_5_length_9040_cov_10.250421	Edgar2022	rev	8048..8025	GVEPNPGP
ERR1301798.macro.NODE_9_length_9666_cov_76.618778	Edgar2022	fwd	1217..1240	DVELNPGP
ERR1301800.macro.NODE_20_length_9284_cov_77.207510	Edgar2022	fwd	1581..1604	GVEQNPGP
ERR1301813.macro.NODE_6_length_9915_cov_32.647161	Edgar2022	fwd	1429..1452	DVESNPGP
ERR1301812.macro.NODE_30_length_8872_cov_11.372957	Edgar2022	rev	7880..7857	GIEPNPGP
ERR1301828.macro.NODE_45_length_9123_cov_793.731778	Edgar2022	rev	7425..7402	GVEPNPGP
ERR1301828.macro.NODE_45_length_9123_cov_793.731778	Edgar2022	rev	5541..5518	GVEPNPGP
ERR1301843.macro.NODE_67_length_5939_cov_4.516334	Edgar2022	fwd	1972..1995	DVESNPGP
ERR1301869.macro.NODE_1_length_10744_cov_9.502683	Edgar2022	rev	9494..9471	DVESNPGP
ERR1301879.macro.NODE_90_length_4707_cov_7.214442	Edgar2022	fwd	420..443	GIEPNPGP
ERR1301898.macro.NODE_15_length_6259_cov_3.863918	Edgar2022	rev	5257..5234	DVEANPGP
ERR1302570.macro.NODE_546_length_3102_cov_4.533065	Edgar2022	fwd	433..456	GVEKNPGP
ERR1302601.macro.NODE_188_length_3576_cov_7.718216	Edgar2022	fwd	582..605	GIEKNPGP
ERR1302686.macro.NODE_31_length_6952_cov_37.838922	Edgar2022	rev	4250..4227	DVEQNPGP
ERR1302619.macro.NODE_313_length_4371_cov_18.679614	Edgar2022	rev	3899..3876	GVEKNPGP
ERR1302642.macro.NODE_408_length_3546_cov_8.014607	Edgar2022	rev	2911..2888	GVEKNPGP
ERR1302928.macro.NODE_6_length_10031_cov_241.580541	Edgar2022	rev	8903..8880	DVESNPGP
ERR1302911.macro.NODE_96_length_6871_cov_4.688204	Edgar2022	fwd	1046..1069	GIEPNPGP
ERR1302934.macro.NODE_6_length_9605_cov_61.993778	Edgar2022	fwd	1252..1275	DVESNPGP
ERR1302934.macro.NODE_13_length_8595_cov_25.698064	Edgar2022	rev	7364..7341	DVESNPGP
ERR1302935.macro.NODE_18_length_7364_cov_12.065322	Edgar2022	fwd	1031..1054	GIEPNPGP
ERR1302947.macro.NODE_16_length_9100_cov_93.541161	Edgar2022	rev	7310..7287	GVEPNPGP
ERR1302947.macro.NODE_16_length_9100_cov_93.541161	Edgar2022	rev	5429..5406	GIEPNPGP
ERR1302952.macro.NODE_2_length_10802_cov_100.749227	Edgar2022	rev	9312..9289	DVETNPGP
ERR1302952.macro.NODE_2_length_10802_cov_100.749227	Edgar2022	rev	1632..1609	GIEPNPGP
ERR1302954.macro.NODE_45_length_7556_cov_30.593973	Edgar2022	fwd	478..501	GIESNPGP
ERR1302954.macro.NODE_116_length_4001_cov_215.741104	Edgar2022	fwd	416..439	DVEMNPGP
ERR1302937.macro.NODE_16_length_9190_cov_134.369913	Edgar2022	fwd	1269..1292	DVESNPGP
ERR1302973.macro.NODE_4_length_10099_cov_60.058641	Edgar2022	fwd	1088..1111	DVETNPGP
ERR1302973.macro.NODE_6_length_9187_cov_10.324801	Edgar2022	rev	8475..8452	GIESNPGP
ERR1303023.macro.NODE_39_length_5365_cov_2.850057	Edgar2022	fwd	439..462	DVEANPGP
ERR1303047.macro.NODE_7_length_9463_cov_13.388544	Edgar2022	rev	5969..5946	GIESNPGP
ERR1302856.macro.NODE_94_length_7175_cov_18.561543	Edgar2022	rev	5942..5919	GIEPNPGP
ERR1352920.macro.NODE_49_length_8234_cov_86.198900	Edgar2022	rev	6471..6448	VIEKNPGP
ERR1352920.macro.NODE_49_length_8234_cov_86.198900	Edgar2022	rev	5712..5689	DIETNPGP
ERR1352920.macro.NODE_49_length_8234_cov_86.198900	Edgar2022	rev	5655..5632	GIELNPGP
ERR1352920.macro.NODE_199_length_4807_cov_10.706599	Edgar2022	rev	3463..3440	CVEKNPGP
ERR1352920.macro.NODE_199_length_4807_cov_10.706599	Edgar2022	rev	3184..3161	VIEQNPGP
ERR1352920.macro.NODE_199_length_4807_cov_10.706599	Edgar2022	rev	3034..3011	VIEKNPGP
ERR1352920.macro.NODE_216_length_4646_cov_6.206439	Edgar2022	fwd	1506..1529	GVEQNPGP
ERR1356695.macro.NODE_164_length_9064_cov_176.624958	Edgar2022	rev	7884..7861	GVEPNPGP
ERR1356695.macro.NODE_704_length_5271_cov_6.265033	Edgar2022	rev	4170..4147	VIEKNPGP
ERR1356701.macro.NODE_385_length_4098_cov_8.543591	Edgar2022	rev	2921..2898	DIELNPGP
ERR1352906.macro.NODE_49_length_8882_cov_9.060115	Edgar2022	rev	6983..6960	GVHPNPGP
ERR1356705.macro.NODE_468_length_3723_cov_32.322265	Edgar2022	fwd	893..916	GGESNPGP
ERR1356709.macro.NODE_720_length_3477_cov_24.312427	Edgar2022	fwd	721..744	GGESNPGP
ERR1356733.macro.NODE_56_length_8689_cov_22.571412	Edgar2022	rev	7664..7641	GIEPNPGP
ERR1356747.macro.NODE_550_length_3451_cov_11.839212	Edgar2022	rev	2939..2916	GGESNPGP
ERR1356749.macro.NODE_133_length_4949_cov_53.418571	Edgar2022	fwd	3230..3253	GVEPNPGP
ERR1356755.macro.NODE_75_length_6984_cov_20.722999	Edgar2022	rev	5276..5253	DVEPNPGP
ERR1430404.macro.NODE_208_length_47650_cov_12.031507	Edgar2022	rev	43358..43335	GIEDNPGF
ERR1599944.macro.NODE_6_length_5749_cov_8.418712	Edgar2022	fwd	3841..3864	DVESNPGP
ERR1661349.macro.NODE_5484_length_4077_cov_21.060689	Edgar2022	rev	3455..3432	DIELNPGP
ERR1661349.macro.NODE_5484_length_4077_cov_21.060689	Edgar2022	rev	3302..3279	GIEPNPGP
ERR1960624.macro.NODE_38_length_8254_cov_35.149421	Edgar2022	rev	7038..7015	DVENNPGP
ERR1960624.macro.NODE_60_length_7357_cov_41.416256	Edgar2022	fwd	1133..1156	DVEQNPGP
ERR1960624.macro.NODE_210_length_5174_cov_15.766439	Edgar2022	rev	1424..1401	TIEKNPGP
ERR1960624.macro.NODE_235_length_4944_cov_168.709091	Edgar2022	rev	1924..1901	GQELNPGP
ERR1981385.macro.NODE_1_length_9032_cov_72.858243	Edgar2022	fwd	986..1009	DVESNPGP
ERR2029918.macro.NODE_3_length_8789_cov_7.049735	Edgar2022	rev	8001..7978	DVESNPGP
ERR2088987.macro.NODE_755_length_4643_cov_4.906565	Edgar2022	rev	3991..3968	CVELNPGP
ERR2122313.macro.NODE_24898_length_2754_cov_4.788711	Edgar2022	rev	1800..1777	GIEQNPGP
ERR2309086.macro.NODE_8_length_5277_cov_32.065458	Edgar2022	fwd	343..366	DVERNPGP
ERR2497773.macro.NODE_49_length_6732_cov_4.202368	Edgar2022	fwd	2126..2149	GIELNPGP
ERR2497773.macro.NODE_49_length_6732_cov_4.202368	Edgar2022	fwd	4492..4515	CVEVNPGP
ERR2562187.macro.NODE_12_length_5796_cov_8.483138	Edgar2022	rev	5435..5412	GVETNPGP
ERR2562187.macro.NODE_12_length_5796_cov_8.483138	Edgar2022	rev	4979..4956	CVETNPGP
ERR2562194.macro.NODE_96_length_4649_cov_29.587850	Edgar2022	fwd	944..967	VIEKNPGP
ERR2562195.macro.NODE_27_length_5835_cov_5.796598	Edgar2022	fwd	318..341	DIETNPGP
ERR2562195.macro.NODE_27_length_5835_cov_5.796598	Edgar2022	fwd	660..683	GIEPNPGP
ERR2562195.macro.NODE_53_length_4444_cov_7.029741	Edgar2022	rev	3373..3350	CVEANPGP
ERR2562197.macro.NODE_21_length_7037_cov_8.950029	Edgar2022	rev	2283..2260	GIEPNPGP
ERR2562197.macro.NODE_44_length_5668_cov_22.995532	Edgar2022	rev	971..948	GIEPNPGP
ERR2562196.macro.NODE_10_length_9841_cov_104.213452	Edgar2022	fwd	1515..1538	GIEPNPGW
ERR2562196.macro.NODE_10_length_9841_cov_104.213452	Edgar2022	fwd	1863..1886	GIEPNPGW
ERR2562196.macro.NODE_98_length_4766_cov_6.540805	Edgar2022	rev	1877..1854	CVETNPGP
ERR2589358.macro.NODE_69_length_49583_cov_7.167610	Edgar2022	fwd	14047..14070	GVEKNPDP
ERR2737751.macro.NODE_174_length_10051_cov_53.824839	Edgar2022	rev	9007..8984	DVEENPGP
ERR2737761.macro.NODE_789_length_7458_cov_27.290525	Edgar2022	rev	6759..6736	DVESNPGP
ERR2737786.macro.NODE_344_length_3321_cov_3.301438	Edgar2022	rev	2427..2404	GIEPNPGP
ERR2737794.macro.NODE_7_length_9943_cov_90.892770	Edgar2022	rev	8843..8820	DVESNPGP
ERR2809050.macro.NODE_36_length_7994_cov_9.802550	Edgar2022	fwd	1041..1064	GVEQNPGP
ERR2809050.macro.NODE_36_length_7994_cov_9.802550	Edgar2022	fwd	1170..1193	GVERNPGP
ERR2809089.macro.NODE_70_length_6203_cov_5.925775	Edgar2022	fwd	1693..1716	GIERQPGP
ERR2809089.macro.NODE_70_length_6203_cov_5.925775	Edgar2022	fwd	2059..2082	GIERQPGP
ERR2809089.macro.NODE_70_length_6203_cov_5.925775	Edgar2022	fwd	2323..2346	GVEPNPGP
ERR2809089.macro.NODE_70_length_6203_cov_5.925775	Edgar2022	fwd	2986..3009	GVERNPGP
ERR2809090.macro.NODE_66_length_6161_cov_6.732096	Edgar2022	fwd	4780..4803	GVEPNPGP
ERR2815185.macro.NODE_240_length_5336_cov_3.568307	Edgar2022	rev	5073..5050	DVELNPGP
ERR2815195.macro.NODE_107_length_6299_cov_29.046418	Edgar2022	rev	3679..3656	CVEENPGP
ERR2815216.macro.NODE_352_length_6930_cov_21.727869	Edgar2022	rev	6273..6250	GLESNPGP
ERR2815218.macro.NODE_307_length_4518_cov_168.568279	Edgar2022	rev	3207..3184	NVEQNPGP
ERR2815214.macro.NODE_481_length_3585_cov_5.546412	Edgar2022	rev	2450..2427	GIESNPGP
ERR2815222.macro.NODE_105_length_8081_cov_14.959041	Edgar2022	fwd	2129..2152	DVESNPGP
ERR2815232.macro.NODE_104_length_8801_cov_15.338566	Edgar2022	fwd	2148..2171	GVEPNPGP
ERR2815232.macro.NODE_104_length_8801_cov_15.338566	Edgar2022	fwd	3186..3209	GIEPNPGP
ERR2815232.macro.NODE_104_length_8801_cov_15.338566	Edgar2022	fwd	3939..3962	GIEPNPGP
ERR2815260.macro.NODE_454_length_3934_cov_3.639990	Edgar2022	fwd	1040..1063	DVEKNPGP
ERR2815260.macro.NODE_454_length_3934_cov_3.639990	Edgar2022	fwd	1283..1306	DVEANPGP
ERR3013336.macro.NODE_7_length_4293_cov_14.019203	Edgar2022	fwd	1000..1023	GIEKNPGP
ERR3013342.macro.NODE_22_length_3497_cov_6.287240	Edgar2022	rev	3193..3170	GVEKNPGP
ERR3047580.macro.NODE_73_length_5825_cov_59.261127	Edgar2022	rev	3847..3824	GIEEHPGP
ERR3047580.macro.NODE_73_length_5825_cov_59.261127	Edgar2022	rev	1711..1688	CVEPNPGP
ERR3047580.macro.NODE_109_length_4860_cov_53.082097	Edgar2022	rev	1595..1572	GVEKNPGP
ERR3047580.macro.NODE_146_length_4107_cov_105.266485	Edgar2022	fwd	692..715	GIEPNPGP
ERR3047584.macro.NODE_66_length_4339_cov_2944.491561	Edgar2022	rev	3899..3876	DVEINPGP
ERR3098028.macro.NODE_32_length_5220_cov_29.366233	Edgar2022	rev	3872..3849	GIQPNPGP
ERR3098028.macro.NODE_32_length_5220_cov_29.366233	Edgar2022	rev	3410..3387	GVEPNPGP
ERR3098023.macro.NODE_734_length_2463_cov_28.764435	Edgar2022	fwd	718..741	GIEPNPGP
ERR3098029.macro.NODE_33_length_7808_cov_30.078992	Edgar2022	rev	7036..7013	GIEPNPGP
ERR3098029.macro.NODE_33_length_7808_cov_30.078992	Edgar2022	rev	6901..6878	GVEPNPGP
ERR3098029.macro.NODE_160_length_4245_cov_39.563039	Edgar2022	rev	3408..3385	GIEPNPGP
ERR3143226.macro.NODE_1885_length_3608_cov_6.583593	Edgar2022	rev	3303..3280	GLEPNPGP
ERR3143230.macro.NODE_98_length_7493_cov_50699.348518	Edgar2022	fwd	3416..3439	DVEENPGP
ERR3143231.macro.NODE_392_length_9155_cov_44.424686	Edgar2022	fwd	1115..1138	DIESNPGP
ERR3143221.macro.NODE_162_length_10184_cov_672.863812	Edgar2022	rev	6399..6376	GVESNPGP
ERR3143221.macro.NODE_511_length_7374_cov_570.797014	Edgar2022	fwd	3116..3139	DVELNPGP
ERR3179213.macro.NODE_419_length_7587_cov_13.731511	Edgar2022	rev	3882..3859	DVETNPGP
ERR3463867.macro.NODE_216_length_4084_cov_18.286989	Edgar2022	rev	3177..3154	VIEKNPGP
ERR3463872.macro.NODE_87_length_6598_cov_7.561460	Edgar2022	fwd	2802..2825	GVELNPGP
ERR3463873.macro.NODE_41_length_8211_cov_14.821000	Edgar2022	rev	7221..7198	TVEKNPGP
ERR3463873.macro.NODE_41_length_8211_cov_14.821000	Edgar2022	rev	6699..6676	DIEPNPGP
ERR3463873.macro.NODE_41_length_8211_cov_14.821000	Edgar2022	rev	6069..6046	GVEPNPGP
ERR3463873.macro.NODE_41_length_8211_cov_14.821000	Edgar2022	rev	5484..5461	GVEPNPGP
ERR3463883.macro.NODE_151_length_3040_cov_5.493815	Edgar2022	rev	2298..2275	GIELNPNP
ERR3463885.macro.NODE_18_length_6055_cov_12.509824	Edgar2022	fwd	4200..4223	GLEPNPGP
ERR3660996.macro.NODE_99_length_7798_cov_5.935793	Edgar2022	fwd	873..896	GGESNPGP
ERR3660996.macro.NODE_166_length_5853_cov_7.770069	Edgar2022	fwd	2858..2881	GIHPNPGP
ERR3660996.macro.NODE_218_length_5278_cov_5.179443	Edgar2022	fwd	2467..2490	DIESNPGP
ERR3661009.macro.NODE_244_length_5468_cov_5.605931	Edgar2022	fwd	2336..2359	GIEPNPGM
ERR3661016.macro.NODE_42_length_9923_cov_9.678477	Edgar2022	rev	8637..8614	DVEENPGP
ERR3661016.macro.NODE_66_length_9558_cov_7.689299	Edgar2022	fwd	1188..1211	DVETNPGP
ERR3661016.macro.NODE_70_length_9488_cov_7.883590	Edgar2022	rev	8192..8169	DVELNPGP
ERR3661016.macro.NODE_738_length_4599_cov_18.232435	Edgar2022	fwd	1169..1192	GVESNPGP
ERR3661000.macro.NODE_24_length_9110_cov_9.884254	Edgar2022	fwd	3309..3332	DVESNPGP
ERR3661005.macro.NODE_118_length_6439_cov_25.693057	Edgar2022	rev	3699..3676	GVEEHPGP
ERR3687361.macro.NODE_55_length_6883_cov_162.148311	Edgar2022	fwd	1647..1670	GIEPNPGP
ERR3697260.macro.NODE_6_length_8521_cov_127.190061	Edgar2022	rev	7627..7604	GIEPNPGP
ERR3687831.macro.NODE_874_length_7029_cov_29.813399	Edgar2022	fwd	911..934	GIESNPGP
ERR3687831.macro.NODE_880_length_6998_cov_7.086354	Edgar2022	fwd	840..863	GIESDPGP
ERR3687834.macro.NODE_901_length_7002_cov_8.030163	Edgar2022	rev	6135..6112	NVEMNPGP
ERR3687834.macro.NODE_1411_length_5561_cov_16.128644	Edgar2022	rev	4268..4245	GIEPNPGP
ERR3687834.macro.NODE_3238_length_3685_cov_4.065891	Edgar2022	rev	2858..2835	GVEKNPGP
ERR3687832.macro.NODE_897_length_5804_cov_4.435875	Edgar2022	fwd	291..314	GVEQNPGP
ERR3687836.macro.NODE_1123_length_5679_cov_12.545487	Edgar2022	rev	3964..3941	GVELNPGP
ERR3687836.macro.NODE_1123_length_5679_cov_12.545487	Edgar2022	rev	3766..3743	GVHPNPGP
ERR3687381.macro.NODE_24_length_8736_cov_65.264227	Edgar2022	fwd	1266..1289	GVEWNPGP
ERR753899.macro.NODE_7_length_7492_cov_10.465445	Edgar2022	rev	4420..4397	DIEANPGP
SRR10080825.macro.NODE_163_length_5066_cov_3.445485	Edgar2022	rev	1499..1476	DVESNPGP
SRR10080825.macro.NODE_202_length_4654_cov_68.084039	Edgar2022	rev	4040..4017	GVEENPGP
SRR10080825.macro.NODE_202_length_4654_cov_68.084039	Edgar2022	rev	3878..3855	GIEPNPGP
SRR10080825.macro.NODE_223_length_4513_cov_10.749776	Edgar2022	rev	3450..3427	GVEENPGP
SRR10080825.macro.NODE_223_length_4513_cov_10.749776	Edgar2022	rev	3183..3160	GIETNPGP
SRR10080825.macro.NODE_223_length_4513_cov_10.749776	Edgar2022	rev	2943..2920	GIELNPGP
SRR10080825.macro.NODE_289_length_4160_cov_4.784481	Edgar2022	rev	3269..3246	GVEQNPGP
SRR10080825.macro.NODE_289_length_4160_cov_4.784481	Edgar2022	rev	3062..3039	GVEENPGP
SRR10080825.macro.NODE_295_length_4120_cov_3.749939	Edgar2022	rev	3794..3771	DIEPNPGP
SRR10080825.macro.NODE_295_length_4120_cov_3.749939	Edgar2022	rev	3386..3363	DVESNPGP
SRR10080825.macro.NODE_411_length_3692_cov_20.415043	Edgar2022	fwd	267..290	GVEENPGP
SRR10080825.macro.NODE_1751_length_1768_cov_5.341478	Edgar2022	fwd	1536..1559	DVEANPGP
SRR10158939.macro.NODE_23_length_10707_cov_563.784089	Edgar2022	rev	8700..8677	DVEQNPGP
SRR10279846.macro.NODE_564_length_10125_cov_8.346769	Edgar2022	rev	5916..5893	GIESNPGP
SRR10376311.macro.NODE_1499_length_4108_cov_68.571499	Edgar2022	fwd	1076..1099	DVESNPGP
SRR10482241.macro.NODE_124_length_8919_cov_22.408998	Edgar2022	fwd	993..1016	DVETNPGP
SRR10482241.macro.NODE_157_length_8252_cov_16.078249	Edgar2022	rev	7076..7053	DVESNPGP
SRR10482241.macro.NODE_157_length_8252_cov_16.078249	Edgar2022	rev	6203..6180	DVETNPGP
SRR10522288.macro.NODE_1053_length_4478_cov_39.203432	Edgar2022	rev	3696..3673	DVEKNPGP
SRR10522297.macro.NODE_806_length_5206_cov_91.084351	Edgar2022	rev	3776..3753	GVEENPGP
SRR10522297.macro.NODE_806_length_5206_cov_91.084351	Edgar2022	rev	3452..3429	GIEQNPGP
SRR10522297.macro.NODE_806_length_5206_cov_91.084351	Edgar2022	rev	3017..2994	GVEQNPGP
SRR10522297.macro.NODE_1342_length_4158_cov_8.868581	Edgar2022	fwd	1099..1122	GIEPNPGP
SRR10522296.macro.NODE_1304_length_4557_cov_16.071872	Edgar2022	fwd	737..760	GIEENPGP
SRR10522302.macro.NODE_246_length_7598_cov_9.843688	Edgar2022	rev	5333..5310	GVEKNPGP
SRR10607433.macro.NODE_9_length_8892_cov_2659.185509	Edgar2022	fwd	989..1012	DVETNPGP
SRR10666471.macro.NODE_405_length_4827_cov_8.455827	Edgar2022	rev	1723..1700	GVERNPGP
SRR10666471.macro.NODE_405_length_4827_cov_8.455827	Edgar2022	rev	1456..1433	GVESNPGP
SRR10849013.macro.NODE_27_length_8996_cov_8.619411	Edgar2022	rev	4919..4896	DVETNPGP
SRR10849013.macro.NODE_29_length_8905_cov_11.300951	Edgar2022	fwd	3868..3891	DIETNPGP
SRR10849351.macro.NODE_27_length_9018_cov_9.150140	Edgar2022	fwd	3345..3368	DVELNPGP
SRR10849749.macro.NODE_37_length_4644_cov_6.841173	Edgar2022	fwd	3094..3117	GIELNPGP
SRR10849403.macro.NODE_689_length_3233_cov_9.206962	Edgar2022	rev	2785..2762	NVEKNPGP
SRR10849807.macro.NODE_24_length_8276_cov_5.687675	Edgar2022	fwd	1113..1136	DVESNPGP
SRR10854658.macro.NODE_14_length_10106_cov_28.063590	Edgar2022	rev	8735..8712	DVETNPGP
SRR10854662.macro.NODE_886_length_4859_cov_7.089427	Edgar2022	fwd	1418..1441	DVELNPGP
SRR10854663.macro.NODE_2933_length_3741_cov_5.864504	Edgar2022	fwd	708..731	GVESNPGP
SRR10854863.macro.NODE_191_length_10266_cov_20.464142	Edgar2022	fwd	976..999	GVEENPGE
SRR10854863.macro.NODE_191_length_10266_cov_20.464142	Edgar2022	fwd	1693..1716	GVETNPGE
SRR10854863.macro.NODE_366_length_8995_cov_14.863484	Edgar2022	rev	7189..7166	GGESNPGP
SRR10854863.macro.NODE_402_length_8871_cov_5.314049	Edgar2022	fwd	903..926	GVEPNPGW
SRR10854863.macro.NODE_402_length_8871_cov_5.314049	Edgar2022	fwd	1143..1166	GVEPNPGP
SRR10854863.macro.NODE_469_length_8598_cov_14.544164	Edgar2022	rev	7686..7663	VIEKNPGP
SRR10854863.macro.NODE_499_length_8462_cov_4.313029	Edgar2022	fwd	479..502	GIEPNPGP
SRR10854863.macro.NODE_499_length_8462_cov_4.313029	Edgar2022	fwd	857..880	GIEPNPGP
SRR10854863.macro.NODE_862_length_6563_cov_6.490447	Edgar2022	fwd	4698..4721	GVELNPGP
SRR10854863.macro.NODE_1283_length_5443_cov_11.429050	Edgar2022	fwd	1190..1213	GVEKNPGP
SRR10854863.macro.NODE_1482_length_5082_cov_7.097225	Edgar2022	rev	1741..1718	GVEPNPGP
SRR10854863.macro.NODE_1686_length_4809_cov_47.037162	Edgar2022	rev	3878..3855	DVEQNPGP
SRR10854863.macro.NODE_1768_length_4709_cov_8.071398	Edgar2022	rev	1809..1786	GIELNPGP
SRR10854863.macro.NODE_2353_length_4169_cov_17.174805	Edgar2022	fwd	743..766	GGEVNPGP
SRR10854863.macro.NODE_2353_length_4169_cov_17.174805	Edgar2022	fwd	1082..1105	GVEENPGP
SRR10854863.macro.NODE_2775_length_3846_cov_19.820832	Edgar2022	fwd	623..646	GGEANPGP
SRR10854863.macro.NODE_2775_length_3846_cov_19.820832	Edgar2022	fwd	812..835	GGEENPGP
SRR10854863.macro.NODE_4005_length_3229_cov_10.664132	Edgar2022	rev	2546..2523	GIEQNPGM
SRR10854863.macro.NODE_5440_length_2807_cov_3.442575	Edgar2022	rev	1879..1856	GVEKNPGP
SRR10854864.macro.NODE_215_length_9933_cov_206.489858	Edgar2022	rev	8661..8638	DIETNPGP
SRR10854864.macro.NODE_271_length_9370_cov_6.361514	Edgar2022	fwd	686..709	DIELNPGP
SRR10854864.macro.NODE_284_length_9284_cov_37.207361	Edgar2022	rev	7670..7647	GIEPNPGP
SRR10854864.macro.NODE_1418_length_5236_cov_124.472981	Edgar2022	fwd	984..1007	GIEPNPGP
SRR10854864.macro.NODE_1418_length_5236_cov_124.472981	Edgar2022	fwd	1635..1658	GVHPNPGP
SRR10854864.macro.NODE_1576_length_5020_cov_16.035173	Edgar2022	rev	4563..4540	GIESNPGP
SRR10854864.macro.NODE_1973_length_4560_cov_67.620682	Edgar2022	fwd	1152..1175	CVEQNPGP
SRR10854864.macro.NODE_1973_length_4560_cov_67.620682	Edgar2022	fwd	1467..1490	GGEENPGP
SRR10854864.macro.NODE_3503_length_3593_cov_6.413068	Edgar2022	fwd	758..781	GVEPNPGP
SRR10873729.macro.NODE_4_length_9477_cov_16.952106	Edgar2022	fwd	1581..1604	DVELNPGP
SRR10873785.macro.NODE_47_length_9429_cov_12.673651	Edgar2022	fwd	7587..7610	GIEPNPGP
SRR10873785.macro.NODE_47_length_9429_cov_12.673651	Edgar2022	fwd	7971..7994	GIEPNPGP
SRR10873785.macro.NODE_55_length_9181_cov_362.166041	Edgar2022	fwd	1147..1170	GIEPNPGP
SRR10873923.macro.NODE_21_length_6958_cov_8.241258	Edgar2022	fwd	2987..3010	GVEPNPGP
SRR10873770.macro.NODE_23_length_5639_cov_6.479152	Edgar2022	rev	4342..4319	GGELNPGP
SRR10873876.macro.NODE_15_length_7835_cov_175.538641	Edgar2022	fwd	2943..2966	DVEENPGP
SRR10873916.macro.NODE_6_length_9891_cov_39.277027	Edgar2022	fwd	1473..1496	GVESNPGP
SRR10873916.macro.NODE_6_length_9891_cov_39.277027	Edgar2022	fwd	3537..3560	GIESNPGP
SRR10873916.macro.NODE_35_length_5714_cov_53.590413	Edgar2022	rev	5268..5245	GIELNPGP
SRR10874069.macro.NODE_25_length_7257_cov_9.457247	Edgar2022	fwd	2710..2733	GVESNPGP
SRR10874399.macro.NODE_13_length_7583_cov_277.379893	Edgar2022	rev	4782..4759	DVETNPGP
SRR10874850.macro.NODE_7_length_9774_cov_50.970677	Edgar2022	rev	6211..6188	GIESNPGP
SRR10874850.macro.NODE_26_length_4024_cov_30.730326	Edgar2022	fwd	1965..1988	DVEQNPGP
SRR10874916.macro.NODE_2_length_10873_cov_20.874047	Edgar2022	rev	6421..6398	DVESNPGP
SRR10875768.macro.NODE_10_length_9902_cov_69.285612	Edgar2022	fwd	4013..4036	GIEANPGP
SRR10875768.macro.NODE_20_length_7855_cov_16.897569	Edgar2022	rev	7123..7100	DVETNPGP
SRR10875353.macro.NODE_2_length_9175_cov_8671.642510	Edgar2022	rev	8031..8008	DIELNPGP
SRR10918875.macro.NODE_2_length_9098_cov_6629.486537	Edgar2022	rev	7890..7867	GIETNPGP
SRR10918875.macro.NODE_2_length_9098_cov_6629.486537	Edgar2022	rev	7164..7141	GIETNPGP
SRR10918875.macro.NODE_8_length_6135_cov_360.595348	Edgar2022	fwd	4107..4130	GVEQNPGP
SRR10918875.macro.NODE_8_length_6135_cov_360.595348	Edgar2022	fwd	4509..4532	GVEQNPGP
SRR10920923.macro.NODE_4_length_9907_cov_622.472951	Edgar2022	rev	3175..3152	TIERNPGP
SRR10920923.macro.NODE_4_length_9907_cov_622.472951	Edgar2022	rev	2989..2966	GVEENPGP
SRR10920923.macro.NODE_8_length_8217_cov_288.226179	Edgar2022	rev	2569..2546	GVEPNPGP
SRR10920923.macro.NODE_8_length_8217_cov_288.226179	Edgar2022	rev	2332..2309	GIETHPGP
SRR10960131.macro.NODE_20_length_7553_cov_25.996807	Edgar2022	rev	6186..6163	GIESNPGP
SRR11005196.macro.NODE_361_length_9330_cov_86.351302	Edgar2022	rev	8251..8228	DVETNPGP
SRR11011818.macro.NODE_1396_length_2790_cov_5.539934	Edgar2022	fwd	2083..2106	GVKVNPGP
SRR11061007.macro.NODE_180_length_7684_cov_7.643017	Edgar2022	fwd	563..586	GVEPNPGP
SRR11085740.macro.NODE_1_length_8427_cov_49.352645	Edgar2022	rev	4168..4145	DIEENPGP
SRR11085741.macro.NODE_5_length_10979_cov_145.816340	Edgar2022	fwd	4861..4884	GIEANPGP
SRR11097768.macro.NODE_8_length_10536_cov_102.166205	Edgar2022	rev	9519..9496	DVEQNPGP
SRR11097768.macro.NODE_8_length_10536_cov_102.166205	Edgar2022	rev	9270..9247	DVEQNPGP
SRR11097768.macro.NODE_8_length_10536_cov_102.166205	Edgar2022	rev	1536..1513	GIEPNPGP
SRR11097768.macro.NODE_38_length_9528_cov_41.811846	Edgar2022	fwd	1668..1691	GIEMNPGP
SRR11097768.macro.NODE_62_length_9258_cov_13.744257	Edgar2022	fwd	864..887	DVETNPGP
SRR11097768.macro.NODE_76_length_9162_cov_75.360656	Edgar2022	fwd	1002..1025	GVEPNPGP
SRR11097768.macro.NODE_84_length_9103_cov_670.325249	Edgar2022	fwd	1067..1090	CIEPNPGP
SRR11097768.macro.NODE_121_length_8905_cov_79.277966	Edgar2022	fwd	1029..1052	GIEPNPGP
SRR11097768.macro.NODE_125_length_8886_cov_411.100420	Edgar2022	fwd	1038..1061	CVEPNPGP
SRR11097768.macro.NODE_145_length_8754_cov_50.173598	Edgar2022	fwd	107..130	DIETNPGP
SRR11097768.macro.NODE_145_length_8754_cov_50.173598	Edgar2022	fwd	620..643	DIELNPGP
SRR11097768.macro.NODE_154_length_8707_cov_41.996873	Edgar2022	rev	7596..7573	GIEPNPGP
SRR11097768.macro.NODE_154_length_8707_cov_41.996873	Edgar2022	rev	7251..7228	DVESNPGP
SRR11097768.macro.NODE_154_length_8707_cov_41.996873	Edgar2022	rev	6489..6466	DIESNPGP
SRR11097768.macro.NODE_160_length_8678_cov_83.176177	Edgar2022	rev	7366..7343	CIESNPGP
SRR11097768.macro.NODE_169_length_8644_cov_29.001050	Edgar2022	fwd	1098..1121	GIEPNPGP
SRR11097768.macro.NODE_211_length_8401_cov_27.559438	Edgar2022	rev	7575..7552	DVETNPGP
SRR11097768.macro.NODE_211_length_8401_cov_27.559438	Edgar2022	rev	7245..7222	DVETNPGP
SRR11097768.macro.NODE_223_length_8248_cov_29.994618	Edgar2022	fwd	5438..5461	GVEENPGP
SRR11097768.macro.NODE_223_length_8248_cov_29.994618	Edgar2022	fwd	5954..5977	GIEENPGP
SRR11097768.macro.NODE_318_length_6906_cov_109.691497	Edgar2022	fwd	1190..1213	DVETNPGP
SRR11097768.macro.NODE_328_length_6750_cov_20.634716	Edgar2022	rev	1534..1511	GIEENPGP
SRR11097768.macro.NODE_482_length_5753_cov_112.458451	Edgar2022	fwd	790..813	DVELNPGP
SRR11097768.macro.NODE_492_length_5725_cov_208.565464	Edgar2022	fwd	4303..4326	GVEPNPGP
SRR11097768.macro.NODE_582_length_5371_cov_39.516044	Edgar2022	rev	1288..1265	GIEQNPGP
SRR11097768.macro.NODE_615_length_5244_cov_81.431251	Edgar2022	fwd	63..86	GVEPNPGP
SRR11097768.macro.NODE_628_length_5215_cov_47.960716	Edgar2022	rev	3855..3832	VIEKNPGP
SRR11097768.macro.NODE_644_length_5167_cov_32.461327	Edgar2022	rev	2060..2037	GIEPNPGW
SRR11097768.macro.NODE_729_length_4949_cov_34.341468	Edgar2022	rev	1548..1525	GIEPNPGP
SRR11097768.macro.NODE_899_length_4571_cov_16.244775	Edgar2022	fwd	3021..3044	GIEPNPGP
SRR11097768.macro.NODE_899_length_4571_cov_16.244775	Edgar2022	fwd	3312..3335	GVELNPGP
SRR11097768.macro.NODE_908_length_4542_cov_105.694786	Edgar2022	rev	2525..2502	GVEVPPGP
SRR11097768.macro.NODE_1021_length_4325_cov_25.735419	Edgar2022	fwd	75..98	GGESNPGP
SRR11097768.macro.NODE_1024_length_4319_cov_19.024729	Edgar2022	rev	3495..3472	GIEPNPGP
SRR11097768.macro.NODE_1226_length_4004_cov_20.161537	Edgar2022	rev	2973..2950	TIEPNPGP
SRR11097768.macro.NODE_1232_length_4000_cov_34.140311	Edgar2022	rev	3239..3216	GIEPNPGW
SRR11097768.macro.NODE_1268_length_3955_cov_37.501030	Edgar2022	rev	2672..2649	DVEMNPGP
SRR11097768.macro.NODE_1399_length_3811_cov_34.343767	Edgar2022	fwd	870..893	GIEPNPGP
SRR11097768.macro.NODE_1399_length_3811_cov_34.343767	Edgar2022	fwd	1152..1175	GIEPQPGP
SRR11097768.macro.NODE_1496_length_3715_cov_45.509061	Edgar2022	fwd	767..790	CVETNPGP
SRR11097768.macro.NODE_2004_length_3118_cov_6.184893	Edgar2022	rev	2478..2455	GIEPNPGP
SRR11097768.macro.NODE_2047_length_3066_cov_5.805546	Edgar2022	fwd	1817..1840	GIEMNPGP
SRR11108977.macro.NODE_393_length_5797_cov_9.360063	Edgar2022	fwd	3563..3586	AVELNPGP
SRR11178169.macro.NODE_8_length_9905_cov_8.713734	Edgar2022	rev	8841..8818	DVESNPGP
SRR11241196.macro.NODE_223_length_3277_cov_3.226280	Edgar2022	fwd	468..491	GIEPNPGP
SRR11393808.macro.NODE_53_length_7719_cov_5.478410	Edgar2022	rev	4093..4070	DVEQNPGP
SRR11414083.macro.NODE_5_length_9485_cov_122.659795	Edgar2022	rev	8430..8407	DVETNPGP
SRR11414092.macro.NODE_370_length_3685_cov_9.067659	Edgar2022	fwd	829..852	GGEENPGP
SRR11450577.macro.NODE_53_length_5699_cov_93.124245	Edgar2022	fwd	1155..1178	GIEPNPGP
SRR11450577.macro.NODE_65_length_5256_cov_479.976654	Edgar2022	rev	4746..4723	GVESNPGP
SRR11450577.macro.NODE_65_length_5256_cov_479.976654	Edgar2022	rev	3216..3193	GVEPNPGP
SRR11450577.macro.NODE_112_length_4280_cov_10.318754	Edgar2022	rev	3559..3536	GVEPNPGP
SRR11450577.macro.NODE_162_length_3670_cov_11.463164	Edgar2022	rev	2745..2722	GVEQNPGP
SRR11450577.macro.NODE_560_length_2351_cov_4.923178	Edgar2022	fwd	164..187	GVEPNPGP
SRR11450579.macro.NODE_13_length_9882_cov_31.605464	Edgar2022	rev	827..804	GIEPNPGP
SRR11450579.macro.NODE_40_length_8798_cov_18.763324	Edgar2022	fwd	662..685	GIEPNPGP
SRR11450579.macro.NODE_40_length_8798_cov_18.763324	Edgar2022	fwd	947..970	GIEPNPGP
SRR11450579.macro.NODE_47_length_8592_cov_93.664749	Edgar2022	fwd	1327..1350	GVEHNPGP
SRR11450579.macro.NODE_53_length_8539_cov_57.743681	Edgar2022	rev	7213..7190	GVELNPGP
SRR11450579.macro.NODE_65_length_8089_cov_21.853792	Edgar2022	rev	7916..7893	GIEPNPGP
SRR11450579.macro.NODE_65_length_8089_cov_21.853792	Edgar2022	rev	7496..7473	GVESNPGP
SRR11450579.macro.NODE_65_length_8089_cov_21.853792	Edgar2022	rev	7310..7287	GIEPNPGP
SRR11450579.macro.NODE_229_length_4416_cov_8.963389	Edgar2022	fwd	842..865	GVEPNPGP
SRR11450579.macro.NODE_229_length_4416_cov_8.963389	Edgar2022	fwd	986..1009	NVEINPGP
SRR11450579.macro.NODE_247_length_4259_cov_14.366699	Edgar2022	fwd	2049..2072	GVRYNPGP
SRR11450580.macro.NODE_23_length_9122_cov_46.281136	Edgar2022	fwd	1141..1164	GIETNPGP
SRR11450580.macro.NODE_23_length_9122_cov_46.281136	Edgar2022	fwd	1747..1770	GVELNPGP
SRR11450580.macro.NODE_23_length_9122_cov_46.281136	Edgar2022	fwd	1993..2016	GVETNPGP
SRR11450580.macro.NODE_27_length_9044_cov_61.797904	Edgar2022	rev	8051..8028	GIEPNPGP
SRR11450580.macro.NODE_28_length_9026_cov_74.272088	Edgar2022	rev	7552..7529	GVEHNPGP
SRR11450580.macro.NODE_28_length_9026_cov_74.272088	Edgar2022	rev	7246..7223	GIEPNPGP
SRR11450580.macro.NODE_41_length_8587_cov_42.868804	Edgar2022	fwd	1018..1041	GVELNPGP
SRR11450580.macro.NODE_48_length_8344_cov_28.372506	Edgar2022	rev	7764..7741	GVEPNPGP
SRR11450580.macro.NODE_60_length_7270_cov_21.776018	Edgar2022	rev	6722..6699	DVESNPGP
SRR11450580.macro.NODE_88_length_5754_cov_11.541982	Edgar2022	fwd	3327..3350	TIEKNPGP
SRR11450580.macro.NODE_141_length_4848_cov_30.552251	Edgar2022	fwd	990..1013	GIEPNPGP
SRR11450580.macro.NODE_141_length_4848_cov_30.552251	Edgar2022	fwd	1308..1331	GIEPNPGP
SRR11450580.macro.NODE_141_length_4848_cov_30.552251	Edgar2022	fwd	1500..1523	GVEPNPGP
SRR11450580.macro.NODE_166_length_4662_cov_12.874047	Edgar2022	rev	3481..3458	GIEPNPGP
SRR11450580.macro.NODE_173_length_4576_cov_95.428159	Edgar2022	fwd	627..650	GIEPNPGE
SRR11450580.macro.NODE_173_length_4576_cov_95.428159	Edgar2022	fwd	1206..1229	GIEPNPGP
SRR11450580.macro.NODE_394_length_3403_cov_15.075375	Edgar2022	fwd	623..646	GVEPNPGP
SRR11450585.macro.NODE_7_length_9729_cov_14.507974	Edgar2022	fwd	2433..2456	DVENNPGP
SRR11450585.macro.NODE_8_length_9366_cov_85.813408	Edgar2022	fwd	1511..1534	CVESNPGP
SRR11450585.macro.NODE_113_length_4582_cov_17.393435	Edgar2022	rev	3356..3333	GIEPNPGP
SRR11482773.macro.NODE_2687_length_5864_cov_81.039553	Edgar2022	fwd	929..952	VIEKNPGP
SRR11563379.macro.NODE_250_length_4021_cov_18.391844	Edgar2022	fwd	689..712	GVEKNPGP
SRR11563379.macro.NODE_259_length_3967_cov_5.398819	Edgar2022	fwd	811..834	GGEENPGP
SRR11563891.macro.NODE_73_length_4072_cov_3.372593	Edgar2022	fwd	1075..1098	GIELNPGP
SRR11565177.macro.NODE_34_length_4576_cov_17.359316	Edgar2022	fwd	2993..3016	GIELNPGP
SRR11564272.macro.NODE_18_length_5115_cov_28.093019	Edgar2022	fwd	1340..1363	TVEKNPGP
SRR11565436.macro.NODE_106_length_4562_cov_4.812430	Edgar2022	fwd	2546..2569	GIEPNPGP
SRR11565436.macro.NODE_442_length_3878_cov_26.361892	Edgar2022	rev	3511..3488	GIEPHPGP
SRR11565436.macro.NODE_442_length_3878_cov_26.361892	Edgar2022	rev	3145..3122	GIEPNPGP
SRR11565436.macro.NODE_442_length_3878_cov_26.361892	Edgar2022	rev	2899..2876	GVELNPGP
SRR11565436.macro.NODE_538_length_3725_cov_56.463308	Edgar2022	fwd	309..332	GIETNPGP
SRR11613372.macro.NODE_317_length_8287_cov_20.406501	Edgar2022	fwd	2317..2340	DVEANPGP
SRR11613372.macro.NODE_317_length_8287_cov_20.406501	Edgar2022	fwd	3751..3774	DVESNPGP
SRR11622633.macro.NODE_3_length_9732_cov_12.974117	Edgar2022	fwd	1111..1134	GVEPNPGW
SRR11622633.macro.NODE_3_length_9732_cov_12.974117	Edgar2022	fwd	1609..1632	GIEPNPGP
SRR11622633.macro.NODE_6_length_8670_cov_7.424799	Edgar2022	rev	8005..7982	VVEKNPGP
SRR11623485.macro.NODE_2_length_10813_cov_12.243203	Edgar2022	rev	9768..9745	NIERNPGP
SRR11623485.macro.NODE_2_length_10813_cov_12.243203	Edgar2022	rev	9135..9112	DVEENPGP
SRR11622778.macro.NODE_218_length_3932_cov_7.648354	Edgar2022	fwd	794..817	VVEKNPGP
SRR11622356.macro.NODE_67_length_7558_cov_7.255444	Edgar2022	rev	5364..5341	GIEPNPGP
SRR11647991.macro.NODE_15_length_9547_cov_80.759447	Edgar2022	rev	8265..8242	GIESNPGP
SRR11647877.macro.NODE_467_length_3877_cov_13.010778	Edgar2022	rev	2909..2886	GVELHPGP
SRR11647877.macro.NODE_495_length_3801_cov_4.386534	Edgar2022	fwd	1126..1149	GTEQNPGP
SRR11647877.macro.NODE_611_length_3477_cov_35.583137	Edgar2022	rev	3130..3107	GVEQNPGP
SRR11648383.macro.NODE_267_length_4202_cov_6.738435	Edgar2022	fwd	1446..1469	GIEENPGP
SRR11648383.macro.NODE_289_length_4100_cov_25.460641	Edgar2022	fwd	1151..1174	GIEPNPGP
SRR11648176.macro.NODE_61_length_8917_cov_100.761081	Edgar2022	fwd	740..763	DVESNPGP
SRR11648176.macro.NODE_61_length_8917_cov_100.761081	Edgar2022	fwd	1106..1129	DVEENPGP
SRR11648176.macro.NODE_101_length_8207_cov_30.083723	Edgar2022	rev	6947..6924	GVESNPGP
SRR11648176.macro.NODE_101_length_8207_cov_30.083723	Edgar2022	rev	6515..6492	DVEANPGP
SRR11648176.macro.NODE_834_length_3444_cov_3.692376	Edgar2022	fwd	1868..1891	GVESNPGP
SRR11648382.macro.NODE_304_length_4745_cov_4.627140	Edgar2022	rev	2919..2896	GIEPNPGP
SRR11649134.macro.NODE_294_length_3949_cov_6.196852	Edgar2022	rev	3018..2995	CVETNPGP
SRR11647857.macro.NODE_55_length_9018_cov_9.918502	Edgar2022	fwd	1473..1496	DVELNPGP
SRR11648395.macro.NODE_59_length_8665_cov_13.561802	Edgar2022	fwd	924..947	GIETNPGP
SRR11648395.macro.NODE_323_length_4243_cov_4.619185	Edgar2022	rev	3017..2994	GIEPNPGP
SRR11648395.macro.NODE_598_length_3382_cov_4.160774	Edgar2022	fwd	306..329	DVESNPGP
SRR11649087.macro.NODE_644_length_4394_cov_4.084703	Edgar2022	rev	3574..3551	TVEPNPGP
SRR11648359.macro.NODE_313_length_5824_cov_5.989741	Edgar2022	rev	4933..4910	GIETNPGP
SRR11648359.macro.NODE_313_length_5824_cov_5.989741	Edgar2022	rev	4462..4439	GIETNPGP
SRR11658059.macro.NODE_448_length_7826_cov_20.809493	Edgar2022	rev	6341..6318	GIESNPGP
SRR11679699.macro.NODE_83_length_4670_cov_6.658473	Edgar2022	rev	1409..1386	GVEPNPGW
SRR11679699.macro.NODE_143_length_4035_cov_6.362696	Edgar2022	rev	1829..1806	GVEPNPGP
SRR11679701.macro.NODE_131_length_4671_cov_6.668769	Edgar2022	fwd	3375..3398	GVEPNPGP
SRR11679754.macro.NODE_48_length_8240_cov_9.942206	Edgar2022	fwd	5843..5866	GVEENPGP
SRR11679754.macro.NODE_61_length_7830_cov_33.247132	Edgar2022	rev	1895..1872	GIEVNPGP
SRR11679700.macro.NODE_33_length_7587_cov_27.520761	Edgar2022	fwd	2994..3017	GVESNPGP
SRR11679700.macro.NODE_44_length_7212_cov_14.665359	Edgar2022	rev	6329..6306	GIEPNPGP
SRR11679700.macro.NODE_189_length_4944_cov_5.032642	Edgar2022	rev	2254..2231	AVEPNPGP
SRR11679700.macro.NODE_212_length_4686_cov_25.301106	Edgar2022	fwd	3269..3292	GVEPNPGP
SRR11679700.macro.NODE_516_length_3612_cov_9.400961	Edgar2022	rev	179..156	GVEPNPGP
SRR11678449.macro.NODE_20_length_8870_cov_17.451745	Edgar2022	fwd	3655..3678	GIEPNPGP
SRR11678449.macro.NODE_26_length_8368_cov_23.347559	Edgar2022	fwd	455..478	GIEPNPGP
SRR11678449.macro.NODE_26_length_8368_cov_23.347559	Edgar2022	fwd	815..838	GIESNPGP
SRR11678449.macro.NODE_73_length_5875_cov_5.981386	Edgar2022	fwd	974..997	GIEPNPGP
SRR11678449.macro.NODE_303_length_4285_cov_5.007360	Edgar2022	fwd	1170..1193	GIEPNPGW
SRR11678449.macro.NODE_3010_length_2042_cov_2.769934	Edgar2022	fwd	931..954	DVEENPGP
SRR11678561.macro.NODE_19_length_8395_cov_5.409998	Edgar2022	fwd	597..620	GIEPNPGP
SRR11678561.macro.NODE_19_length_8395_cov_5.409998	Edgar2022	fwd	1245..1268	DIELNPGP
SRR11678561.macro.NODE_57_length_6250_cov_6.695645	Edgar2022	fwd	4343..4366	DIEENPGP
SRR11678561.macro.NODE_107_length_4995_cov_66.001422	Edgar2022	fwd	3270..3293	GIEPNPGP
SRR11678561.macro.NODE_107_length_4995_cov_66.001422	Edgar2022	fwd	3807..3830	CVETNPGP
SRR11827185.macro.NODE_3_length_9976_cov_14.321620	Edgar2022	rev	8653..8630	DVETNPGP
SRR11827185.macro.NODE_245_length_3348_cov_4.511450	Edgar2022	fwd	514..537	GIEPNPGP
SRR11828459.macro.NODE_9_length_9759_cov_12.440120	Edgar2022	rev	9023..9000	DVEKNPGP
SRR11828459.macro.NODE_267_length_3314_cov_5.951558	Edgar2022	fwd	490..513	GIEPNPGP
SRR11828594.macro.NODE_90_length_4746_cov_9.690991	Edgar2022	rev	3364..3341	GVEQNPGP
SRR11828900.macro.NODE_6_length_9604_cov_11.566782	Edgar2022	rev	8329..8306	DVETNPGP
SRR11828900.macro.NODE_213_length_3441_cov_4.570962	Edgar2022	rev	2840..2817	SIETNPGP
SRR11828900.macro.NODE_945_length_2123_cov_4.088293	Edgar2022	fwd	1286..1309	GVETNPGK
SRR11828806.macro.NODE_54_length_8824_cov_141.412296	Edgar2022	fwd	1371..1394	DVESNPGP
SRR11828806.macro.NODE_54_length_8824_cov_141.412296	Edgar2022	fwd	2289..2312	DVELNPGP
SRR11828898.macro.NODE_186_length_3796_cov_14.985496	Edgar2022	fwd	2356..2379	TIEYNPGP
SRR11829001.macro.NODE_73_length_7983_cov_33.398104	Edgar2022	fwd	1740..1763	DVESNPGP
SRR11829001.macro.NODE_86_length_7435_cov_4.569003	Edgar2022	rev	6409..6386	DVEQNPGP
SRR11829001.macro.NODE_86_length_7435_cov_4.569003	Edgar2022	rev	5689..5666	DVESNPGP
SRR11829001.macro.NODE_1493_length_2135_cov_4.860330	Edgar2022	fwd	1285..1308	GVECNPGK
SRR11828993.macro.NODE_22_length_8332_cov_10.319167	Edgar2022	rev	7233..7210	GIEPNPGP
SRR11828993.macro.NODE_27_length_7894_cov_9.036696	Edgar2022	rev	5430..5407	GVEPNPGP
SRR11828805.macro.NODE_180_length_6019_cov_30.748402	Edgar2022	fwd	3084..3107	DVEKNPGP
SRR11828805.macro.NODE_426_length_4665_cov_8.320557	Edgar2022	fwd	712..735	DVEKNPGP
SRR11829143.macro.NODE_73_length_9017_cov_7.774262	Edgar2022	rev	7396..7373	GGESNPGP
SRR11829143.macro.NODE_94_length_8506_cov_27.708407	Edgar2022	fwd	6945..6968	GIEPNPGP
SRR11829143.macro.NODE_106_length_8223_cov_5.352393	Edgar2022	rev	7250..7227	DVEENPGP
SRR11829143.macro.NODE_106_length_8223_cov_5.352393	Edgar2022	rev	6626..6603	DVESNPGP
SRR11829143.macro.NODE_422_length_4811_cov_10.597932	Edgar2022	rev	3629..3606	GISPNPGP
SRR11829143.macro.NODE_422_length_4811_cov_10.597932	Edgar2022	rev	3410..3387	GIEPNPGP
SRR11829099.macro.NODE_21_length_8996_cov_9.202174	Edgar2022	rev	7636..7613	GVEENPGP
SRR11828902.macro.NODE_53_length_8639_cov_15.761265	Edgar2022	rev	6165..6142	DVESNPGP
SRR11828902.macro.NODE_57_length_8566_cov_9.086777	Edgar2022	fwd	1167..1190	DIELNPGP
SRR11828902.macro.NODE_73_length_8111_cov_20.674795	Edgar2022	rev	7141..7118	DVEKNPGP
SRR11828902.macro.NODE_73_length_8111_cov_20.674795	Edgar2022	rev	5662..5639	DVESNPGP
SRR11828902.macro.NODE_73_length_8111_cov_20.674795	Edgar2022	rev	5608..5585	DVESNPGP
SRR11828902.macro.NODE_77_length_8006_cov_26.981344	Edgar2022	rev	7275..7252	DVESNPGP
SRR11828902.macro.NODE_78_length_7994_cov_8.474309	Edgar2022	fwd	800..823	GIEMNPGP
SRR11828902.macro.NODE_78_length_7994_cov_8.474309	Edgar2022	fwd	1469..1492	GVEENPGP
SRR11828902.macro.NODE_78_length_7994_cov_8.474309	Edgar2022	fwd	2849..2872	CVEKNPGP
SRR11828902.macro.NODE_110_length_6671_cov_6.955896	Edgar2022	fwd	897..920	GIETNPGP
SRR11828902.macro.NODE_170_length_5551_cov_65.738773	Edgar2022	rev	1820..1797	DVESNPGP
SRR11829144.macro.NODE_73_length_5546_cov_4.786041	Edgar2022	rev	5197..5174	GIEPNPGP
SRR11829144.macro.NODE_73_length_5546_cov_4.786041	Edgar2022	rev	4864..4841	DVEANPGP
SRR11829101.macro.NODE_182_length_6323_cov_4.205600	Edgar2022	rev	5825..5802	DVELNPGP
SRR11829101.macro.NODE_182_length_6323_cov_4.205600	Edgar2022	rev	5069..5046	DVEKNPGP
SRR11829101.macro.NODE_220_length_5658_cov_16.178335	Edgar2022	fwd	2436..2459	GLESNPGP
SRR11829101.macro.NODE_220_length_5658_cov_16.178335	Edgar2022	fwd	2589..2612	GVEPNPGP
SRR11829101.macro.NODE_982_length_3347_cov_5.165852	Edgar2022	fwd	748..771	GIESNPGP
SRR11829260.macro.NODE_47_length_8679_cov_14.656751	Edgar2022	rev	7705..7682	DVEANPGP
SRR11829260.macro.NODE_56_length_8068_cov_21.979862	Edgar2022	rev	7022..6999	DIEENPGP
SRR11829260.macro.NODE_56_length_8068_cov_21.979862	Edgar2022	rev	6386..6363	DVETNPGP
SRR11829260.macro.NODE_57_length_7983_cov_6.704425	Edgar2022	rev	7253..7230	CIETNPGP
SRR11829260.macro.NODE_57_length_7983_cov_6.704425	Edgar2022	rev	6797..6774	GIEPNPGP
SRR11829260.macro.NODE_89_length_6674_cov_31.232692	Edgar2022	rev	5411..5388	DIEVNPGP
SRR11829260.macro.NODE_89_length_6674_cov_31.232692	Edgar2022	rev	5225..5202	DIEENPGP
SRR11829261.macro.NODE_25_length_9373_cov_10.918495	Edgar2022	rev	7787..7764	GIEENPGP
SRR11829261.macro.NODE_25_length_9373_cov_10.918495	Edgar2022	rev	5825..5802	DVELNPGP
SRR11829261.macro.NODE_125_length_6413_cov_13.481230	Edgar2022	rev	5406..5383	GIEKNPGP
SRR11829332.macro.NODE_161_length_5882_cov_8.237046	Edgar2022	rev	4492..4469	DVEENPGP
SRR11829332.macro.NODE_161_length_5882_cov_8.237046	Edgar2022	rev	3457..3434	CIEPNPGP
SRR11829105.macro.NODE_282_length_5022_cov_5.501920	Edgar2022	rev	2880..2857	GVEPNPGP
SRR11829331.macro.NODE_157_length_8933_cov_8.655192	Edgar2022	rev	7528..7505	CIESNPGP
SRR11829331.macro.NODE_157_length_8933_cov_8.655192	Edgar2022	rev	6667..6644	GVETNPGP
SRR11867987.macro.NODE_15_length_13248_cov_598.462011	Edgar2022	rev	10733..10710	DVEANPGP
SRR11867987.macro.NODE_22_length_12344_cov_51.507783	Edgar2022	fwd	1774..1797	DVESNPGP
SRR11879879.macro.NODE_46_length_5476_cov_44.297033	Edgar2022	fwd	619..642	DVELNPGP
SRR12017239.macro.NODE_66_length_10057_cov_40.471554	Edgar2022	rev	9464..9441	DVELNPGP
SRR12009741.macro.NODE_667_length_4829_cov_4.808996	Edgar2022	fwd	3643..3666	GVAENPGP
SRR12063528.macro.NODE_26_length_9015_cov_40.594371	Edgar2022	fwd	1426..1449	GVETNPGP
SRR12063528.macro.NODE_26_length_9015_cov_40.594371	Edgar2022	fwd	1675..1698	GIETNPGP
SRR12063528.macro.NODE_26_length_9015_cov_40.594371	Edgar2022	fwd	1933..1956	GVEPNPGP
SRR12063528.macro.NODE_31_length_8905_cov_6.569878	Edgar2022	fwd	570..593	GIEPNPGP
SRR12063528.macro.NODE_31_length_8905_cov_6.569878	Edgar2022	fwd	1008..1031	GIEPNPGP
SRR12063528.macro.NODE_31_length_8905_cov_6.569878	Edgar2022	fwd	1380..1403	GVEPNPGP
SRR12063528.macro.NODE_43_length_8383_cov_35.712449	Edgar2022	rev	7757..7734	GIESNPGP
SRR12063528.macro.NODE_43_length_8383_cov_35.712449	Edgar2022	rev	7436..7413	GIETNPGP
SRR12063532.macro.NODE_20_length_7547_cov_6.613011	Edgar2022	rev	7021..6998	DIEQNPGP
SRR12063531.macro.NODE_19_length_9296_cov_46.744667	Edgar2022	rev	8862..8839	NVERNPGP
SRR12063531.macro.NODE_19_length_9296_cov_46.744667	Edgar2022	rev	8475..8452	GIEPNPGP
SRR12063531.macro.NODE_19_length_9296_cov_46.744667	Edgar2022	rev	8106..8083	GIEPNPGP
SRR12063531.macro.NODE_44_length_7928_cov_75.992882	Edgar2022	rev	7399..7376	CVEPNPGP
SRR12063531.macro.NODE_76_length_5683_cov_30.686411	Edgar2022	fwd	1046..1069	GVETNPGP
SRR12063533.macro.NODE_65_length_4241_cov_7.885407	Edgar2022	rev	3368..3345	GVEENPGP
SRR12063534.macro.NODE_22_length_9143_cov_12.784299	Edgar2022	fwd	1328..1351	DVEPNPGP
SRR12063534.macro.NODE_41_length_8286_cov_99.258116	Edgar2022	fwd	675..698	GIEPNPGP
SRR12063534.macro.NODE_78_length_5446_cov_8.246054	Edgar2022	rev	1352..1329	GIEENPGP
SRR12063534.macro.NODE_83_length_5178_cov_9.170999	Edgar2022	fwd	571..594	GIEPNPGE
SRR12063534.macro.NODE_119_length_4329_cov_7.423383	Edgar2022	rev	3626..3603	GIEPDPGP
SRR12063534.macro.NODE_119_length_4329_cov_7.423383	Edgar2022	rev	3446..3423	GIEANPGP
SRR12063534.macro.NODE_227_length_3665_cov_5.153996	Edgar2022	rev	2736..2713	GIEPNPGP
SRR12063536.macro.NODE_5_length_9647_cov_28.740663	Edgar2022	fwd	916..939	DIETNPGP
SRR12063536.macro.NODE_5_length_9647_cov_28.740663	Edgar2022	fwd	1306..1329	GVELNPGP
SRR12063535.macro.NODE_26_length_9379_cov_12.299957	Edgar2022	fwd	212..235	DVETNPGP
SRR12063535.macro.NODE_134_length_5413_cov_13.789238	Edgar2022	rev	3933..3910	VVEVNPGP
SRR12063535.macro.NODE_158_length_4854_cov_7.707490	Edgar2022	rev	1321..1298	GVELNPGP
SRR12063535.macro.NODE_201_length_4080_cov_5.183877	Edgar2022	rev	3142..3119	GVELNPGP
SRR12063538.macro.NODE_26_length_8287_cov_15.854972	Edgar2022	fwd	1157..1180	DVESNPGP
SRR12063538.macro.NODE_197_length_3624_cov_4.634016	Edgar2022	fwd	77..100	GVEPNPGP
SRR12063537.macro.NODE_60_length_4008_cov_27.436787	Edgar2022	fwd	655..678	GIEENPGE
SRR12063537.macro.NODE_60_length_4008_cov_27.436787	Edgar2022	fwd	895..918	GIEPNPGP
SRR12063539.macro.NODE_6_length_9706_cov_27.359772	Edgar2022	rev	8163..8140	GIETNPGP
SRR12063541.macro.NODE_41_length_8431_cov_210.598925	Edgar2022	rev	7810..7787	GIEPNPGP
SRR12063541.macro.NODE_41_length_8431_cov_210.598925	Edgar2022	rev	7537..7514	GVEPNPGP
SRR12063541.macro.NODE_279_length_3236_cov_5.736378	Edgar2022	rev	2657..2634	GIEPNPGP
SRR12063542.macro.NODE_13_length_9875_cov_10.887202	Edgar2022	rev	8853..8830	DVETNPGP
SRR12063542.macro.NODE_84_length_8158_cov_26.295295	Edgar2022	rev	6806..6783	DIETNPGP
SRR12063542.macro.NODE_84_length_8158_cov_26.295295	Edgar2022	rev	6497..6474	DIELNPGP
SRR12063542.macro.NODE_100_length_7457_cov_27.480395	Edgar2022	fwd	428..451	GGESNPGP
SRR12063542.macro.NODE_217_length_4172_cov_10.446120	Edgar2022	fwd	624..647	GVELNPGP
SRR12063542.macro.NODE_217_length_4172_cov_10.446120	Edgar2022	fwd	1056..1079	GIEPNPGP
SRR12063543.macro.NODE_39_length_7344_cov_69.886585	Edgar2022	rev	5773..5750	DIEENPGP
SRR12063543.macro.NODE_39_length_7344_cov_69.886585	Edgar2022	rev	5512..5489	DVELNPGP
SRR12063543.macro.NODE_39_length_7344_cov_69.886585	Edgar2022	rev	5269..5246	CVELNPGP
SRR12063543.macro.NODE_62_length_5319_cov_7.836059	Edgar2022	fwd	1118..1141	GIEHNPGP
SRR12063543.macro.NODE_85_length_4381_cov_7.581019	Edgar2022	rev	3355..3332	GVEENPGP
SRR12063543.macro.NODE_211_length_2917_cov_4.509104	Edgar2022	rev	2473..2450	GVEPNPGP
SRR12063545.macro.NODE_13_length_9166_cov_23.454805	Edgar2022	fwd	976..999	DVELNPGP
SRR12063545.macro.NODE_16_length_9096_cov_27.894964	Edgar2022	fwd	1155..1178	GIEPNPGP
SRR12063546.macro.NODE_48_length_6536_cov_8.387181	Edgar2022	rev	5699..5676	DVEKNPGP
SRR12063546.macro.NODE_48_length_6536_cov_8.387181	Edgar2022	rev	5426..5403	TVEENPGP
SRR12063546.macro.NODE_81_length_4934_cov_7.477324	Edgar2022	fwd	853..876	GIEPNPGP
SRR12063546.macro.NODE_81_length_4934_cov_7.477324	Edgar2022	fwd	1390..1413	GVEMNPGP
SRR12063546.macro.NODE_81_length_4934_cov_7.477324	Edgar2022	fwd	1630..1653	GVEMNPGP
SRR12063546.macro.NODE_134_length_4016_cov_6.059418	Edgar2022	rev	2937..2914	GVEPNPGP
SRR12063544.macro.NODE_43_length_8257_cov_11.367984	Edgar2022	fwd	637..660	CVESNPGP
SRR12063544.macro.NODE_64_length_5712_cov_4.543975	Edgar2022	fwd	1375..1398	GVEENPGP
SRR12063547.macro.NODE_7_length_9590_cov_98.094973	Edgar2022	fwd	1494..1517	GIETNPGP
SRR12063547.macro.NODE_19_length_9225_cov_17.991270	Edgar2022	rev	4924..4901	GVEPNPGP
SRR12063547.macro.NODE_556_length_1711_cov_4.356970	Edgar2022	rev	265..242	GIEENPGP
SRR12063549.macro.NODE_39_length_4070_cov_14.367423	Edgar2022	rev	3474..3451	GVEPNPGP
SRR12063549.macro.NODE_39_length_4070_cov_14.367423	Edgar2022	rev	2826..2803	GIEPNPGP
SRR12063551.macro.NODE_30_length_7823_cov_10.555140	Edgar2022	rev	6557..6534	GIEPNPGP
SRR12063558.macro.NODE_16_length_8676_cov_14.268833	Edgar2022	rev	7583..7560	GIETNPGP
SRR12063558.macro.NODE_16_length_8676_cov_14.268833	Edgar2022	rev	7271..7248	GIETNPGP
SRR12063557.macro.NODE_101_length_3967_cov_7.735791	Edgar2022	rev	3066..3043	GIEENPGP
SRR12063564.macro.NODE_28_length_8499_cov_28.890851	Edgar2022	fwd	1187..1210	GIEPNPGP
SRR12063564.macro.NODE_29_length_8472_cov_10.398050	Edgar2022	rev	8147..8124	GVETNPGP
SRR12063564.macro.NODE_29_length_8472_cov_10.398050	Edgar2022	rev	7748..7725	GVEPNPGP
SRR12063572.macro.NODE_15_length_8196_cov_18.203811	Edgar2022	fwd	447..470	GIETNPGP
SRR12063572.macro.NODE_15_length_8196_cov_18.203811	Edgar2022	fwd	729..752	GVEPNPGP
SRR12063569.macro.NODE_12_length_9410_cov_10.214141	Edgar2022	fwd	1820..1843	GIETNPGP
SRR12063567.macro.NODE_6_length_11066_cov_19.319128	Edgar2022	rev	9406..9383	DIESNPGP
SRR12063567.macro.NODE_14_length_10160_cov_16.223983	Edgar2022	fwd	1406..1429	DIELNPGP
SRR12063567.macro.NODE_14_length_10160_cov_16.223983	Edgar2022	fwd	1781..1804	DIETNPGP
SRR12063567.macro.NODE_14_length_10160_cov_16.223983	Edgar2022	fwd	2297..2320	DIELNPGP
SRR12063567.macro.NODE_20_length_9913_cov_20.636521	Edgar2022	fwd	1213..1236	TIEPNPGP
SRR12063567.macro.NODE_20_length_9913_cov_20.636521	Edgar2022	fwd	1921..1944	TVEKNPGP
SRR12063567.macro.NODE_20_length_9913_cov_20.636521	Edgar2022	fwd	2263..2286	SIETNPGP
SRR12063567.macro.NODE_32_length_9576_cov_20.551971	Edgar2022	rev	8169..8146	GVELNPGW
SRR12063567.macro.NODE_33_length_9566_cov_22.818096	Edgar2022	rev	8084..8061	GIEPNPGW
SRR12063567.macro.NODE_40_length_9500_cov_16.121517	Edgar2022	fwd	1007..1030	DIETNPGP
SRR12063567.macro.NODE_62_length_9262_cov_7.017281	Edgar2022	fwd	833..856	GVETNPGP
SRR12063567.macro.NODE_62_length_9262_cov_7.017281	Edgar2022	fwd	1082..1105	GVETNPGP
SRR12063567.macro.NODE_76_length_9103_cov_45.525105	Edgar2022	rev	8240..8217	DVELNPGP
SRR12063567.macro.NODE_76_length_9103_cov_45.525105	Edgar2022	rev	7841..7818	DIETNPGP
SRR12063567.macro.NODE_78_length_9072_cov_157.854400	Edgar2022	rev	7903..7880	DVELNPGP
SRR12063567.macro.NODE_123_length_8623_cov_242.927003	Edgar2022	rev	7544..7521	GIELNPGP
SRR12063567.macro.NODE_123_length_8623_cov_242.927003	Edgar2022	rev	7250..7227	GIETNPGP
SRR12063567.macro.NODE_157_length_8110_cov_8.331718	Edgar2022	rev	7085..7062	DVEQNPGP
SRR12063567.macro.NODE_238_length_5532_cov_5.721806	Edgar2022	fwd	4195..4218	GIEENPGP
SRR12063567.macro.NODE_455_length_4096_cov_4.995043	Edgar2022	fwd	3633..3656	GIEPNPGP
SRR12063567.macro.NODE_505_length_3895_cov_5.091288	Edgar2022	fwd	612..635	GIESNPGP
SRR12063574.macro.NODE_37_length_8761_cov_13.653218	Edgar2022	rev	6964..6941	DVEPNPGP
SRR12063574.macro.NODE_47_length_8452_cov_130.619712	Edgar2022	fwd	1036..1059	GIEPNPGP
SRR12063574.macro.NODE_112_length_5666_cov_5.773060	Edgar2022	rev	2887..2864	GIELNPGP
SRR12063576.macro.NODE_8_length_9442_cov_47.305618	Edgar2022	fwd	904..927	GIEPNPGP
SRR12063576.macro.NODE_8_length_9442_cov_47.305618	Edgar2022	fwd	2341..2364	GIETNPGP
SRR12063576.macro.NODE_17_length_8445_cov_11.589575	Edgar2022	rev	8052..8029	GIEPNPGP
SRR12063576.macro.NODE_17_length_8445_cov_11.589575	Edgar2022	rev	7071..7048	CIETNPGP
SRR12063576.macro.NODE_18_length_8194_cov_23.337760	Edgar2022	rev	7135..7112	GIERNPGP
SRR12063576.macro.NODE_18_length_8194_cov_23.337760	Edgar2022	rev	6985..6962	GVEQNPGP
SRR12063581.macro.NODE_35_length_5621_cov_23.943165	Edgar2022	fwd	2249..2272	GTESNPGP
SRR12063582.macro.NODE_254_length_3777_cov_4.851453	Edgar2022	rev	2879..2856	NVERNPGP
SRR12063583.macro.NODE_19_length_9586_cov_16.769449	Edgar2022	rev	8235..8212	DIETNPGP
SRR12063583.macro.NODE_19_length_9586_cov_16.769449	Edgar2022	rev	7866..7843	DIETNPGP
SRR12063583.macro.NODE_44_length_9065_cov_61.291315	Edgar2022	fwd	843..866	GIETNPGP
SRR12063583.macro.NODE_44_length_9065_cov_61.291315	Edgar2022	fwd	1137..1160	GIEPNPGP
SRR12063583.macro.NODE_57_length_8696_cov_9.474580	Edgar2022	rev	7955..7932	DVEKNPGP
SRR12063583.macro.NODE_57_length_8696_cov_9.474580	Edgar2022	rev	7673..7650	DVEENPGP
SRR12063583.macro.NODE_61_length_8679_cov_56.798445	Edgar2022	rev	7443..7420	GGESNPGP
SRR12063583.macro.NODE_78_length_8356_cov_33.704521	Edgar2022	fwd	688..711	DVESNPGP
SRR12063583.macro.NODE_147_length_5427_cov_43.620574	Edgar2022	rev	4015..3992	GVEPNPGP
SRR12063583.macro.NODE_224_length_4396_cov_6.458131	Edgar2022	rev	1225..1202	GIEENPGP
SRR12063589.macro.NODE_40_length_9103_cov_11.193209	Edgar2022	rev	8678..8655	CIEVNPGP
SRR12063589.macro.NODE_40_length_9103_cov_11.193209	Edgar2022	rev	7202..7179	GIETNPGP
SRR12063589.macro.NODE_46_length_8928_cov_19.900981	Edgar2022	fwd	1413..1436	GVEANPGP
SRR12063589.macro.NODE_69_length_8442_cov_16.231476	Edgar2022	fwd	1272..1295	DIESNPGP
SRR12063589.macro.NODE_69_length_8442_cov_16.231476	Edgar2022	fwd	2094..2117	DVETNPGP
SRR12063589.macro.NODE_439_length_2650_cov_4.789880	Edgar2022	fwd	2607..2630	GIEINPGL
SRR12063597.macro.NODE_2_length_10636_cov_9.090402	Edgar2022	fwd	1919..1942	DVELNPGP
SRR12063599.macro.NODE_60_length_5346_cov_13.547398	Edgar2022	rev	4273..4250	GIEENPGP
SRR12063599.macro.NODE_60_length_5346_cov_13.547398	Edgar2022	rev	3940..3917	GIELNPGP
SRR12063599.macro.NODE_70_length_5151_cov_9.212967	Edgar2022	rev	4162..4139	GIEPNPGP
SRR12063599.macro.NODE_70_length_5151_cov_9.212967	Edgar2022	rev	3982..3959	GVELNPGP
SRR12063599.macro.NODE_70_length_5151_cov_9.212967	Edgar2022	rev	3784..3761	GVEPNPGP
SRR12063586.macro.NODE_24_length_9085_cov_41.544326	Edgar2022	fwd	648..671	GIETNPGP
SRR12063586.macro.NODE_24_length_9085_cov_41.544326	Edgar2022	fwd	933..956	GIETNPGP
SRR12063586.macro.NODE_24_length_9085_cov_41.544326	Edgar2022	fwd	1197..1220	GIETNPGP
SRR12063586.macro.NODE_24_length_9085_cov_41.544326	Edgar2022	fwd	1620..1643	GIEPNPGP
SRR12063604.macro.NODE_164_length_3469_cov_59.468310	Edgar2022	fwd	855..878	VVEKNPGP
SRR12063600.macro.NODE_69_length_3257_cov_33.487484	Edgar2022	rev	2625..2602	VVEKNPGP
SRR12063606.macro.NODE_20_length_8225_cov_9.783317	Edgar2022	rev	7061..7038	GVEPNPGP
SRR12063606.macro.NODE_20_length_8225_cov_9.783317	Edgar2022	rev	5462..5439	GVEPNPGP
SRR12063606.macro.NODE_54_length_4541_cov_11.884821	Edgar2022	fwd	2988..3011	GIETNPGP
SRR12063613.macro.NODE_58_length_7579_cov_9.397446	Edgar2022	rev	7236..7213	GIEPNPGP
SRR12063613.macro.NODE_100_length_5372_cov_17.849181	Edgar2022	fwd	1015..1038	CVEKNPGP
SRR12063609.macro.NODE_37_length_9270_cov_125.948854	Edgar2022	rev	8604..8581	GIEPNPGP
SRR12063609.macro.NODE_37_length_9270_cov_125.948854	Edgar2022	rev	7146..7123	GIETNPGP
SRR12063609.macro.NODE_61_length_8697_cov_92.832793	Edgar2022	fwd	1081..1104	GIELNPGP
SRR12063609.macro.NODE_61_length_8697_cov_92.832793	Edgar2022	fwd	1390..1413	GIETNPGP
SRR12063609.macro.NODE_62_length_8656_cov_15.736824	Edgar2022	rev	7088..7065	CVELNPGP
SRR12063609.macro.NODE_92_length_7201_cov_9.681232	Edgar2022	fwd	846..869	GGESNPGP
SRR12063609.macro.NODE_101_length_6900_cov_14.466004	Edgar2022	rev	2027..2004	GIETNPGP
SRR12063609.macro.NODE_108_length_6628_cov_11.390285	Edgar2022	rev	2125..2102	GIEWNPGD
SRR12063609.macro.NODE_162_length_5450_cov_17.798850	Edgar2022	rev	1455..1432	GVEPNPGP
SRR12063611.macro.NODE_44_length_4502_cov_7.678451	Edgar2022	fwd	1010..1033	GIEINPGP
SRR12063615.macro.NODE_9_length_9269_cov_8.221872	Edgar2022	fwd	1251..1274	CIESNPGP
SRR12063615.macro.NODE_26_length_7972_cov_33.476931	Edgar2022	fwd	641..664	GVEPNPGP
SRR12063615.macro.NODE_26_length_7972_cov_33.476931	Edgar2022	fwd	1886..1909	GVEPNPGP
SRR12063615.macro.NODE_72_length_5172_cov_8.419879	Edgar2022	rev	2216..2193	GIEPNPGP
SRR12063618.macro.NODE_53_length_9050_cov_14.877183	Edgar2022	rev	7664..7641	GIEPNPGP
SRR12063618.macro.NODE_53_length_9050_cov_14.877183	Edgar2022	rev	7373..7350	GVEKNPGP
SRR12063618.macro.NODE_64_length_8848_cov_17.004097	Edgar2022	rev	7731..7708	CIESNPGP
SRR12063618.macro.NODE_145_length_5513_cov_22.038885	Edgar2022	rev	5151..5128	CIESNPGP
SRR12063618.macro.NODE_259_length_4056_cov_7.718148	Edgar2022	rev	3323..3300	GIEPNPGW
SRR12063621.macro.NODE_32_length_9180_cov_35.975875	Edgar2022	rev	8136..8113	GVETNPGP
SRR12063621.macro.NODE_69_length_8543_cov_10.067201	Edgar2022	fwd	941..964	GIETNPGP
SRR12063623.macro.NODE_22_length_9531_cov_20.260718	Edgar2022	fwd	1394..1417	DIETNPGP
SRR12063623.macro.NODE_22_length_9531_cov_20.260718	Edgar2022	fwd	1901..1924	DVETNPGP
SRR12063623.macro.NODE_38_length_9182_cov_71.111501	Edgar2022	fwd	1264..1287	GIETNPGP
SRR12063623.macro.NODE_38_length_9182_cov_71.111501	Edgar2022	fwd	1573..1596	GVETNPGP
SRR12063623.macro.NODE_38_length_9182_cov_71.111501	Edgar2022	fwd	1921..1944	GIEPNPGP
SRR12063623.macro.NODE_67_length_8648_cov_44.414813	Edgar2022	fwd	395..418	GVETNPGP
SRR12063623.macro.NODE_67_length_8648_cov_44.414813	Edgar2022	fwd	617..640	GVETNPGP
SRR12063623.macro.NODE_67_length_8648_cov_44.414813	Edgar2022	fwd	1154..1177	GIETNPGP
SRR12063623.macro.NODE_134_length_5435_cov_41.016933	Edgar2022	fwd	818..841	GIEPNPGP
SRR12063623.macro.NODE_168_length_4909_cov_9.467616	Edgar2022	fwd	3795..3818	GVEANPGP
SRR12063623.macro.NODE_171_length_4842_cov_14.814683	Edgar2022	rev	3611..3588	GIHPNPGP
SRR12063623.macro.NODE_171_length_4842_cov_14.814683	Edgar2022	rev	3476..3453	GVEPNPGP
SRR12063623.macro.NODE_249_length_4165_cov_5.166667	Edgar2022	fwd	2077..2100	GVEPNPGP
SRR12063623.macro.NODE_249_length_4165_cov_5.166667	Edgar2022	fwd	2377..2400	GIEPNPGP
SRR12063623.macro.NODE_358_length_3577_cov_9.228100	Edgar2022	rev	2852..2829	GGESNPGP
SRR12149539.macro.NODE_57_length_6913_cov_7.802924	Edgar2022	rev	6152..6129	GIEPNPGP
SRR12235131.macro.NODE_339_length_4927_cov_8.422950	Edgar2022	fwd	1461..1484	GIEPNPGP
SRR12265901.macro.NODE_381_length_3062_cov_9.495483	Edgar2022	fwd	536..559	GVEPNPGS
SRR12232769.macro.NODE_4_length_6244_cov_394.783341	Edgar2022	fwd	1418..1441	DIELNPGP
SRR12264490.macro.NODE_656_length_3023_cov_21.409831	Edgar2022	fwd	535..558	GVEPNPGP
SRR12266273.macro.NODE_709_length_3506_cov_3.945820	Edgar2022	rev	2670..2647	GIEFNPGP
SRR12266613.macro.NODE_129_length_3628_cov_9.256540	Edgar2022	rev	2731..2708	NVEQNPGP
SRR12264492.macro.NODE_417_length_4588_cov_18.880842	Edgar2022	fwd	1143..1166	DVEKNPGP
SRR12264492.macro.NODE_718_length_3796_cov_11.781628	Edgar2022	rev	3040..3017	CVEWNPGP
SRR12325100.macro.NODE_7_length_8868_cov_46.384423	Edgar2022	fwd	1453..1476	VIEKNPGP
SRR12325100.macro.NODE_9_length_8750_cov_106.870577	Edgar2022	fwd	2218..2241	TVELNPGP
SRR12325100.macro.NODE_13_length_8419_cov_35.217469	Edgar2022	rev	7062..7039	DIEQNPGP
SRR12325100.macro.NODE_13_length_8419_cov_35.217469	Edgar2022	rev	6051..6028	GIESNPGP
SRR12325100.macro.NODE_14_length_8374_cov_23.882665	Edgar2022	rev	5811..5788	GVEENPGP
SRR12325100.macro.NODE_14_length_8374_cov_23.882665	Edgar2022	rev	5085..5062	DIELNPGP
SRR12325100.macro.NODE_15_length_8342_cov_146.213327	Edgar2022	fwd	1849..1872	GVETNPGP
SRR12325100.macro.NODE_17_length_8247_cov_26.734157	Edgar2022	rev	7346..7323	VIEKNPGP
SRR12325100.macro.NODE_20_length_8097_cov_2681.209247	Edgar2022	rev	7215..7192	GIEPNPGP
SRR12325100.macro.NODE_20_length_8097_cov_2681.209247	Edgar2022	rev	6591..6568	GIEENPGP
SRR12325100.macro.NODE_20_length_8097_cov_2681.209247	Edgar2022	rev	6183..6160	GVETNPGP
SRR12325100.macro.NODE_35_length_7458_cov_247.722546	Edgar2022	fwd	1051..1074	DVELNPGP
SRR12325100.macro.NODE_37_length_7261_cov_94.514886	Edgar2022	rev	6443..6420	DVESNPGP
SRR12325100.macro.NODE_39_length_7162_cov_42.822542	Edgar2022	fwd	1023..1046	DVEPNPGP
SRR12325100.macro.NODE_39_length_7162_cov_42.822542	Edgar2022	fwd	1914..1937	GIEPNPGP
SRR12325100.macro.NODE_40_length_7132_cov_15.448222	Edgar2022	fwd	1996..2019	GVEPNPGP
SRR12325100.macro.NODE_40_length_7132_cov_15.448222	Edgar2022	fwd	2047..2070	GIEPNPGP
SRR12325100.macro.NODE_41_length_7107_cov_14.428348	Edgar2022	rev	6539..6516	GIETNPGP
SRR12325100.macro.NODE_41_length_7107_cov_14.428348	Edgar2022	rev	5672..5649	SVETNPGP
SRR12325100.macro.NODE_41_length_7107_cov_14.428348	Edgar2022	rev	5099..5076	GIEKNPGP
SRR12363882.macro.NODE_15_length_5243_cov_214.112573	Edgar2022	fwd	2875..2898	GVEKNPGP
SRR12363882.macro.NODE_15_length_5243_cov_214.112573	Edgar2022	fwd	3337..3360	DVEKNPGP
SRR12391638.macro.NODE_77_length_4730_cov_47.473481	Edgar2022	rev	3654..3631	GVEEDPGP
SRR12391638.macro.NODE_84_length_4457_cov_7.891651	Edgar2022	fwd	905..928	GIEPNPGP
SRR12391638.macro.NODE_84_length_4457_cov_7.891651	Edgar2022	fwd	1073..1096	GIEPNPGP
SRR12391171.macro.NODE_7_length_9122_cov_12.886949	Edgar2022	rev	8181..8158	GVEPNPGP
SRR12391171.macro.NODE_32_length_7868_cov_115.491084	Edgar2022	fwd	890..913	DVEANPGP
SRR12391171.macro.NODE_104_length_4789_cov_6.099237	Edgar2022	fwd	671..694	GIELNPGP
SRR12391340.macro.NODE_2_length_10400_cov_75.361964	Edgar2022	rev	8759..8736	CIEANPGP
SRR12391340.macro.NODE_15_length_9078_cov_13.004775	Edgar2022	rev	5586..5563	GIEPNPGP
SRR12391256.macro.NODE_53_length_5856_cov_12.570119	Edgar2022	fwd	2299..2322	GVEENPGP
SRR12391256.macro.NODE_102_length_4866_cov_12.007511	Edgar2022	fwd	585..608	MIEKNPGP
SRR12391176.macro.NODE_268_length_3466_cov_7.984380	Edgar2022	fwd	696..719	GVEENPGP
SRR12391864.macro.NODE_112_length_4039_cov_7.912002	Edgar2022	fwd	613..636	GVEENPGP
SRR12391864.macro.NODE_112_length_4039_cov_7.912002	Edgar2022	fwd	1168..1191	GVEPNPGP
SRR12391680.macro.NODE_287_length_3890_cov_12.512182	Edgar2022	rev	2802..2779	DVEENPGP
SRR12391680.macro.NODE_287_length_3890_cov_12.512182	Edgar2022	rev	2607..2584	GVEENPGP
SRR12676989.macro.NODE_144_length_6753_cov_5.230989	Edgar2022	fwd	525..548	GIEPNPGP
SRR12676989.macro.NODE_152_length_6634_cov_3.983627	Edgar2022	fwd	438..461	GIEPNPGP
SRR12676989.macro.NODE_152_length_6634_cov_3.983627	Edgar2022	fwd	1182..1205	NVEVNPGP
SRR12676989.macro.NODE_714_length_3704_cov_8.873509	Edgar2022	fwd	856..879	GGEENPGP
SRR12676994.macro.NODE_33_length_9230_cov_3.672325	Edgar2022	fwd	988..1011	GVEPNPGP
SRR12676994.macro.NODE_33_length_9230_cov_3.672325	Edgar2022	fwd	1063..1086	GVEPNPGP
SRR12676994.macro.NODE_58_length_7879_cov_4.727763	Edgar2022	fwd	1793..1816	GIEPNPGP
SRR12676994.macro.NODE_223_length_5265_cov_6.619822	Edgar2022	rev	4439..4416	GIELNPGP
SRR12676994.macro.NODE_223_length_5265_cov_6.619822	Edgar2022	rev	4067..4044	GVEENPGP
SRR12685636.macro.NODE_1_length_10101_cov_27.961009	Edgar2022	fwd	1439..1462	DVESNPGP
SRR12685636.macro.NODE_1_length_10101_cov_27.961009	Edgar2022	fwd	8796..8819	GIESNPGP
SRR12685210.macro.NODE_149_length_9038_cov_12.052426	Edgar2022	fwd	1621..1644	GVEPNPGP
SRR12685025.macro.NODE_5_length_10285_cov_10.781238	Edgar2022	rev	1358..1335	TVELNPGP
SRR12685025.macro.NODE_410_length_3676_cov_5.746045	Edgar2022	fwd	796..819	GVEPNPGP
SRR12685025.macro.NODE_844_length_2730_cov_2.580354	Edgar2022	rev	1052..1029	IVERNPGP
SRR12720645.macro.NODE_18_length_6720_cov_9.001655	Edgar2022	fwd	5299..5322	GIEPNPGP
SRR12660970.macro.NODE_2_length_10649_cov_15.807016	Edgar2022	fwd	1303..1326	DVETNPGP
SRR12660970.macro.NODE_3_length_9771_cov_364.357290	Edgar2022	rev	8647..8624	DIETNPGP
SRR12660970.macro.NODE_4_length_9667_cov_19.265583	Edgar2022	rev	8491..8468	DVETNPGP
SRR12773040.macro.NODE_10_length_10868_cov_7.191238	Edgar2022	rev	8980..8957	NVEQNPGP
SRR12920472.macro.NODE_106_length_4482_cov_33.730551	Edgar2022	fwd	1093..1116	GIEENPGM
SRR12773043.macro.NODE_37_length_9309_cov_16.307019	Edgar2022	fwd	7370..7393	GIEQHPGP
SRR12773043.macro.NODE_37_length_9309_cov_16.307019	Edgar2022	fwd	7658..7681	GVERHPGP
SRR12773043.macro.NODE_370_length_4446_cov_11.528997	Edgar2022	rev	3309..3286	GIEANPGP
SRR12926758.macro.NODE_75_length_4648_cov_6.974208	Edgar2022	rev	3747..3724	GGELNPGP
SRR12926077.macro.NODE_3_length_9394_cov_22.210385	Edgar2022	rev	8104..8081	DIELNPGP
SRR12927481.macro.NODE_206_length_5140_cov_8.698441	Edgar2022	fwd	1188..1211	GIEPNPGP
SRR12927481.macro.NODE_347_length_3844_cov_46.214532	Edgar2022	fwd	629..652	GVEVNPGP
SRR12926757.macro.NODE_179_length_4137_cov_6.029281	Edgar2022	fwd	824..847	GLEPNPGP
SRR12926757.macro.NODE_236_length_3794_cov_10.738511	Edgar2022	fwd	864..887	NVEINPGP
SRR12926901.macro.NODE_194_length_4487_cov_8.609878	Edgar2022	rev	3813..3790	GVEWNPGP
SRR12980221.macro.NODE_596_length_6497_cov_20.137562	Edgar2022	fwd	853..876	GVEQNPGP
SRR13164999.macro.NODE_1_length_10748_cov_64.221077	Edgar2022	rev	9390..9367	DIETNPGP
SRR13164999.macro.NODE_11_length_9360_cov_17.316249	Edgar2022	rev	8518..8495	DIESNPGP
SRR13164999.macro.NODE_302_length_3629_cov_11.203881	Edgar2022	rev	2816..2793	RVEGNPGP
SRR1564301.macro.NODE_137_length_5959_cov_100.190282	Edgar2022	fwd	1542..1565	GIEPNPGP
SRR1593259.macro.NODE_13_length_9089_cov_44.693473	Edgar2022	rev	7928..7905	GIEPNPGP
SRR1593259.macro.NODE_13_length_9089_cov_44.693473	Edgar2022	rev	7589..7566	GIEPNPGP
SRR1593259.macro.NODE_13_length_9089_cov_44.693473	Edgar2022	rev	7421..7398	GIEPNPGP
SRR1593259.macro.NODE_33_length_8297_cov_73.919374	Edgar2022	fwd	831..854	GVEPNPGP
SRR1593259.macro.NODE_43_length_7886_cov_97.797499	Edgar2022	fwd	1096..1119	DVEMNPGP
SRR1593259.macro.NODE_233_length_4046_cov_18.440330	Edgar2022	rev	3699..3676	GGESNPGP
SRR1660441.macro.NODE_80_length_9901_cov_21.641565	Edgar2022	fwd	519..542	GVESNPGP
SRR1778024.macro.NODE_20_length_9177_cov_326.217047	Edgar2022	rev	8200..8177	GVEPNPGP
SRR1781844.macro.NODE_279_length_6498_cov_10.750350	Edgar2022	fwd	517..540	EIELNPGP
SRR2063880.macro.NODE_23_length_5434_cov_18.139574	Edgar2022	fwd	398..421	GIEPNPGP
SRR2063887.macro.NODE_20_length_8893_cov_19.531398	Edgar2022	rev	6782..6759	DVESNPGP
SRR2063887.macro.NODE_20_length_8893_cov_19.531398	Edgar2022	rev	4829..4806	DVEKNPGP
SRR2063900.macro.NODE_6_length_8977_cov_8.767845	Edgar2022	fwd	2812..2835	DVESNPGP
SRR2063903.macro.NODE_3_length_8151_cov_6461.616987	Edgar2022	fwd	3996..4019	DIEENPGP
SRR2063948.macro.NODE_2_length_12175_cov_26.099456	Edgar2022	fwd	4925..4948	DIELNPGP
SRR2063946.macro.NODE_33_length_4834_cov_31.198332	Edgar2022	rev	4248..4225	DIESNPGP
SRR2063946.macro.NODE_33_length_4834_cov_31.198332	Edgar2022	rev	3834..3811	DVESNPGP
SRR2063956.macro.NODE_4_length_9100_cov_75.315418	Edgar2022	fwd	783..806	GIETNPGP
SRR2063956.macro.NODE_4_length_9100_cov_75.315418	Edgar2022	fwd	4029..4052	GIEENPGP
SRR2063956.macro.NODE_11_length_6832_cov_53.588400	Edgar2022	rev	4064..4041	DVETNPGP
SRR2063956.macro.NODE_50_length_2749_cov_15.586347	Edgar2022	fwd	544..567	GIEPNPGP
SRR2063934.macro.NODE_5_length_10860_cov_1263.384992	Edgar2022	fwd	4497..4520	DVESNPGP
SRR2063934.macro.NODE_10_length_9966_cov_440.404755	Edgar2022	fwd	1600..1623	GVETNPGP
SRR2063934.macro.NODE_10_length_9966_cov_440.404755	Edgar2022	fwd	3685..3708	GIESNPGP
SRR2063934.macro.NODE_12_length_9029_cov_6068.784650	Edgar2022	fwd	1242..1265	DVETNPGP
SRR2063934.macro.NODE_14_length_8933_cov_1461.116146	Edgar2022	rev	5142..5119	GIEPNPGP
SRR2089023.macro.NODE_7_length_7878_cov_30.651680	Edgar2022	rev	6468..6445	GGESNPGP
SRR2089023.macro.NODE_46_length_4682_cov_186.189726	Edgar2022	rev	3614..3591	DIELNPGP
SRR2089060.macro.NODE_13_length_6777_cov_44.312723	Edgar2022	fwd	353..376	DVESNPGP
SRR2089116.macro.NODE_23_length_2097_cov_5.887207	Edgar2022	rev	660..637	NIEANPGP
SRR2125784.macro.NODE_144_length_3750_cov_9.319103	Edgar2022	rev	3071..3048	GGESNPGP
SRR2125784.macro.NODE_144_length_3750_cov_9.319103	Edgar2022	rev	2816..2793	GGESNPGP
SRR2125785.macro.NODE_35_length_5025_cov_17.942122	Edgar2022	rev	3964..3941	NIEPNPGP
SRR2519032.macro.NODE_5_length_10494_cov_2226.264337	Edgar2022	rev	9136..9113	DIETNPGP
SRR2976064.macro.NODE_36_length_8805_cov_7.462895	Edgar2022	fwd	3848..3871	NVESNPGP
SRR3187004.macro.NODE_457_length_3992_cov_11.247274	Edgar2022	rev	1223..1200	DIESNPGP
SRR3218234.macro.NODE_15_length_8751_cov_13.104114	Edgar2022	fwd	1184..1207	GIEPNPGP
SRR3218234.macro.NODE_15_length_8751_cov_13.104114	Edgar2022	fwd	1487..1510	GIETNPGP
SRR3218234.macro.NODE_23_length_7559_cov_6.410786	Edgar2022	fwd	688..711	DVESNPGP
SRR3218116.macro.NODE_4_length_10487_cov_140.484001	Edgar2022	rev	4210..4187	GIEPNPGP
SRR3218116.macro.NODE_55_length_9137_cov_21.860805	Edgar2022	fwd	1193..1216	GIEPNPGP
SRR3218116.macro.NODE_57_length_9133_cov_23.424042	Edgar2022	rev	7872..7849	GIEQNPGM
SRR3218116.macro.NODE_68_length_8940_cov_78.943763	Edgar2022	fwd	8411..8434	DVESNPGP
SRR3218116.macro.NODE_105_length_8524_cov_17.748909	Edgar2022	rev	8028..8005	GVELNPGP
SRR3218116.macro.NODE_105_length_8524_cov_17.748909	Edgar2022	rev	7698..7675	DIETNPGP
SRR3218116.macro.NODE_306_length_5346_cov_5.367944	Edgar2022	fwd	1459..1482	GVEPNPGP
SRR3232031.macro.NODE_7_length_8854_cov_89.987621	Edgar2022	fwd	1078..1101	DVETNPGP
SRR3232071.macro.NODE_7_length_9005_cov_65.580505	Edgar2022	fwd	1170..1193	GVESNPGP
SRR3232071.macro.NODE_12_length_8679_cov_49.273349	Edgar2022	fwd	979..1002	GVEPNPGP
SRR3232071.macro.NODE_26_length_6884_cov_8.537966	Edgar2022	rev	4805..4782	DVEANPGP
SRR3233204.macro.NODE_7_length_9366_cov_12.488355	Edgar2022	fwd	1164..1187	GIEPNPGP
SRR3233204.macro.NODE_14_length_9250_cov_15.582328	Edgar2022	fwd	2029..2052	DVESNPGP
SRR3233204.macro.NODE_14_length_9250_cov_15.582328	Edgar2022	fwd	3856..3879	DVEANPGP
SRR3233204.macro.NODE_255_length_3770_cov_6.361462	Edgar2022	rev	2875..2852	GGESNPGP
SRR3233210.macro.NODE_14_length_8334_cov_409.797948	Edgar2022	fwd	1589..1612	DVESNPGP
SRR3233207.macro.NODE_2_length_10081_cov_33.544557	Edgar2022	fwd	1081..1104	DVESNPGP
SRR3233207.macro.NODE_4_length_9758_cov_18.105675	Edgar2022	rev	8128..8105	GIEPNPGP
SRR3233207.macro.NODE_9_length_9347_cov_19.965907	Edgar2022	rev	8082..8059	DIEANPGP
SRR3233207.macro.NODE_19_length_9058_cov_41.327894	Edgar2022	rev	8043..8020	NVESNPGP
SRR3233207.macro.NODE_39_length_8834_cov_86.592373	Edgar2022	rev	7838..7815	GIESNPGP
SRR3233207.macro.NODE_39_length_8834_cov_86.592373	Edgar2022	rev	7580..7557	DVEKNPGP
SRR3233207.macro.NODE_165_length_5583_cov_11.545175	Edgar2022	rev	4545..4522	GIETNPGP
SRR3233207.macro.NODE_289_length_4304_cov_6.190834	Edgar2022	fwd	3595..3618	GVEVNPTP
SRR3233270.macro.NODE_29_length_9443_cov_20.431126	Edgar2022	fwd	1149..1172	DIESNPGP
SRR3233270.macro.NODE_95_length_8685_cov_6.874942	Edgar2022	fwd	1309..1332	CVELNPGP
SRR3233270.macro.NODE_95_length_8685_cov_6.874942	Edgar2022	fwd	1588..1611	GIETNPGP
SRR3233270.macro.NODE_109_length_8526_cov_14.154418	Edgar2022	rev	7430..7407	GVEPNPGP
SRR3233270.macro.NODE_135_length_8260_cov_6.582146	Edgar2022	rev	7956..7933	GIESNPGP
SRR3233270.macro.NODE_350_length_5100_cov_6.033261	Edgar2022	rev	2746..2723	GVEKNPGP
SRR3334579.macro.NODE_107_length_9537_cov_11.460954	Edgar2022	fwd	1323..1346	DIESNPGP
SRR3401397.macro.NODE_17_length_8475_cov_14.449561	Edgar2022	fwd	5312..5335	GVELNPGP
SRR3401397.macro.NODE_17_length_8475_cov_14.449561	Edgar2022	fwd	5378..5401	GVEPNPGP
SRR3401916.macro.NODE_22_length_9162_cov_19.062548	Edgar2022	fwd	1271..1294	CVEPNPGP
SRR3400838.macro.NODE_29_length_8603_cov_64.767594	Edgar2022	rev	7685..7662	DVELNPGP
SRR3400838.macro.NODE_37_length_7747_cov_2585.558327	Edgar2022	rev	7444..7421	GVEPNPGP
SRR3400838.macro.NODE_37_length_7747_cov_2585.558327	Edgar2022	rev	6388..6365	GVEPNPGP
SRR3401566.macro.NODE_50_length_10014_cov_3485.871851	Edgar2022	fwd	2507..2530	GVERNPGP
SRR3589011.macro.NODE_10_length_7661_cov_6.442763	Edgar2022	rev	6596..6573	GVEPNPGP
SRR3589012.macro.NODE_12_length_7184_cov_4.847115	Edgar2022	rev	6286..6263	DVESNPGP
SRR3589012.macro.NODE_17_length_6002_cov_53.284969	Edgar2022	fwd	845..868	GIEPNPGP
SRR3589014.macro.NODE_6_length_8976_cov_6.856197	Edgar2022	rev	7768..7745	DVESNPGP
SRR3589028.macro.NODE_2_length_7044_cov_5.762423	Edgar2022	rev	1115..1092	GVEPNPGP
SRR3624128.macro.NODE_287_length_9795_cov_6.245839	Edgar2022	rev	5627..5604	GVEPNPGP
SRR3624129.macro.NODE_724_length_6260_cov_4.097758	Edgar2022	fwd	1738..1761	GVEPNPGP
SRR3624129.macro.NODE_724_length_6260_cov_4.097758	Edgar2022	fwd	2785..2808	GIEPNPGP
SRR3624155.macro.NODE_184_length_8625_cov_158.099136	Edgar2022	rev	7775..7752	GVELNPGP
SRR3624155.macro.NODE_184_length_8625_cov_158.099136	Edgar2022	rev	6929..6906	GIEPNPGP
SRR3624155.macro.NODE_184_length_8625_cov_158.099136	Edgar2022	rev	5978..5955	DVELNPGP
SRR3624155.macro.NODE_184_length_8625_cov_158.099136	Edgar2022	rev	5303..5280	GIEPNPGP
SRR3624159.macro.NODE_372_length_4505_cov_6.996175	Edgar2022	rev	1356..1333	GVEPNPGP
SRR3624159.macro.NODE_372_length_4505_cov_6.996175	Edgar2022	rev	1110..1087	GIEPNPGP
SRR3624133.macro.NODE_50_length_9813_cov_14.727338	Edgar2022	rev	6120..6097	DVESNPGP
SRR3624133.macro.NODE_50_length_9813_cov_14.727338	Edgar2022	rev	714..691	DVEANPGP
SRR3624170.macro.NODE_19_length_10852_cov_8.798258	Edgar2022	fwd	1421..1444	DVELNPGP
SRR3624170.macro.NODE_19_length_10852_cov_8.798258	Edgar2022	fwd	1907..1930	GVELNPGP
SRR3624170.macro.NODE_19_length_10852_cov_8.798258	Edgar2022	fwd	2348..2371	GVEQNPGP
SRR3624172.macro.NODE_61_length_6463_cov_9.138238	Edgar2022	fwd	268..291	DIEANPGP
SRR3747804.macro.NODE_150_length_6102_cov_50.711052	Edgar2022	fwd	1637..1660	GIELNPGP
SRR3747804.macro.NODE_150_length_6102_cov_50.711052	Edgar2022	fwd	1946..1969	GIEPNPGP
SRR3747804.macro.NODE_150_length_6102_cov_50.711052	Edgar2022	fwd	2324..2347	GIELNPGP
SRR3747804.macro.NODE_150_length_6102_cov_50.711052	Edgar2022	fwd	4281..4304	GVEPNPGP
SRR3923801.macro.NODE_1301_length_3453_cov_18.162441	Edgar2022	rev	3051..3028	GIEPNPGP
SRR4021135.macro.NODE_48_length_4226_cov_10.812184	Edgar2022	rev	3409..3386	DIESNPGP
SRR4021379.macro.NODE_2_length_10192_cov_30.458049	Edgar2022	fwd	985..1008	DVESNPGP
SRR4021379.macro.NODE_2_length_10192_cov_30.458049	Edgar2022	fwd	8695..8718	GIEPNPGP
SRR4021377.macro.NODE_1_length_10622_cov_32.906342	Edgar2022	rev	8666..8643	GIEPNPGM
SRR4021378.macro.NODE_2_length_10643_cov_22.654115	Edgar2022	fwd	9310..9333	GVEENPGP
SRR4021378.macro.NODE_17_length_5579_cov_11.267526	Edgar2022	fwd	3943..3966	GIHPNPGP
SRR4021383.macro.NODE_3_length_9582_cov_110.982227	Edgar2022	rev	8082..8059	DVELNPGP
SRR4021381.macro.NODE_30_length_6059_cov_21.989475	Edgar2022	rev	5313..5290	DVESNPGP
SRR4021774.macro.NODE_6_length_9849_cov_45.610577	Edgar2022	fwd	1255..1278	GVELNPGP
SRR4021774.macro.NODE_6_length_9849_cov_45.610577	Edgar2022	fwd	1765..1788	GIEENPGP
SRR4022162.macro.NODE_9_length_9398_cov_12.647721	Edgar2022	fwd	1351..1374	DVEKNPGP
SRR4022162.macro.NODE_9_length_9398_cov_12.647721	Edgar2022	fwd	1747..1770	DVEKNPGP
SRR4022162.macro.NODE_9_length_9398_cov_12.647721	Edgar2022	fwd	1966..1989	DIEENPGP
SRR4022162.macro.NODE_33_length_4546_cov_13.878381	Edgar2022	fwd	833..856	DVETNPGP
SRR4022184.macro.NODE_5_length_9393_cov_7.710193	Edgar2022	fwd	2238..2261	DVEENPGP
SRR4022182.macro.NODE_1_length_9900_cov_18.615447	Edgar2022	fwd	3486..3509	GIEPNPGP
SRR4238004.macro.NODE_62_length_5211_cov_21.012845	Edgar2022	rev	2536..2513	DIESNPGP
SRR4242136.macro.NODE_439_length_5735_cov_10.213293	Edgar2022	rev	5103..5080	GVEPNPGP
SRR4242136.macro.NODE_594_length_5079_cov_10.178773	Edgar2022	rev	3867..3844	GIEPNPGP
SRR4381459.macro.NODE_1_length_9285_cov_167.588133	Edgar2022	fwd	1075..1098	GIEPNPGP
SRR4381467.macro.NODE_1_length_9138_cov_82.411156	Edgar2022	fwd	1143..1166	DVETNPGP
SRR4381474.macro.NODE_1_length_8316_cov_9.010282	Edgar2022	rev	8080..8057	GIEPNPGP
SRR4762161.macro.NODE_2228_length_2768_cov_1296.261224	Edgar2022	rev	939..916	GVERKPGP
SRR473084.macro.NODE_322_length_8460_cov_13.158893	Edgar2022	fwd	915..938	CVESNPGP
SRR5121758.macro.NODE_920_length_3664_cov_6.818713	Edgar2022	fwd	1805..1828	GVERNPGP
SRR5121758.macro.NODE_920_length_3664_cov_6.818713	Edgar2022	fwd	2126..2149	GIESNPGP
SRR5121762.macro.NODE_364_length_4673_cov_16.284783	Edgar2022	fwd	2940..2963	GIERNPGP
SRR5121762.macro.NODE_364_length_4673_cov_16.284783	Edgar2022	fwd	3207..3230	GVEANPGP
SRR5146003.macro.NODE_36_length_7298_cov_124.916678	Edgar2022	fwd	3025..3048	DVEKNPGP
SRR5204269.macro.NODE_10_length_7374_cov_107.940556	Edgar2022	rev	6112..6089	GIEPNPGP
SRR5204523.macro.NODE_21_length_9163_cov_14.496260	Edgar2022	fwd	1332..1355	DVEENPGP
SRR5204323.macro.NODE_22_length_7308_cov_368.817968	Edgar2022	rev	5167..5144	GIEMHPGP
SRR5204323.macro.NODE_30_length_6888_cov_7.078944	Edgar2022	rev	1774..1751	GVEPNPGP
SRR5204525.macro.NODE_315_length_3542_cov_18.400115	Edgar2022	fwd	819..842	RVEGNPGP
SRR5204432.macro.NODE_415_length_7593_cov_14.964495	Edgar2022	rev	6052..6029	GIEANPGP
SRR5204421.macro.NODE_344_length_8349_cov_11.738521	Edgar2022	fwd	2769..2792	CIEPNPGP
SRR5204421.macro.NODE_344_length_8349_cov_11.738521	Edgar2022	fwd	2823..2846	GVEPNPGP
SRR5208545.macro.NODE_100_length_9215_cov_15.312295	Edgar2022	fwd	1062..1085	DVELNPGP
SRR5208545.macro.NODE_187_length_7560_cov_3.291171	Edgar2022	fwd	152..175	GIEPNPGP
SRR5208545.macro.NODE_366_length_6001_cov_5.569501	Edgar2022	fwd	1784..1807	GIELNPGP
SRR5208545.macro.NODE_2091_length_3114_cov_7.661624	Edgar2022	fwd	424..447	GGESNPGP
SRR5208545.macro.NODE_2091_length_3114_cov_7.661624	Edgar2022	fwd	664..687	GGESNPGP
SRR5208455.macro.NODE_3546_length_3548_cov_7.237410	Edgar2022	fwd	881..904	GGESNPGP
SRR5209166.macro.NODE_31_length_9965_cov_5.744339	Edgar2022	rev	8815..8792	DIESNPGP
SRR5209166.macro.NODE_34_length_9877_cov_8.687169	Edgar2022	rev	8733..8710	DIEENPGP
SRR5213863.macro.NODE_106_length_6780_cov_4.409870	Edgar2022	fwd	1157..1180	GIESNPGP
SRR5213863.macro.NODE_150_length_5477_cov_5.493708	Edgar2022	rev	1292..1269	GVEPNPGP
SRR5213865.macro.NODE_38_length_8633_cov_5.011098	Edgar2022	rev	7545..7522	GGESNPGP
SRR5213865.macro.NODE_121_length_5047_cov_8.710092	Edgar2022	fwd	594..617	GIEPNPGY
SRR5214150.macro.NODE_85_length_5968_cov_8.462765	Edgar2022	fwd	2379..2402	GVEPNPGY
SRR5214150.macro.NODE_85_length_5968_cov_8.462765	Edgar2022	fwd	2553..2576	GVEPNPGP
SRR5214150.macro.NODE_139_length_4446_cov_8.459639	Edgar2022	fwd	804..827	GVEPNPGP
SRR5214150.macro.NODE_186_length_3990_cov_22.591524	Edgar2022	fwd	791..814	GVEEDPGP
SRR5214150.macro.NODE_202_length_3885_cov_5.035414	Edgar2022	rev	3093..3070	GIEEEPGP
SRR5214089.macro.NODE_247_length_3599_cov_7.259784	Edgar2022	fwd	772..795	GVEQNPGP
SRR5214152.macro.NODE_107_length_4490_cov_5.857143	Edgar2022	fwd	402..425	GIEPNPGP
SRR5214152.macro.NODE_243_length_3578_cov_27.473894	Edgar2022	fwd	775..798	GVEQNPGP
SRR5214156.macro.NODE_127_length_4503_cov_8.627314	Edgar2022	fwd	693..716	TVEKNPGP
SRR5214156.macro.NODE_127_length_4503_cov_8.627314	Edgar2022	fwd	852..875	GVEPNPGP
SRR5214156.macro.NODE_149_length_4319_cov_19.065238	Edgar2022	fwd	397..420	GIEPNPGM
SRR5214156.macro.NODE_257_length_3654_cov_3.926557	Edgar2022	fwd	694..717	GVELNPGP
SRR5214156.macro.NODE_393_length_3102_cov_2.945527	Edgar2022	rev	2559..2536	GVEPNPGP
SRR5214156.macro.NODE_393_length_3102_cov_2.945527	Edgar2022	rev	2415..2392	GVEINPGP
SRR5216504.macro.NODE_14_length_9263_cov_9.534494	Edgar2022	rev	7495..7472	CVESNPGP
SRR5216504.macro.NODE_14_length_9263_cov_9.534494	Edgar2022	rev	5368..5345	GVEPNPGP
SRR5216504.macro.NODE_50_length_6469_cov_4.222639	Edgar2022	rev	4097..4074	GIEENPGP
SRR5215320.macro.NODE_2_length_8911_cov_6.056008	Edgar2022	rev	7408..7385	DIEQNPGP
SRR5237249.macro.NODE_235_length_3911_cov_4.003107	Edgar2022	rev	3572..3549	DVESNPGP
SRR5214153.macro.NODE_74_length_6116_cov_5.754096	Edgar2022	fwd	706..729	GVETNPGP
SRR5214153.macro.NODE_230_length_3961_cov_9.942130	Edgar2022	fwd	1169..1192	GVEQNPGP
SRR5214153.macro.NODE_230_length_3961_cov_9.942130	Edgar2022	fwd	1232..1255	GVEPNPGP
SRR5214153.macro.NODE_233_length_3947_cov_4.531234	Edgar2022	rev	2835..2812	GIEPNPGP
SRR5246521.macro.NODE_64_length_3394_cov_13.076784	Edgar2022	fwd	463..486	CVEVNPGP
SRR5246516.macro.NODE_34_length_4813_cov_7.804219	Edgar2022	rev	1680..1657	GVHTNPGP
SRR5246518.macro.NODE_19_length_6558_cov_14.751118	Edgar2022	fwd	1567..1590	DIEMNPGP
SRR5249013.macro.NODE_145_length_7001_cov_4.700346	Edgar2022	fwd	907..930	GIESDPGP
SRR5246792.macro.NODE_8_length_8949_cov_298.100045	Edgar2022	rev	8169..8146	GVEPNPGP
SRR5246792.macro.NODE_25_length_6590_cov_44.982661	Edgar2022	fwd	1287..1310	GVEENPGP
SRR5246792.macro.NODE_81_length_4534_cov_40.043936	Edgar2022	fwd	763..786	GIEPNPGP
SRR5252632.macro.NODE_1_length_9011_cov_16.546767	Edgar2022	fwd	838..861	DVESNPGP
SRR5252632.macro.NODE_1_length_9011_cov_16.546767	Edgar2022	fwd	1177..1200	DVELNPGP
SRR5253565.macro.NODE_824_length_3718_cov_4.004664	Edgar2022	rev	3124..3101	GIETNPGW
SRR5252352.macro.NODE_40_length_7169_cov_4.865558	Edgar2022	fwd	1206..1229	GIEPNPGP
SRR5252352.macro.NODE_40_length_7169_cov_4.865558	Edgar2022	fwd	1668..1691	GIEPNPGP
SRR5252352.macro.NODE_40_length_7169_cov_4.865558	Edgar2022	fwd	3417..3440	DVEKNPGP
SRR5252352.macro.NODE_40_length_7169_cov_4.865558	Edgar2022	fwd	5196..5219	GVEPNPGP
SRR5343975.macro.NODE_27_length_10643_cov_133.726990	Edgar2022	fwd	4453..4476	GIESNPGP
SRR5343975.macro.NODE_28_length_9829_cov_479.095914	Edgar2022	fwd	1300..1323	DIEMNPGP
SRR5343975.macro.NODE_28_length_9829_cov_479.095914	Edgar2022	fwd	1657..1680	DVESNPGP
SRR5343976.macro.NODE_16_length_6335_cov_56.225222	Edgar2022	rev	5233..5210	DIEQNPGP
SRR5343981.macro.NODE_11_length_4162_cov_5.705081	Edgar2022	fwd	891..914	TIEKNPGP
SRR5343988.macro.NODE_9_length_9062_cov_5.610230	Edgar2022	fwd	1036..1059	DVETNPGP
SRR5365807.macro.NODE_17_length_11189_cov_471.138475	Edgar2022	rev	6477..6454	DVEANPGP
SRR5365807.macro.NODE_30_length_7530_cov_37.983313	Edgar2022	rev	3975..3952	GVEPNPGP
SRR5365809.macro.NODE_9_length_9161_cov_156.736681	Edgar2022	fwd	1057..1080	DVESNPGP
SRR5413243.macro.NODE_39_length_5008_cov_10.395947	Edgar2022	fwd	3402..3425	GVEPNPGP
SRR5431747.macro.NODE_19_length_9467_cov_858.620832	Edgar2022	fwd	1090..1113	DIEENPGP
SRR5431747.macro.NODE_19_length_9467_cov_858.620832	Edgar2022	fwd	4405..4428	DVESNPGP
SRR5447136.macro.NODE_3_length_10393_cov_12.990816	Edgar2022	rev	6075..6052	GIESNPGP
SRR5447133.macro.NODE_2_length_10562_cov_23.419290	Edgar2022	rev	9308..9285	DVETNPGP
SRR5447167.macro.NODE_1_length_7676_cov_36.971024	Edgar2022	fwd	3790..3813	DVETNPGP
SRR5447175.macro.NODE_4_length_10539_cov_54.049190	Edgar2022	fwd	1394..1417	DVEENPGP
SRR5447175.macro.NODE_17_length_5546_cov_91.678916	Edgar2022	fwd	3762..3785	GVESNPGP
SRR5447178.macro.NODE_14_length_9768_cov_27.873547	Edgar2022	fwd	826..849	DIESNPGP
SRR5447178.macro.NODE_14_length_9768_cov_27.873547	Edgar2022	fwd	8618..8641	GIEPNPGP
SRR5447178.macro.NODE_38_length_4143_cov_7.704690	Edgar2022	fwd	252..275	GVELNPGP
SRR5447158.macro.NODE_53_length_4502_cov_47.858971	Edgar2022	rev	4098..4075	DVEQNPGP
SRR5447158.macro.NODE_53_length_4502_cov_47.858971	Edgar2022	rev	3594..3571	DIEENPGP
SRR5447160.macro.NODE_10_length_6957_cov_12.732195	Edgar2022	fwd	306..329	GVEKNPGP
SRR5447161.macro.NODE_11_length_6632_cov_441.460732	Edgar2022	rev	5891..5868	DVESNPGP
SRR5447168.macro.NODE_14_length_9870_cov_180.998167	Edgar2022	fwd	1402..1425	GVESNPGP
SRR5447168.macro.NODE_14_length_9870_cov_180.998167	Edgar2022	fwd	2467..2490	GVEEHPGP
SRR5447172.macro.NODE_13_length_6352_cov_1097.512613	Edgar2022	rev	5767..5744	DVETNPGP
SRR5447172.macro.NODE_13_length_6352_cov_1097.512613	Edgar2022	rev	5398..5375	DIETNPGP
SRR5466725.macro.NODE_595_length_8174_cov_25.320331	Edgar2022	fwd	3771..3794	DIEKNPGP
SRR5466725.macro.NODE_595_length_8174_cov_25.320331	Edgar2022	fwd	4116..4139	DIEENPGP
SRR5466725.macro.NODE_3379_length_3462_cov_727.349071	Edgar2022	fwd	654..677	GGESNPGP
SRR5499453.macro.NODE_6_length_9099_cov_8.467317	Edgar2022	rev	7991..7968	GVEPNPGP
SRR5499453.macro.NODE_12_length_7567_cov_56.894315	Edgar2022	fwd	1242..1265	NIESNPGP
SRR5499479.macro.NODE_12_length_9115_cov_6.696085	Edgar2022	rev	8079..8056	GIEPNPGP
SRR5585574.macro.NODE_1_length_9449_cov_15.540849	Edgar2022	fwd	753..776	DVEQNPGP
SRR5585574.macro.NODE_1_length_9449_cov_15.540849	Edgar2022	fwd	8408..8431	GVEPNPGP
SRR5585574.macro.NODE_10_length_5333_cov_7.470152	Edgar2022	fwd	698..721	GVEQNPGP
SRR5630878.macro.NODE_33_length_7346_cov_15.463770	Edgar2022	fwd	5632..5655	CIEENPGP
SRR5645208.macro.NODE_20_length_5457_cov_40.292120	Edgar2022	rev	3193..3170	GIEPNPGP
SRR5796960.macro.NODE_67_length_9215_cov_37.023080	Edgar2022	fwd	4168..4191	DVETNPGP
SRR5799342.macro.NODE_484_length_3482_cov_19.100848	Edgar2022	rev	2588..2565	RVEGNPGP
SRR5812563.macro.NODE_222_length_5647_cov_10.392357	Edgar2022	rev	2315..2292	AVEPNPGP
SRR5821649.macro.NODE_29_length_3291_cov_204.531386	Edgar2022	rev	2462..2439	GIELNPGP
SRR5829904.macro.NODE_76_length_6202_cov_9.394028	Edgar2022	fwd	1861..1884	GVEPNPGP
SRR5829904.macro.NODE_217_length_4558_cov_6.359866	Edgar2022	rev	3329..3306	VIEKNPGP
SRR5829932.macro.NODE_717_length_3722_cov_6.148260	Edgar2022	rev	3140..3117	GIESNPGP
SRR5829932.macro.NODE_717_length_3722_cov_6.148260	Edgar2022	rev	1748..1725	GIEPDPGP
SRR5829932.macro.NODE_793_length_3607_cov_2.701471	Edgar2022	rev	937..914	GIHYNPGP
SRR5829933.macro.NODE_147_length_4208_cov_7.716566	Edgar2022	fwd	1154..1177	GVERNPGM
SRR5829933.macro.NODE_230_length_3598_cov_3.356596	Edgar2022	rev	1445..1422	NVESNPGP
SRR5829926.macro.NODE_668_length_4757_cov_9.524979	Edgar2022	fwd	3248..3271	GVEPNPGP
SRR5829926.macro.NODE_1886_length_3221_cov_2.756989	Edgar2022	rev	2522..2499	GGESNPGP
SRR5829934.macro.NODE_110_length_4614_cov_14.371724	Edgar2022	fwd	3321..3344	GVEPNPGP
SRR5829936.macro.NODE_49_length_6121_cov_15.448082	Edgar2022	fwd	4344..4367	CIETNPGP
SRR5829936.macro.NODE_53_length_5790_cov_11.093755	Edgar2022	rev	4087..4064	GIELNPGP
SRR5829936.macro.NODE_53_length_5790_cov_11.093755	Edgar2022	rev	1803..1780	CVESNPGP
SRR5829939.macro.NODE_423_length_6013_cov_509.075589	Edgar2022	rev	2315..2292	DVETNPGP
SRR5829938.macro.NODE_76_length_9502_cov_10.472479	Edgar2022	rev	8388..8365	GVESNPGP
SRR5829938.macro.NODE_76_length_9502_cov_10.472479	Edgar2022	rev	8013..7990	GVESNPGP
SRR5829938.macro.NODE_138_length_7978_cov_12.486781	Edgar2022	rev	4783..4760	DVESNPGP
SRR5829938.macro.NODE_286_length_5926_cov_4.973860	Edgar2022	rev	1891..1868	DIETNPGP
SRR5830063.macro.NODE_56_length_10595_cov_8.942692	Edgar2022	fwd	1271..1294	DIEQNPGP
SRR5830073.macro.NODE_495_length_6619_cov_4.740147	Edgar2022	rev	1939..1916	GIETNPGP
SRR5830085.macro.NODE_16_length_8806_cov_8.599450	Edgar2022	rev	7828..7805	CVETNPGP
SRR5830085.macro.NODE_16_length_8806_cov_8.599450	Edgar2022	rev	7222..7199	GVEENPGP
SRR5830084.macro.NODE_155_length_5893_cov_22.109107	Edgar2022	rev	4742..4719	GVEQNPGP
SRR5830092.macro.NODE_215_length_8717_cov_11.973161	Edgar2022	rev	7744..7721	CVETNPGP
SRR5830092.macro.NODE_215_length_8717_cov_11.973161	Edgar2022	rev	7138..7115	GVELNPGP
SRR5830081.macro.NODE_1526_length_6215_cov_13.856236	Edgar2022	rev	3609..3586	GIEPNPGP
SRR5830086.macro.NODE_910_length_8333_cov_7.731598	Edgar2022	fwd	1211..1234	GVESNPGP
SRR5834025.macro.NODE_54_length_9542_cov_13.751399	Edgar2022	rev	8860..8837	TVEKNPGP
SRR5834025.macro.NODE_54_length_9542_cov_13.751399	Edgar2022	rev	8419..8396	GIETNPGP
SRR5834025.macro.NODE_54_length_9542_cov_13.751399	Edgar2022	rev	8104..8081	GIELNPGP
SRR5833978.macro.NODE_772_length_4962_cov_4.564942	Edgar2022	fwd	1108..1131	GIELNPGP
SRR5834176.macro.NODE_281_length_4806_cov_6.311642	Edgar2022	rev	3930..3907	GVEPNPGP
SRR5834609.macro.NODE_106_length_8960_cov_7.922246	Edgar2022	fwd	903..926	DVETNPGP
SRR5834683.macro.NODE_234_length_8593_cov_5.609859	Edgar2022	rev	7889..7866	DVESNPGP
SRR5834683.macro.NODE_234_length_8593_cov_5.609859	Edgar2022	rev	7730..7707	DVESNPGP
SRR5839111.macro.NODE_48_length_9285_cov_10.529418	Edgar2022	fwd	1298..1321	GIEPNPGP
SRR5839111.macro.NODE_61_length_9076_cov_8.111074	Edgar2022	rev	8080..8057	GIESNPGP
SRR5839111.macro.NODE_113_length_7915_cov_10.422596	Edgar2022	fwd	1529..1552	GIEPNPGP
SRR5839111.macro.NODE_137_length_7385_cov_177.369940	Edgar2022	fwd	2145..2168	NIEVNPGP
SRR5839111.macro.NODE_175_length_6782_cov_9.294530	Edgar2022	fwd	1041..1064	DVEMNPGP
SRR5839111.macro.NODE_205_length_6384_cov_10.277452	Edgar2022	fwd	287..310	GVESNPGP
SRR5829966.macro.NODE_26_length_9072_cov_9.295366	Edgar2022	fwd	1212..1235	GIEENPGP
SRR5829966.macro.NODE_26_length_9072_cov_9.295366	Edgar2022	fwd	1563..1586	GVEPNPGP
SRR5829966.macro.NODE_299_length_4251_cov_3.419579	Edgar2022	fwd	1941..1964	GVEPNPGP
SRR5839132.macro.NODE_28_length_7728_cov_176.801176	Edgar2022	fwd	1651..1674	GIEPNPGP
SRR5839109.macro.NODE_23_length_9643_cov_11.656635	Edgar2022	rev	8052..8029	DIEENPGP
SRR5839109.macro.NODE_23_length_9643_cov_11.656635	Edgar2022	rev	4920..4897	DIELNPGP
SRR5839109.macro.NODE_24_length_9546_cov_14.394806	Edgar2022	fwd	1226..1249	DIEENPGP
SRR5839109.macro.NODE_24_length_9546_cov_14.394806	Edgar2022	fwd	4379..4402	DIEENPGP
SRR5839140.macro.NODE_54_length_10701_cov_13.459541	Edgar2022	rev	9557..9534	SVETNPGP
SRR5839140.macro.NODE_54_length_10701_cov_13.459541	Edgar2022	rev	8117..8094	GIEPNPGP
SRR5839363.macro.NODE_67_length_8221_cov_10.309647	Edgar2022	rev	6462..6439	DIEENPGP
SRR5839346.macro.NODE_46_length_9527_cov_7.636450	Edgar2022	rev	8203..8180	CIESNPGP
SRR5839346.macro.NODE_49_length_9489_cov_62.892948	Edgar2022	fwd	1149..1172	GIEPNPGP
SRR5839346.macro.NODE_49_length_9489_cov_62.892948	Edgar2022	fwd	1476..1499	GIEANPGP
SRR5839346.macro.NODE_58_length_9357_cov_107.771758	Edgar2022	rev	8076..8053	GVEPNPGP
SRR5839364.macro.NODE_573_length_3648_cov_3.186853	Edgar2022	fwd	2248..2271	GIEENPGP
SRR5839377.macro.NODE_154_length_7084_cov_16.154329	Edgar2022	rev	6025..6002	GIEPNPGP
SRR5839377.macro.NODE_154_length_7084_cov_16.154329	Edgar2022	rev	5596..5573	GVEPNPGP
SRR5839377.macro.NODE_265_length_5823_cov_7.912348	Edgar2022	fwd	652..675	GGESNPGP
SRR5852935.macro.NODE_953_length_5388_cov_52.546474	Edgar2022	rev	5275..5252	DIESNPGP
SRR5860223.macro.NODE_6_length_8484_cov_34.344549	Edgar2022	fwd	1213..1236	DVETNPGP
SRR5839349.macro.NODE_46_length_9178_cov_13.505327	Edgar2022	fwd	1005..1028	GIEPNPGP
SRR5868319.macro.NODE_1694_length_3023_cov_3.887021	Edgar2022	rev	2402..2379	GIEPNPGP
SRR5947154.macro.NODE_335_length_9985_cov_31.151332	Edgar2022	fwd	1130..1153	DIEENPGP
SRR5995670.macro.NODE_93_length_8121_cov_11.195674	Edgar2022	rev	3996..3973	GVEPNPGP
SRR5995670.macro.NODE_526_length_3672_cov_20.900535	Edgar2022	rev	2716..2693	VVEKNPGP
SRR6032600.macro.NODE_235_length_4804_cov_23.646798	Edgar2022	rev	3945..3922	LVEKNPGP
SRR6032600.macro.NODE_235_length_4804_cov_23.646798	Edgar2022	rev	3489..3466	LVEKNPGP
SRR6032600.macro.NODE_235_length_4804_cov_23.646798	Edgar2022	rev	3075..3052	LIERNPGP
SRR6032600.macro.NODE_235_length_4804_cov_23.646798	Edgar2022	rev	3021..2998	LVEKNPGP
SRR6047185.macro.NODE_3831_length_2069_cov_4.456914	Edgar2022	rev	1912..1889	DVELNPGP
SRR6048582.macro.NODE_594_length_5886_cov_21.891450	Edgar2022	fwd	4087..4110	GIEPNPGP
SRR6048582.macro.NODE_921_length_4949_cov_252.577112	Edgar2022	rev	1371..1348	GVEPNPGP
SRR6048582.macro.NODE_921_length_4949_cov_252.577112	Edgar2022	rev	1224..1201	GIEPNPGP
SRR6048582.macro.NODE_1685_length_3892_cov_9.414768	Edgar2022	rev	3303..3280	CVEKNPGP
SRR6048582.macro.NODE_1819_length_3771_cov_6.176582	Edgar2022	fwd	890..913	GIEVNPGP
SRR6048648.macro.NODE_567_length_6875_cov_4.722729	Edgar2022	rev	2416..2393	GIEPNPGP
SRR6049643.macro.NODE_3_length_9806_cov_5.167266	Edgar2022	fwd	1216..1239	DVETNPGP
SRR6057750.macro.NODE_38_length_7615_cov_187.165208	Edgar2022	rev	2040..2017	DVEGNPGP
SRR6057750.macro.NODE_38_length_7615_cov_187.165208	Edgar2022	rev	1851..1828	DVESNPGP
SRR6057750.macro.NODE_179_length_4894_cov_21.390375	Edgar2022	fwd	2415..2438	LIEKNPGP
SRR6057750.macro.NODE_274_length_4223_cov_4.417831	Edgar2022	rev	1326..1303	GIETNPGP
SRR6058359.macro.NODE_9_length_10532_cov_12.378526	Edgar2022	rev	4745..4722	DVEANPGP
SRR6058359.macro.NODE_164_length_5039_cov_7.436166	Edgar2022	rev	708..685	GIERNPGP
SRR6058359.macro.NODE_275_length_4166_cov_6.853897	Edgar2022	fwd	2231..2254	GIEPNPGP
SRR6058359.macro.NODE_275_length_4166_cov_6.853897	Edgar2022	fwd	2273..2296	GIEPNPGP
SRR6058359.macro.NODE_411_length_3657_cov_3.669643	Edgar2022	rev	2937..2914	DVEENPGP
SRR6058037.macro.NODE_3_length_10408_cov_70.889598	Edgar2022	fwd	724..747	GVEPNPGW
SRR6058037.macro.NODE_3_length_10408_cov_70.889598	Edgar2022	fwd	985..1008	DVELNPGP
SRR6058037.macro.NODE_3_length_10408_cov_70.889598	Edgar2022	fwd	1246..1269	DVELNPGP
SRR6058037.macro.NODE_132_length_4662_cov_6.433210	Edgar2022	fwd	2882..2905	GIEPNPGP
SRR6058358.macro.NODE_844_length_6839_cov_87.299882	Edgar2022	fwd	4947..4970	NIEPNPGP
SRR6057752.macro.NODE_137_length_7167_cov_9.635749	Edgar2022	rev	5912..5889	DVESNPGP
SRR6057752.macro.NODE_139_length_7126_cov_10.882603	Edgar2022	rev	2450..2427	GIEENPGP
SRR6057752.macro.NODE_214_length_6062_cov_20.592586	Edgar2022	fwd	2582..2605	GVEPNPGP
SRR6058062.macro.NODE_177_length_6910_cov_132.559602	Edgar2022	rev	4695..4672	GIELNPGP
SRR6058062.macro.NODE_177_length_6910_cov_132.559602	Edgar2022	rev	2354..2331	GIETNPGP
SRR6058062.macro.NODE_260_length_6147_cov_10.502140	Edgar2022	rev	4168..4145	GIETNPGP
SRR6058062.macro.NODE_292_length_5959_cov_7.630819	Edgar2022	rev	4047..4024	GVELNPGD
SRR6058062.macro.NODE_302_length_5900_cov_7.820319	Edgar2022	fwd	1952..1975	GVEPNPGP
SRR6058062.macro.NODE_1391_length_3532_cov_10.680544	Edgar2022	fwd	816..839	GIETNPGP
SRR6179836.macro.NODE_4_length_9593_cov_54.346186	Edgar2022	fwd	1142..1165	GVEANPGM
SRR6179842.macro.NODE_10_length_5982_cov_58.893983	Edgar2022	fwd	4574..4597	DVEENPGP
SRR6179841.macro.NODE_1_length_9680_cov_53.560037	Edgar2022	fwd	1216..1239	DVESNPGP
SRR6203186.macro.NODE_99_length_6765_cov_26.231919	Edgar2022	rev	5578..5555	GVEPNPGP
SRR6203186.macro.NODE_135_length_6071_cov_10.786762	Edgar2022	fwd	2326..2349	GVETKPGP
SRR6203186.macro.NODE_135_length_6071_cov_10.786762	Edgar2022	fwd	3058..3081	GIETDPGP
SRR6203186.macro.NODE_172_length_5582_cov_18.639681	Edgar2022	rev	2105..2082	GIEPNPGW
SRR6203186.macro.NODE_186_length_5463_cov_21.993321	Edgar2022	fwd	1205..1228	GIEPNPGP
SRR6203186.macro.NODE_250_length_4876_cov_8.405788	Edgar2022	fwd	768..791	GIETNPGE
SRR6203186.macro.NODE_250_length_4876_cov_8.405788	Edgar2022	fwd	1137..1160	DVESNPGP
SRR6203186.macro.NODE_329_length_4480_cov_39.490810	Edgar2022	rev	3505..3482	GVHVNPGP
SRR6203186.macro.NODE_329_length_4480_cov_39.490810	Edgar2022	rev	3280..3257	GVEQNPGP
SRR6203186.macro.NODE_349_length_4408_cov_15.781546	Edgar2022	fwd	1262..1285	GIEPNPGH
SRR6203186.macro.NODE_376_length_4308_cov_18.591027	Edgar2022	fwd	793..816	GVELNPGP
SRR6203186.macro.NODE_376_length_4308_cov_18.591027	Edgar2022	fwd	1036..1059	GVEANPGP
SRR6203186.macro.NODE_386_length_4279_cov_70.022825	Edgar2022	fwd	750..773	GVEPNPGM
SRR6203186.macro.NODE_397_length_4245_cov_7.226750	Edgar2022	rev	3362..3339	GVEPNPGP
SRR6203186.macro.NODE_422_length_4178_cov_11.474300	Edgar2022	rev	3074..3051	GIEPNPGP
SRR6203186.macro.NODE_628_length_3739_cov_78.546645	Edgar2022	fwd	768..791	NIEENPGP
SRR6203186.macro.NODE_669_length_3669_cov_11.133482	Edgar2022	fwd	913..936	GVELNPGP
SRR6203186.macro.NODE_699_length_3613_cov_10.387571	Edgar2022	fwd	448..471	GVELNPGP
SRR6203186.macro.NODE_699_length_3613_cov_10.387571	Edgar2022	fwd	826..849	GVEPNPGP
SRR6276905.macro.NODE_1837_length_5886_cov_17.505419	Edgar2022	rev	3277..3254	GIEANPGP
SRR6291266.macro.NODE_83_length_9525_cov_438.344160	Edgar2022	fwd	2000..2023	DVEKNPGP
SRR6291274.macro.NODE_2_length_9934_cov_35.710273	Edgar2022	rev	9353..9330	GVEPNPGP
SRR6291279.macro.NODE_36_length_5576_cov_60.704161	Edgar2022	fwd	1741..1764	DVEANPGP
SRR6291333.macro.NODE_11_length_10570_cov_22.027722	Edgar2022	fwd	1174..1197	DIESNPGP
SRR6291347.macro.NODE_234_length_5563_cov_5.384295	Edgar2022	rev	3856..3833	DVEVNPGP
SRR6291350.macro.NODE_9_length_9514_cov_21.690075	Edgar2022	fwd	1231..1254	DVEENPGP
SRR6291363.macro.NODE_4_length_9726_cov_3579.136923	Edgar2022	fwd	1348..1371	DVETNPGP
SRR6291360.macro.NODE_3_length_7822_cov_605.969544	Edgar2022	fwd	2755..2778	GIESNPGP
SRR6291360.macro.NODE_3_length_7822_cov_605.969544	Edgar2022	fwd	3478..3501	GIEPNPGP
SRR6291372.macro.NODE_4_length_11917_cov_182.270601	Edgar2022	fwd	371..394	DVEENPGP
SRR6291373.macro.NODE_45_length_7599_cov_6.373638	Edgar2022	fwd	3731..3754	DIETNPGP
SRR6284152.macro.NODE_27_length_6707_cov_9.107175	Edgar2022	fwd	1163..1186	DVETNPGP
SRR6325464.macro.NODE_504_length_7600_cov_100.837784	Edgar2022	rev	5645..5622	DVESNPGP
SRR6325464.macro.NODE_504_length_7600_cov_100.837784	Edgar2022	rev	4223..4200	DVEQNPGP
SRR6407112.macro.NODE_7_length_11052_cov_1136.194614	Edgar2022	fwd	1756..1779	DIETNPGP
SRR6401741.macro.NODE_49_length_8823_cov_21.476147	Edgar2022	fwd	917..940	DVESNPGP
SRR6401741.macro.NODE_97_length_6027_cov_8.449715	Edgar2022	rev	5484..5461	DIEENPGP
SRR6478568.macro.NODE_211_length_7163_cov_19.246403	Edgar2022	rev	5253..5230	DVEKNPGP
SRR6478568.macro.NODE_211_length_7163_cov_19.246403	Edgar2022	rev	4359..4336	DVEANPGP
SRR6675307.macro.NODE_15_length_6829_cov_101.346803	Edgar2022	fwd	742..765	GVEPNPGP
SRR6701615.macro.NODE_32_length_9008_cov_35.510800	Edgar2022	fwd	2960..2983	DVESNPGP
SRR6701615.macro.NODE_32_length_9008_cov_35.510800	Edgar2022	fwd	3302..3325	DVEKNPGP
SRR6701615.macro.NODE_32_length_9008_cov_35.510800	Edgar2022	fwd	3641..3664	DIETNPGP
SRR6701615.macro.NODE_32_length_9008_cov_35.510800	Edgar2022	fwd	4190..4213	DVELNPGP
SRR6713761.macro.NODE_17_length_3714_cov_32.243889	Edgar2022	rev	2743..2720	GIELNPGP
SRR6713823.macro.NODE_8_length_5510_cov_19.097296	Edgar2022	fwd	479..502	GIENNPNP
SRR6765936.macro.NODE_49_length_3618_cov_18.286319	Edgar2022	rev	2116..2093	NVEPNPGP
SRR6765937.macro.NODE_59_length_4627_cov_271.709486	Edgar2022	rev	2701..2678	GVEQNPGP
SRR6793291.macro.NODE_251_length_8374_cov_22.771563	Edgar2022	rev	4219..4196	DVESNPGP
SRR6808580.macro.NODE_136_length_9186_cov_18.217272	Edgar2022	rev	8151..8128	DIESNPGP
SRR6808580.macro.NODE_252_length_8281_cov_20.499269	Edgar2022	rev	3943..3920	GVENNFGP
SRR6808580.macro.NODE_564_length_5501_cov_20.094141	Edgar2022	fwd	2586..2609	GVEPNPGP
SRR6808579.macro.NODE_238_length_8475_cov_9.074387	Edgar2022	rev	7256..7233	GGESNPGP
SRR6808579.macro.NODE_287_length_7821_cov_12.674497	Edgar2022	rev	6836..6813	DVEPNPGP
SRR6808584.macro.NODE_132_length_9966_cov_166.991711	Edgar2022	fwd	1349..1372	DVESNPGP
SRR6808584.macro.NODE_254_length_9046_cov_19.524908	Edgar2022	fwd	3219..3242	DVETNPGP
SRR6808587.macro.NODE_213_length_8656_cov_13.460212	Edgar2022	rev	7551..7528	CIESNPGP
SRR6823499.macro.NODE_1292_length_3293_cov_3.084472	Edgar2022	fwd	720..743	VIEKNPGP
SRR6846462.macro.NODE_1454_length_3010_cov_9.464496	Edgar2022	fwd	719..742	GVEPNPGP
SRR6921825.macro.NODE_236_length_7214_cov_21.169864	Edgar2022	fwd	2822..2845	DVESNPGP
SRR6943113.macro.NODE_6_length_11016_cov_11.072832	Edgar2022	fwd	4342..4365	DVESNPGP
SRR6943113.macro.NODE_194_length_4614_cov_42.547016	Edgar2022	rev	3733..3710	GIETNPGE
SRR6943113.macro.NODE_194_length_4614_cov_42.547016	Edgar2022	rev	3664..3641	GVETNPGE
SRR6943126.macro.NODE_12_length_10962_cov_41.548627	Edgar2022	fwd	1351..1374	DIELNPGP
SRR6943126.macro.NODE_103_length_6191_cov_7.898006	Edgar2022	fwd	4411..4434	CVELNPGP
SRR6943126.macro.NODE_127_length_5803_cov_8.665969	Edgar2022	fwd	1812..1835	GIELNPGP
SRR6943126.macro.NODE_127_length_5803_cov_8.665969	Edgar2022	fwd	4001..4024	GVELNPGP
SRR6943224.macro.NODE_44_length_6184_cov_6.444444	Edgar2022	fwd	4462..4485	GVEENPGP
SRR6943224.macro.NODE_132_length_4230_cov_7.445273	Edgar2022	rev	2024..2001	GVHMNPGP
SRR6943233.macro.NODE_2418_length_2907_cov_4.446013	Edgar2022	rev	1466..1443	GVEENPGP
SRR6943233.macro.NODE_3499_length_2551_cov_10.632365	Edgar2022	fwd	339..362	DVEPNPGP
SRR6960507.macro.NODE_1609_length_4728_cov_33.837594	Edgar2022	fwd	1135..1158	GVEQNPGP
SRR6960509.macro.NODE_2844_length_3668_cov_28.719889	Edgar2022	fwd	864..887	GGESNPGP
SRR6960550.macro.NODE_546_length_4821_cov_15.174600	Edgar2022	fwd	1866..1889	LVEKNPGP
SRR6960797.macro.NODE_950_length_3939_cov_10.228401	Edgar2022	rev	2978..2955	CVELNPGP
SRR6960549.macro.NODE_262_length_8973_cov_18.275730	Edgar2022	fwd	3660..3683	GIEANPGP
SRR6960549.macro.NODE_2107_length_3604_cov_36.924667	Edgar2022	rev	3192..3169	GIEPNPGP
SRR6960803.macro.NODE_469_length_9182_cov_2195.136239	Edgar2022	fwd	1084..1107	GIEPNPGP
SRR6973844.macro.NODE_20_length_8109_cov_12.815331	Edgar2022	rev	1873..1850	GIHPNPGP
SRR6973844.macro.NODE_92_length_4761_cov_28.756826	Edgar2022	rev	3865..3842	DVEKNPGP
SRR6973851.macro.NODE_62_length_6608_cov_16.861209	Edgar2022	rev	3655..3632	GLESNPGP
SRR6973858.macro.NODE_11_length_9346_cov_32.529386	Edgar2022	fwd	1467..1490	GIEPNPGE
SRR6973858.macro.NODE_14_length_9012_cov_4.344893	Edgar2022	rev	8342..8319	CVELNPGP
SRR6973858.macro.NODE_14_length_9012_cov_4.344893	Edgar2022	rev	7802..7779	NVETNPGP
SRR6973858.macro.NODE_126_length_4215_cov_5.711009	Edgar2022	fwd	1103..1126	GVEDNPGP
SRR6973858.macro.NODE_126_length_4215_cov_5.711009	Edgar2022	fwd	1223..1246	GVEPNPGP
SRR7004410.macro.NODE_3_length_8100_cov_15.130933	Edgar2022	rev	7201..7178	DIESNPGP
SRR7004415.macro.NODE_4_length_7727_cov_5.194669	Edgar2022	rev	1783..1760	DVEENPGP
SRR7004415.macro.NODE_4_length_7727_cov_5.194669	Edgar2022	rev	1555..1532	DVELNPGP
SRR7004596.macro.NODE_3_length_9552_cov_7.835109	Edgar2022	fwd	1212..1235	DVESNPGP
SRR7004667.macro.NODE_18_length_4837_cov_4.977120	Edgar2022	fwd	3337..3360	GIEPNPGP
SRR7004714.macro.NODE_42_length_3891_cov_4.663698	Edgar2022	rev	1452..1429	DVEENPGP
SRR7004714.macro.NODE_42_length_3891_cov_4.663698	Edgar2022	rev	1278..1255	DVEPNPGP
SRR7004713.macro.NODE_64_length_3247_cov_5.112161	Edgar2022	rev	1545..1522	GVELNPGP
SRR7004713.macro.NODE_64_length_3247_cov_5.112161	Edgar2022	rev	1389..1366	GVESNPGP
SRR7007254.macro.NODE_61_length_6655_cov_11.787754	Edgar2022	fwd	804..827	HIEKNPGP
SRR7007636.macro.NODE_125_length_5642_cov_5.780032	Edgar2022	fwd	3672..3695	AVEVNPGP
SRR7007033.macro.NODE_8_length_9882_cov_27.325721	Edgar2022	fwd	1177..1200	GIEANPGP
SRR7007033.macro.NODE_8_length_9882_cov_27.325721	Edgar2022	fwd	1543..1566	GIEANPGP
SRR7007033.macro.NODE_8_length_9882_cov_27.325721	Edgar2022	fwd	1978..2001	DVELNPGP
SRR7007033.macro.NODE_8_length_9882_cov_27.325721	Edgar2022	fwd	2269..2292	DIESNPGP
SRR7007033.macro.NODE_43_length_5783_cov_20.778984	Edgar2022	fwd	1191..1214	GIEPNPGP
SRR7007033.macro.NODE_43_length_5783_cov_20.778984	Edgar2022	fwd	1299..1322	GVEPNPGP
SRR7007033.macro.NODE_131_length_4567_cov_17.980196	Edgar2022	rev	3759..3736	GVEDNPGP
SRR7007033.macro.NODE_131_length_4567_cov_17.980196	Edgar2022	rev	3702..3679	GVEPNPGP
SRR7007033.macro.NODE_153_length_4385_cov_41.051252	Edgar2022	fwd	590..613	GIETNPGP
SRR7007033.macro.NODE_157_length_4357_cov_27.553221	Edgar2022	rev	3770..3747	GVETNPGP
SRR7007033.macro.NODE_327_length_3784_cov_10.531124	Edgar2022	fwd	1080..1103	GVELNPGP
SRR7007033.macro.NODE_346_length_3724_cov_11.301287	Edgar2022	rev	2673..2650	GVEPNPGP
SRR7007219.macro.NODE_1257_length_2124_cov_2.552901	Edgar2022	rev	237..214	GVEPNPGP
SRR7072203.macro.NODE_3200_length_2389_cov_6.934370	Edgar2022	rev	55..32	GIEPNPGP
SRR7072205.macro.NODE_173_length_7323_cov_29.165655	Edgar2022	rev	6903..6880	DIESNPGP
SRR7072205.macro.NODE_173_length_7323_cov_29.165655	Edgar2022	rev	6168..6145	GVEPNPGP
SRR7080222.macro.NODE_7_length_10483_cov_18.191643	Edgar2022	fwd	1164..1187	DVESNPGP
SRR7080222.macro.NODE_7_length_10483_cov_18.191643	Edgar2022	fwd	1374..1397	DVESNPGP
SRR7080222.macro.NODE_11_length_9521_cov_19.915961	Edgar2022	rev	8488..8465	GIEPNPGP
SRR7080222.macro.NODE_11_length_9521_cov_19.915961	Edgar2022	rev	8113..8090	GVESNPGP
SRR7080222.macro.NODE_14_length_9254_cov_9.066986	Edgar2022	fwd	966..989	NVELNPGP
SRR7080222.macro.NODE_95_length_4837_cov_4.857263	Edgar2022	fwd	902..925	DVEKNPGP
SRR7080225.macro.NODE_24_length_10472_cov_21.169632	Edgar2022	fwd	1154..1177	DIESNPGP
SRR7080225.macro.NODE_48_length_9065_cov_21.549377	Edgar2022	fwd	1087..1110	GVEPNPGP
SRR7080626.macro.NODE_35_length_5827_cov_6.718283	Edgar2022	rev	4943..4920	CVELNPGP
SRR7080224.macro.NODE_402_length_8105_cov_10.494895	Edgar2022	rev	4894..4871	DVESNPGP
SRR7080627.macro.NODE_26_length_9332_cov_1555.660006	Edgar2022	fwd	1006..1029	GIEANPGP
SRR7080627.macro.NODE_26_length_9332_cov_1555.660006	Edgar2022	fwd	1372..1395	GIEANPGP
SRR7080627.macro.NODE_28_length_9194_cov_217.881592	Edgar2022	rev	4976..4953	GIEPNPGP
SRR7080627.macro.NODE_53_length_7819_cov_26.728376	Edgar2022	fwd	2993..3016	GIEPNPGP
SRR7080627.macro.NODE_74_length_6733_cov_140.068318	Edgar2022	fwd	3737..3760	GVEPNPGP
SRR7080630.macro.NODE_7_length_9579_cov_274.053124	Edgar2022	rev	7591..7568	GIEPNPGP
SRR7080630.macro.NODE_7_length_9579_cov_274.053124	Edgar2022	rev	5455..5432	GVEPNPGP
SRR7080630.macro.NODE_12_length_8949_cov_37.369536	Edgar2022	rev	7444..7421	NVESNPGP
SRR7085878.macro.NODE_35_length_8482_cov_8.599834	Edgar2022	rev	7270..7247	GGESNPGP
SRR7086167.macro.NODE_7_length_9410_cov_22.166328	Edgar2022	rev	6019..5996	DIEENPGP
SRR7086083.macro.NODE_44_length_6262_cov_9.770722	Edgar2022	rev	5193..5170	CVESNPGP
SRR7086083.macro.NODE_44_length_6262_cov_9.770722	Edgar2022	rev	4608..4585	GIEPNPGP
SRR7086625.macro.NODE_8_length_6789_cov_6.129988	Edgar2022	fwd	542..565	GIEPNPGP
SRR7086193.macro.NODE_42_length_6280_cov_19.514580	Edgar2022	rev	5569..5546	GVEPNPGP
SRR7086193.macro.NODE_91_length_4774_cov_11.390981	Edgar2022	fwd	1119..1142	DVELNPGP
SRR7087941.macro.NODE_10_length_7446_cov_11.559745	Edgar2022	rev	4072..4049	DVESNPGP
SRR7086121.macro.NODE_12_length_6874_cov_24.142920	Edgar2022	fwd	694..717	DVELNPGP
SRR7086933.macro.NODE_21_length_8552_cov_46.369855	Edgar2022	fwd	1137..1160	DIEINPGP
SRR7086194.macro.NODE_1_length_9114_cov_176.668510	Edgar2022	fwd	802..825	DIESNPGP
SRR7086194.macro.NODE_1_length_9114_cov_176.668510	Edgar2022	fwd	1129..1152	DVETNPGP
SRR7086126.macro.NODE_41_length_6997_cov_17.135904	Edgar2022	rev	5397..5374	GGESNPGP
SRR7088796.macro.NODE_8_length_7382_cov_30.029826	Edgar2022	rev	4426..4403	TVESNPGP
SRR7088796.macro.NODE_8_length_7382_cov_30.029826	Edgar2022	rev	4144..4121	GVESNPGP
SRR7088796.macro.NODE_8_length_7382_cov_30.029826	Edgar2022	rev	3781..3758	GVEPNPGP
SRR7086279.macro.NODE_147_length_4251_cov_9.179033	Edgar2022	rev	3331..3308	GLESNPGP
SRR7086410.macro.NODE_44_length_9881_cov_122.685257	Edgar2022	fwd	1169..1192	DIEENPGP
SRR7086410.macro.NODE_75_length_8890_cov_12.633549	Edgar2022	fwd	1337..1360	GGESNPGP
SRR7109024.macro.NODE_18_length_9650_cov_33.005743	Edgar2022	fwd	1018..1041	CIETNPGP
SRR7109024.macro.NODE_57_length_7156_cov_18.206410	Edgar2022	rev	6621..6598	VIEKNPGP
SRR7109024.macro.NODE_65_length_6692_cov_11.652515	Edgar2022	rev	2792..2769	GIEPNPGP
SRR7109024.macro.NODE_65_length_6692_cov_11.652515	Edgar2022	rev	2432..2409	GVEPNPGP
SRR7109024.macro.NODE_65_length_6692_cov_11.652515	Edgar2022	rev	2060..2037	GVEPNPGP
SRR7109024.macro.NODE_65_length_6692_cov_11.652515	Edgar2022	rev	1829..1806	GIEPNPGP
SRR7109024.macro.NODE_134_length_5106_cov_9.718657	Edgar2022	fwd	1192..1215	DVEVNPGP
SRR7109323.macro.NODE_47_length_10586_cov_23.629601	Edgar2022	fwd	357..380	DIELNPGP
SRR7109323.macro.NODE_94_length_9213_cov_43.841028	Edgar2022	rev	5204..5181	DVESNPGP
SRR7109323.macro.NODE_108_length_9010_cov_34.687031	Edgar2022	fwd	1093..1116	GVETNPGP
SRR7109323.macro.NODE_125_length_8693_cov_20.659745	Edgar2022	fwd	1118..1141	DVEQNPGP
SRR7109323.macro.NODE_163_length_7607_cov_17.516591	Edgar2022	rev	6464..6441	GVEPNPGP
SRR7109323.macro.NODE_163_length_7607_cov_17.516591	Edgar2022	rev	5966..5943	DIESNPGP
SRR7109323.macro.NODE_165_length_7593_cov_16.614894	Edgar2022	fwd	915..938	GVEPNPGP
SRR7109323.macro.NODE_165_length_7593_cov_16.614894	Edgar2022	fwd	1497..1520	DVEANPGP
SRR7109323.macro.NODE_215_length_6572_cov_8.967841	Edgar2022	rev	4741..4718	GVHKNPGP
SRR7109323.macro.NODE_334_length_5298_cov_31.592344	Edgar2022	rev	3146..3123	GIEPNPGE
SRR7109323.macro.NODE_364_length_5133_cov_4.878261	Edgar2022	fwd	1616..1639	GIEQNPGP
SRR7109323.macro.NODE_436_length_4728_cov_11.049194	Edgar2022	rev	3662..3639	GIEENPGP
SRR7109323.macro.NODE_436_length_4728_cov_11.049194	Edgar2022	rev	3518..3495	GIEENPGP
SRR7109323.macro.NODE_522_length_4411_cov_11.337022	Edgar2022	fwd	835..858	DVELNPGP
SRR7109323.macro.NODE_591_length_4182_cov_5.697007	Edgar2022	fwd	856..879	GIEPNPGP
SRR7109323.macro.NODE_904_length_3598_cov_12.828936	Edgar2022	rev	3178..3155	GIEPNPGP
SRR7109323.macro.NODE_1105_length_3262_cov_11.996237	Edgar2022	fwd	503..526	GVEQNPGM
SRR7109324.macro.NODE_33_length_9904_cov_9.352253	Edgar2022	rev	6523..6500	DIETNPGP
SRR7109324.macro.NODE_70_length_9096_cov_10.275186	Edgar2022	rev	7959..7936	DVELNPGP
SRR7109324.macro.NODE_70_length_9096_cov_10.275186	Edgar2022	rev	7818..7795	DVESNPGP
SRR7109324.macro.NODE_73_length_9055_cov_7.044088	Edgar2022	rev	8047..8024	DVETNPGP
SRR7109324.macro.NODE_114_length_8290_cov_10.340392	Edgar2022	fwd	1134..1157	GVEHNPGP
SRR7109324.macro.NODE_130_length_7815_cov_36.104495	Edgar2022	rev	6408..6385	DVESNPGP
SRR7109324.macro.NODE_139_length_7396_cov_9.084801	Edgar2022	fwd	6068..6091	DVESNPGP
SRR7109324.macro.NODE_382_length_4724_cov_5.645238	Edgar2022	fwd	1056..1079	DVEENPGP
SRR7109325.macro.NODE_44_length_10417_cov_148.799111	Edgar2022	fwd	1289..1312	DVESNPGP
SRR7109325.macro.NODE_80_length_9664_cov_22.711292	Edgar2022	fwd	4573..4596	NIESNPGP
SRR7109325.macro.NODE_80_length_9664_cov_22.711292	Edgar2022	fwd	4819..4842	GIEPNPGP
SRR7109325.macro.NODE_105_length_9392_cov_4.815860	Edgar2022	fwd	1125..1148	GIEPNPGP
SRR7109325.macro.NODE_130_length_9191_cov_9.049682	Edgar2022	fwd	1102..1125	GIEPNPGP
SRR7109325.macro.NODE_130_length_9191_cov_9.049682	Edgar2022	fwd	1534..1557	GIERNPGP
SRR7109325.macro.NODE_133_length_9149_cov_17.218819	Edgar2022	rev	7967..7944	DVELNPGP
SRR7109325.macro.NODE_199_length_8563_cov_14.989988	Edgar2022	rev	7448..7425	GIEPNPGP
SRR7109325.macro.NODE_234_length_7684_cov_6.606359	Edgar2022	rev	6768..6745	GIEPNPGP
SRR7109325.macro.NODE_234_length_7684_cov_6.606359	Edgar2022	rev	6138..6115	DVEANPGP
SRR7109325.macro.NODE_242_length_7469_cov_5.817739	Edgar2022	fwd	1058..1081	CVELNPGP
SRR7109325.macro.NODE_242_length_7469_cov_5.817739	Edgar2022	fwd	1277..1300	GIEPNPGP
SRR7109325.macro.NODE_242_length_7469_cov_5.817739	Edgar2022	fwd	1802..1825	GIEPNPGP
SRR7109325.macro.NODE_272_length_6978_cov_6.281390	Edgar2022	rev	6716..6693	GIEPNPGP
SRR7109325.macro.NODE_272_length_6978_cov_6.281390	Edgar2022	rev	6089..6066	DVEANPGP
SRR7109325.macro.NODE_343_length_6387_cov_6.573171	Edgar2022	rev	3405..3382	CVEKNPGP
SRR7109325.macro.NODE_423_length_5766_cov_4.551028	Edgar2022	fwd	1870..1893	TVEPNPGP
SRR7109325.macro.NODE_477_length_5440_cov_6.548724	Edgar2022	fwd	2497..2520	GIETNPGM
SRR7109325.macro.NODE_490_length_5366_cov_10.808993	Edgar2022	rev	3797..3774	GVEPNPGP
SRR7109325.macro.NODE_490_length_5366_cov_10.808993	Edgar2022	rev	3593..3570	GIEPNPGP
SRR7109325.macro.NODE_490_length_5366_cov_10.808993	Edgar2022	rev	3482..3459	GIEPNPGP
SRR7109325.macro.NODE_521_length_5233_cov_14.171124	Edgar2022	rev	4180..4157	GIEPNPGP
SRR7109325.macro.NODE_759_length_4535_cov_8.399148	Edgar2022	fwd	1596..1619	GVEPNPGP
SRR7109325.macro.NODE_973_length_4168_cov_14.138462	Edgar2022	rev	2965..2942	GVELNPGP
SRR7109325.macro.NODE_1110_length_4020_cov_6.961490	Edgar2022	rev	3302..3279	GVEENPGP
SRR7109325.macro.NODE_1422_length_3683_cov_12.571745	Edgar2022	rev	2786..2763	GGESNPGP
SRR7109325.macro.NODE_1717_length_3387_cov_8.113156	Edgar2022	rev	2777..2754	VVEKNPGP
SRR7109325.macro.NODE_1843_length_3270_cov_4.448233	Edgar2022	rev	2717..2694	GVEPDPGP
SRR7110673.macro.NODE_47_length_6084_cov_18.821494	Edgar2022	rev	1691..1668	GIEENPGY
SRR7142027.macro.NODE_1_length_10298_cov_86.228557	Edgar2022	rev	9109..9086	GIEPNPGP
SRR7142027.macro.NODE_1_length_10298_cov_86.228557	Edgar2022	rev	8866..8843	DIESNPGP
SRR7153001.macro.NODE_3_length_9221_cov_258.343886	Edgar2022	rev	8207..8184	GIEPNPGP
SRR7153025.macro.NODE_34_length_4127_cov_20.406542	Edgar2022	rev	767..744	CVETNPGP
SRR7153028.macro.NODE_9_length_3342_cov_83.681860	Edgar2022	fwd	1809..1832	GIEPNPGP
SRR7153038.macro.NODE_10_length_7646_cov_33.013205	Edgar2022	fwd	918..941	DVETNPGP
SRR7153038.macro.NODE_23_length_4452_cov_141.399178	Edgar2022	rev	1608..1585	GIEPNPGP
SRR7239371.macro.NODE_12_length_9939_cov_89.637007	Edgar2022	fwd	1332..1355	DVESNPGP
SRR7251176.macro.NODE_264_length_7299_cov_27.335172	Edgar2022	fwd	6669..6692	GVEVNPLP
SRR7284896.macro.NODE_2_length_9535_cov_166.673536	Edgar2022	fwd	3618..3641	GIESNPGP
SRR7286715.macro.NODE_16_length_7882_cov_35.356384	Edgar2022	rev	7206..7183	DVEHNPGP
SRR7287117.macro.NODE_1051_length_9756_cov_6.613412	Edgar2022	rev	8209..8186	GIEQNPGP
SRR7287117.macro.NODE_1051_length_9756_cov_6.613412	Edgar2022	rev	6088..6065	GIESNPGP
SRR7285959.macro.NODE_83_length_7426_cov_80.735314	Edgar2022	fwd	3252..3275	GIEPNPGP
SRR7428106.macro.NODE_107_length_9018_cov_59.568402	Edgar2022	rev	7416..7393	GIESNPGP
SRR7428107.macro.NODE_259_length_4062_cov_5.155495	Edgar2022	fwd	835..858	GVELNPGP
SRR7495878.macro.NODE_16_length_10065_cov_33.349380	Edgar2022	fwd	1341..1364	GVELNPGP
SRR7495878.macro.NODE_63_length_7607_cov_7.029599	Edgar2022	rev	2577..2554	NVELNPGP
SRR7495878.macro.NODE_64_length_7599_cov_97.637390	Edgar2022	fwd	3028..3051	GVEPNPGP
SRR7495878.macro.NODE_64_length_7599_cov_97.637390	Edgar2022	fwd	3751..3774	GIEPNPGW
SRR7495878.macro.NODE_79_length_7069_cov_36.688536	Edgar2022	rev	2099..2076	GIEPNPGW
SRR7495878.macro.NODE_79_length_7069_cov_36.688536	Edgar2022	rev	1649..1626	GVEPNPGP
SRR7495878.macro.NODE_96_length_6730_cov_315.124831	Edgar2022	fwd	1319..1342	GVELNPGP
SRR7495878.macro.NODE_96_length_6730_cov_315.124831	Edgar2022	fwd	2735..2758	GIEPNPGP
SRR7495878.macro.NODE_96_length_6730_cov_315.124831	Edgar2022	fwd	3341..3364	GIEPNPGP
SRR7495878.macro.NODE_129_length_6082_cov_22.000499	Edgar2022	rev	1451..1428	GVELNPGP
SRR7495878.macro.NODE_411_length_4051_cov_4.243087	Edgar2022	rev	2215..2192	GIETNPGP
SRR7495878.macro.NODE_411_length_4051_cov_4.243087	Edgar2022	rev	1549..1526	GIEPNPGP
SRR7495878.macro.NODE_419_length_4032_cov_308.694872	Edgar2022	rev	3292..3269	GIEPNPGP
SRR7524631.macro.NODE_42_length_9080_cov_11.294438	Edgar2022	rev	8032..8009	GIESNPGP
SRR7532699.macro.NODE_9_length_9054_cov_20.343392	Edgar2022	rev	5412..5389	DVESNPGP
SRR7532699.macro.NODE_18_length_7029_cov_20.988068	Edgar2022	fwd	4424..4447	CVEENPGP
SRR7532699.macro.NODE_59_length_4429_cov_11.798439	Edgar2022	fwd	1274..1297	GIEPNPGP
SRR7532699.macro.NODE_95_length_3824_cov_8.761397	Edgar2022	rev	1914..1891	GIEPNPGP
SRR7532699.macro.NODE_134_length_3326_cov_31.108515	Edgar2022	rev	2704..2681	GIEENPGP
SRR7532699.macro.NODE_134_length_3326_cov_31.108515	Edgar2022	rev	2578..2555	GIESNPGP
SRR7533101.macro.NODE_4_length_9565_cov_16.857880	Edgar2022	rev	8570..8547	CVETNPGP
SRR7533101.macro.NODE_4_length_9565_cov_16.857880	Edgar2022	rev	8159..8136	GIETNPGP
SRR7533101.macro.NODE_72_length_3803_cov_3.222788	Edgar2022	fwd	1717..1740	CVEENPGP
SRR7533265.macro.NODE_17_length_7465_cov_12.172078	Edgar2022	rev	1832..1809	DVEENPGP
SRR7533265.macro.NODE_17_length_7465_cov_12.172078	Edgar2022	rev	1715..1692	DIELNPGP
SRR7534265.macro.NODE_20_length_6772_cov_7.141812	Edgar2022	rev	1768..1745	DVEENPGP
SRR7534265.macro.NODE_20_length_6772_cov_7.141812	Edgar2022	rev	1465..1442	GIEPNPGP
SRR7535021.macro.NODE_11_length_7808_cov_38.320362	Edgar2022	rev	4718..4695	GVEPNPGP
SRR7533630.macro.NODE_13_length_9112_cov_16.097798	Edgar2022	rev	8095..8072	DVELNPGP
SRR7533630.macro.NODE_114_length_4693_cov_12.257143	Edgar2022	fwd	1172..1195	GVEKNPGP
SRR7533630.macro.NODE_124_length_4597_cov_4.635942	Edgar2022	fwd	3162..3185	GVEPNPGP
SRR7534623.macro.NODE_32_length_6857_cov_13.181014	Edgar2022	rev	5622..5599	GIEANPGP
SRR7534623.macro.NODE_95_length_4352_cov_31.497312	Edgar2022	fwd	426..449	DVEQNPGP
SRR7540954.macro.NODE_1_length_10202_cov_156.766709	Edgar2022	fwd	1010..1033	CVETNPGP
SRR7540954.macro.NODE_1_length_10202_cov_156.766709	Edgar2022	fwd	1673..1696	CVESNPGP
SRR7540954.macro.NODE_22_length_6838_cov_7.434146	Edgar2022	rev	3109..3086	GIEPNPGP
SRR7540954.macro.NODE_22_length_6838_cov_7.434146	Edgar2022	rev	2731..2708	GIEPNPGP
SRR7540954.macro.NODE_22_length_6838_cov_7.434146	Edgar2022	rev	2434..2411	GIETNPGP
SRR7541278.macro.NODE_36_length_6614_cov_8.058248	Edgar2022	fwd	5272..5295	GIEPNPGP
SRR7541278.macro.NODE_77_length_4741_cov_79.184876	Edgar2022	fwd	1729..1752	GVEPNPGP
SRR7541036.macro.NODE_4_length_9613_cov_7.945283	Edgar2022	fwd	1224..1247	DIETNPGP
SRR7537488.macro.NODE_650_length_3045_cov_5.749327	Edgar2022	fwd	429..452	TIEKNPGP
SRR7540211.macro.NODE_7_length_10250_cov_13.410632	Edgar2022	rev	6332..6309	GVEPNPGP
SRR7540211.macro.NODE_243_length_3532_cov_63.745880	Edgar2022	fwd	664..687	GGESNPGP
SRR7540947.macro.NODE_216_length_3785_cov_6.957974	Edgar2022	fwd	2427..2450	GVEPNPGP
SRR7550490.macro.NODE_15_length_9075_cov_16.557098	Edgar2022	fwd	4104..4127	GVEPNPGP
SRR7550490.macro.NODE_257_length_4406_cov_39.195246	Edgar2022	rev	3660..3637	GVELNPGP
SRR7550490.macro.NODE_257_length_4406_cov_39.195246	Edgar2022	rev	2781..2758	GVEPNPGP
SRR7550490.macro.NODE_345_length_4153_cov_28.274510	Edgar2022	fwd	959..982	GIEMNPGP
SRR7550490.macro.NODE_725_length_3642_cov_59.033623	Edgar2022	fwd	839..862	CVELNPGP
SRR7550490.macro.NODE_914_length_3384_cov_20.511326	Edgar2022	fwd	919..942	DVELNPGP
SRR7550489.macro.NODE_168_length_5281_cov_11.361943	Edgar2022	rev	3780..3757	GIEVNPGP
SRR7550489.macro.NODE_425_length_4227_cov_6.024555	Edgar2022	rev	3503..3480	GIEPNPGP
SRR7550489.macro.NODE_425_length_4227_cov_6.024555	Edgar2022	rev	3299..3276	GVEPNPGP
SRR7615555.macro.NODE_395_length_4601_cov_7.996025	Edgar2022	rev	3590..3567	GIEKNPGP
SRR7615556.macro.NODE_148_length_8410_cov_6.106873	Edgar2022	fwd	1154..1177	GIEPNPGP
SRR7615556.macro.NODE_229_length_6910_cov_20.011701	Edgar2022	rev	6111..6088	GIEANPGP
SRR7615556.macro.NODE_636_length_4432_cov_7.361092	Edgar2022	rev	3699..3676	CVEKNPGP
SRR7615557.macro.NODE_486_length_7653_cov_34.086412	Edgar2022	rev	6840..6817	GIESNPGP
SRR7615557.macro.NODE_486_length_7653_cov_34.086412	Edgar2022	rev	6222..6199	DVESNPGP
SRR7615557.macro.NODE_826_length_6038_cov_4.224141	Edgar2022	rev	2096..2073	DIEPNPGP
SRR7615557.macro.NODE_826_length_6038_cov_4.224141	Edgar2022	rev	1916..1893	GIEPNPGP
SRR7615557.macro.NODE_826_length_6038_cov_4.224141	Edgar2022	rev	1772..1749	GIEPNPGP
SRR7615563.macro.NODE_99_length_9393_cov_11.767167	Edgar2022	rev	8567..8544	DVEPNPGP
SRR7663776.macro.NODE_390_length_3655_cov_15.285754	Edgar2022	fwd	2869..2892	NVEKNPGP
SRR7687090.macro.NODE_52_length_9010_cov_6.381895	Edgar2022	fwd	3536..3559	CIETNPGP
SRR7687090.macro.NODE_52_length_9010_cov_6.381895	Edgar2022	fwd	3587..3610	GIEPNPGP
SRR7686543.macro.NODE_2_length_7091_cov_46.029068	Edgar2022	rev	5915..5892	NVEKNPGP
SRR7687107.macro.NODE_1591_length_4319_cov_6.914743	Edgar2022	rev	3121..3098	GIELNPGP
SRR7687154.macro.NODE_405_length_6774_cov_7.582301	Edgar2022	fwd	927..950	GVEKNPGP
SRR7687154.macro.NODE_405_length_6774_cov_7.582301	Edgar2022	fwd	1125..1148	GVEPNPGP
SRR7687158.macro.NODE_400_length_6577_cov_11.625154	Edgar2022	fwd	1725..1748	GGESNPGP
SRR7734135.macro.NODE_2_length_7103_cov_7139.105897	Edgar2022	fwd	2829..2852	DVELNPGP
SRR7734135.macro.NODE_7_length_4497_cov_81.404227	Edgar2022	fwd	391..414	DIEANPGP
SRR7812395.macro.NODE_1280_length_3580_cov_14.037069	Edgar2022	fwd	685..708	DVEQNPGP
SRR7976301.macro.NODE_447_length_6726_cov_10.042688	Edgar2022	rev	5733..5710	DVETNPGP
SRR7976310.macro.NODE_1001_length_4145_cov_9.122053	Edgar2022	rev	3231..3208	GIEPNPGP
SRR7976360.macro.NODE_603_length_2925_cov_11.436185	Edgar2022	fwd	308..331	TVEKNPGP
SRR7976533.macro.NODE_2_length_14739_cov_8.737011	Edgar2022	rev	13980..13957	GIETNPGP
SRR7976533.macro.NODE_36_length_6878_cov_22.259956	Edgar2022	fwd	4773..4796	GIHPNPGP
SRR7976533.macro.NODE_36_length_6878_cov_22.259956	Edgar2022	fwd	5268..5291	GVEEDPGP
SRR7976406.macro.NODE_7_length_8711_cov_8.657328	Edgar2022	rev	7509..7486	GIESNPGP
SRR7976406.macro.NODE_32_length_5865_cov_7.089779	Edgar2022	fwd	2844..2867	LIEPNPGP
SRR7976406.macro.NODE_335_length_3143_cov_28.757980	Edgar2022	fwd	2716..2739	DIESNPGP
SRR7976619.macro.NODE_261_length_4058_cov_6.683312	Edgar2022	rev	3120..3097	GIEPNPGP
SRR8048122.macro.NODE_2397_length_3222_cov_71.007849	Edgar2022	fwd	904..927	GIEANPGP
SRR8189297.macro.NODE_89_length_7497_cov_98.656149	Edgar2022	fwd	1043..1066	GVEPNPGP
SRR8189297.macro.NODE_89_length_7497_cov_98.656149	Edgar2022	fwd	1484..1507	DVELNPGP
SRR8202193.macro.NODE_54_length_8723_cov_18.327746	Edgar2022	rev	7432..7409	DIETNPGP
SRR8202193.macro.NODE_54_length_8723_cov_18.327746	Edgar2022	rev	6958..6935	DIETNPGP
SRR8299391.macro.NODE_16_length_9063_cov_504.998109	Edgar2022	rev	7476..7453	GGESNPGP
SRR8299391.macro.NODE_22_length_8930_cov_380.652365	Edgar2022	rev	7904..7881	DVESNPGP
SRR8299391.macro.NODE_148_length_4348_cov_53.411696	Edgar2022	rev	1388..1365	GIEPNPGP
SRR8416087.macro.NODE_504_length_5225_cov_65.861735	Edgar2022	rev	3792..3769	GIEPNPGP
SRR8416102.macro.NODE_2531_length_4577_cov_7.593224	Edgar2022	fwd	1216..1239	GVEQNPGP
SRR8436108.macro.NODE_7_length_6162_cov_11.859419	Edgar2022	rev	3504..3481	GIEPNPGW
SRR8436108.macro.NODE_7_length_6162_cov_11.859419	Edgar2022	rev	1881..1858	GVEPNPGP
SRR8446978.macro.NODE_9_length_4617_cov_9.192493	Edgar2022	fwd	3351..3374	GVEPNPGP
SRR8447006.macro.NODE_4_length_6778_cov_8.800208	Edgar2022	rev	2330..2307	GVELNPGP
SRR8447785.macro.NODE_12_length_4589_cov_55.764904	Edgar2022	rev	2034..2011	GIEENPGP
SRR8447785.macro.NODE_12_length_4589_cov_55.764904	Edgar2022	rev	1875..1852	GVEPNPGP
SRR8512518.macro.NODE_125_length_7288_cov_9.241055	Edgar2022	rev	6282..6259	DVEQNPGP
SRR8512518.macro.NODE_132_length_7142_cov_16.105738	Edgar2022	rev	6116..6093	GIEPNPGP
SRR8512518.macro.NODE_219_length_5812_cov_9.741454	Edgar2022	fwd	976..999	PIERNPGP
SRR8512518.macro.NODE_236_length_5737_cov_6.056083	Edgar2022	rev	3289..3266	GIEPNPGP
SRR8512518.macro.NODE_249_length_5630_cov_31.559577	Edgar2022	fwd	973..996	PIERNPGP
SRR8512518.macro.NODE_295_length_5329_cov_19.103788	Edgar2022	rev	2971..2948	GVESNPGP
SRR8512518.macro.NODE_385_length_4792_cov_7.131141	Edgar2022	rev	4046..4023	GIEVNPGP
SRR8512518.macro.NODE_396_length_4735_cov_54.465642	Edgar2022	fwd	718..741	GGEVNPGP
SRR8512518.macro.NODE_396_length_4735_cov_54.465642	Edgar2022	fwd	790..813	GVEPNPGP
SRR8512518.macro.NODE_416_length_4606_cov_4.780118	Edgar2022	fwd	255..278	GVEPNPGP
SRR8512518.macro.NODE_479_length_4294_cov_7.882450	Edgar2022	fwd	1102..1125	GIEENPGP
SRR8512518.macro.NODE_479_length_4294_cov_7.882450	Edgar2022	fwd	1207..1230	GIEPNPGP
SRR8512518.macro.NODE_479_length_4294_cov_7.882450	Edgar2022	fwd	1420..1443	CIELNPGP
SRR8512518.macro.NODE_483_length_4286_cov_6.046259	Edgar2022	rev	3544..3521	GVEQNPGD
SRR8512518.macro.NODE_483_length_4286_cov_6.046259	Edgar2022	rev	3151..3128	GIEPNPGF
SRR8512518.macro.NODE_580_length_3921_cov_9.092975	Edgar2022	fwd	765..788	GIEPNPGP
SRR8512518.macro.NODE_582_length_3910_cov_8.082621	Edgar2022	rev	3723..3700	GVEPNPGP
SRR8512518.macro.NODE_583_length_3907_cov_11.517367	Edgar2022	rev	3072..3049	DVEENPGP
SRR8512518.macro.NODE_641_length_3739_cov_7.992141	Edgar2022	rev	3050..3027	GVEPNPGP
SRR8512518.macro.NODE_682_length_3619_cov_45.285994	Edgar2022	fwd	522..545	GIELNPGP
SRR8512518.macro.NODE_682_length_3619_cov_45.285994	Edgar2022	fwd	876..899	GIEINPGP
SRR8512519.macro.NODE_61_length_8781_cov_19.474920	Edgar2022	rev	7810..7787	GVEPNPGP
SRR8512519.macro.NODE_178_length_6528_cov_37.999846	Edgar2022	fwd	948..971	GVEQNPGP
SRR8512519.macro.NODE_187_length_6394_cov_8.470607	Edgar2022	fwd	925..948	GVEPNPGP
SRR8512519.macro.NODE_187_length_6394_cov_8.470607	Edgar2022	fwd	1714..1737	GVHPNPGP
SRR8512519.macro.NODE_490_length_4289_cov_5.389151	Edgar2022	fwd	1143..1166	GVEPNPGP
SRR8512519.macro.NODE_524_length_4171_cov_13.603348	Edgar2022	rev	3129..3106	GIELNPGP
SRR8512519.macro.NODE_628_length_3845_cov_9.623815	Edgar2022	rev	3241..3218	GIEENPGP
SRR8512519.macro.NODE_628_length_3845_cov_9.623815	Edgar2022	rev	3082..3059	GGEINPGP
SRR8512519.macro.NODE_667_length_3738_cov_7.664408	Edgar2022	fwd	712..735	GVEENPGP
SRR8512519.macro.NODE_703_length_3639_cov_34.197493	Edgar2022	fwd	876..899	GVEQNPGP
SRR8512521.macro.NODE_295_length_4024_cov_36.300629	Edgar2022	rev	3471..3448	GIEENPGP
SRR8512521.macro.NODE_310_length_3980_cov_14.566268	Edgar2022	fwd	1296..1319	GIEQNPGP
SRR8512520.macro.NODE_15_length_10150_cov_10.759826	Edgar2022	rev	9171..9148	DVESNPGP
SRR8535477.macro.NODE_397_length_6452_cov_24.470920	Edgar2022	fwd	2693..2716	GVEPNPGP
SRR8535477.macro.NODE_397_length_6452_cov_24.470920	Edgar2022	fwd	2990..3013	GVESNPGP
SRR8535477.macro.NODE_2133_length_3487_cov_5.451670	Edgar2022	rev	2630..2607	VVEKNPGP
SRR8535482.macro.NODE_1321_length_3919_cov_9.509620	Edgar2022	fwd	730..753	DVEQNPGP
SRR8535482.macro.NODE_1321_length_3919_cov_9.509620	Edgar2022	fwd	997..1020	GVEANPGP
SRR8535511.macro.NODE_322_length_9126_cov_8.761847	Edgar2022	fwd	675..698	GEEPNPGP
SRR8535511.macro.NODE_322_length_9126_cov_8.761847	Edgar2022	fwd	1056..1079	GIEPNPGP
SRR8549476.macro.NODE_1_length_10152_cov_20.296756	Edgar2022	fwd	3992..4015	DVESNPGP
SRR8549476.macro.NODE_7_length_7858_cov_5.136673	Edgar2022	rev	7618..7595	DVEENPGP
SRR8549476.macro.NODE_7_length_7858_cov_5.136673	Edgar2022	rev	7267..7244	DIEVNPGP
SRR8554514.macro.NODE_29_length_9598_cov_16.594016	Edgar2022	fwd	1604..1627	DIELNPGP
SRR8554514.macro.NODE_41_length_8983_cov_5.631201	Edgar2022	rev	7102..7079	DVELNPGP
SRR8554514.macro.NODE_58_length_8284_cov_15.222750	Edgar2022	rev	7297..7274	GIESNPGP
SRR8554514.macro.NODE_58_length_8284_cov_15.222750	Edgar2022	rev	5548..5525	GIEPNPGP
SRR8554514.macro.NODE_58_length_8284_cov_15.222750	Edgar2022	rev	5467..5444	GVEPNPGP
SRR8554514.macro.NODE_202_length_4966_cov_6.220928	Edgar2022	fwd	3438..3461	GIEPNPGP
SRR8554513.macro.NODE_58_length_8790_cov_36.480899	Edgar2022	rev	5972..5949	GIEMNPGP
SRR8554513.macro.NODE_245_length_5075_cov_22.842263	Edgar2022	fwd	2799..2822	GVEPNPGP
SRR8554513.macro.NODE_245_length_5075_cov_22.842263	Edgar2022	fwd	3189..3212	AVEPNPGP
SRR8554513.macro.NODE_860_length_2881_cov_4.802350	Edgar2022	fwd	314..337	NVEKNPGP
SRR8549995.macro.NODE_39_length_4134_cov_5.207092	Edgar2022	fwd	2502..2525	GIELNPGP
SRR8554642.macro.NODE_224_length_6273_cov_5.622581	Edgar2022	fwd	441..464	DVELNPGP
SRR8655124.macro.NODE_9_length_3797_cov_9.129015	Edgar2022	fwd	420..443	DVEKNPGP
SRR8820788.macro.NODE_19_length_9649_cov_8.402691	Edgar2022	rev	9400..9377	DIETNPGP
SRR8820861.macro.NODE_10_length_9987_cov_17.311632	Edgar2022	fwd	1318..1341	DVELNPGP
SRR8820831.macro.NODE_102_length_6761_cov_14.588955	Edgar2022	fwd	1186..1209	DVESNPGP
SRR8820831.macro.NODE_1426_length_2400_cov_11.189825	Edgar2022	fwd	2152..2175	GIEFNSGP
SRR8820901.macro.NODE_12_length_9972_cov_140.522221	Edgar2022	rev	8801..8778	DVEVNPGP
SRR8820901.macro.NODE_12_length_9972_cov_140.522221	Edgar2022	rev	8318..8295	DVESNPGP
SRR8820901.macro.NODE_14_length_9928_cov_59.099099	Edgar2022	fwd	1404..1427	DIETNPGP
SRR8820901.macro.NODE_17_length_9902_cov_35.227646	Edgar2022	rev	8582..8559	DVESNPGP
SRR8820901.macro.NODE_20_length_9847_cov_12.511839	Edgar2022	rev	8702..8679	DVETNPGP
SRR8820901.macro.NODE_25_length_9478_cov_9.722982	Edgar2022	fwd	1213..1236	DIEENPGP
SRR8820901.macro.NODE_31_length_9247_cov_44.404436	Edgar2022	rev	8109..8086	DVEENPGP
SRR8820901.macro.NODE_36_length_9113_cov_26.694947	Edgar2022	fwd	1354..1377	DVESNPGP
SRR8820974.macro.NODE_185_length_4639_cov_53.456427	Edgar2022	fwd	1284..1307	DVERNPGP
SRR8840725.macro.NODE_851_length_3848_cov_6.306490	Edgar2022	fwd	835..858	GIEPNPGP
SRR8840725.macro.NODE_1193_length_3408_cov_251.538831	Edgar2022	fwd	779..802	GGESNPGP
SRR8840721.macro.NODE_141_length_8301_cov_51.209407	Edgar2022	fwd	1479..1502	DVEANPGP
SRR8840721.macro.NODE_242_length_6978_cov_7.497610	Edgar2022	rev	6246..6223	GGESNPGP
SRR8840721.macro.NODE_756_length_4599_cov_13.252983	Edgar2022	rev	3311..3288	GVERNPGW
SRR8840721.macro.NODE_756_length_4599_cov_13.252983	Edgar2022	rev	3110..3087	GIETNPGE
SRR8840779.macro.NODE_527_length_4425_cov_17.858456	Edgar2022	fwd	2436..2459	TIETNPGP
SRR8840711.macro.NODE_204_length_8506_cov_8.691095	Edgar2022	fwd	1482..1505	GGESNPGP
SRR8840714.macro.NODE_391_length_8335_cov_13.885258	Edgar2022	rev	6418..6395	GVEKNPGP
SRR8840714.macro.NODE_1636_length_4678_cov_53.589577	Edgar2022	rev	3814..3791	VIEKNPGP
SRR8840780.macro.NODE_307_length_7879_cov_6.602101	Edgar2022	fwd	1280..1303	GIEPNPGP
SRR8840780.macro.NODE_307_length_7879_cov_6.602101	Edgar2022	fwd	1481..1504	GIEPNPGP
SRR8840780.macro.NODE_307_length_7879_cov_6.602101	Edgar2022	fwd	1682..1705	GIEPNPGP
SRR8840780.macro.NODE_2272_length_3653_cov_12.653352	Edgar2022	fwd	827..850	GGESNPGP
SRR8857866.macro.NODE_679_length_5278_cov_20.292603	Edgar2022	rev	3442..3419	VVEKNPGP
SRR8857866.macro.NODE_898_length_4780_cov_12.384109	Edgar2022	fwd	1261..1284	VVEKNPGP
SRR8857871.macro.NODE_140_length_8837_cov_409.759927	Edgar2022	rev	6909..6886	DVELNPGP
SRR8857871.macro.NODE_314_length_6738_cov_60.001200	Edgar2022	rev	5039..5016	GIELNPGP
SRR8857871.macro.NODE_1147_length_4184_cov_8.274629	Edgar2022	fwd	583..606	DIEENPGP
SRR8857870.macro.NODE_417_length_7225_cov_116.225391	Edgar2022	fwd	2079..2102	DVELNPGP
SRR8857870.macro.NODE_417_length_7225_cov_116.225391	Edgar2022	fwd	2478..2501	GIELNPGP
SRR8857867.macro.NODE_354_length_6492_cov_43.834865	Edgar2022	rev	3031..3008	GIEANPGP
SRR8857867.macro.NODE_387_length_6344_cov_9.033328	Edgar2022	rev	3823..3800	EVESNPGP
SRR8857867.macro.NODE_387_length_6344_cov_9.033328	Edgar2022	rev	3475..3452	GIEPNPGP
SRR8846715.macro.NODE_127_length_5732_cov_441.165047	Edgar2022	fwd	4239..4262	GVEEQPGP
SRR8861602.macro.NODE_1_length_10998_cov_29.173638	Edgar2022	fwd	2007..2030	GIELNPGP
SRR8861602.macro.NODE_15_length_5920_cov_10.061399	Edgar2022	rev	1500..1477	GIEPNPGP
SRR8857868.macro.NODE_162_length_5861_cov_5.013994	Edgar2022	rev	5688..5665	DVESNPGP
SRR8943076.macro.NODE_1_length_10188_cov_62.964508	Edgar2022	fwd	1077..1100	DVETNPGP
SRR8943076.macro.NODE_1_length_10188_cov_62.964508	Edgar2022	fwd	8561..8584	GIEPNPGP
SRR9038086.macro.NODE_261_length_35633_cov_6.304190	Edgar2022	rev	23856..23833	GIEDNPGF
SRR9077578.macro.NODE_16_length_6541_cov_16.994743	Edgar2022	rev	4182..4159	GVEPNPGP
SRR9098028.macro.NODE_19_length_7292_cov_396.987671	Edgar2022	fwd	2716..2739	GVEPNPGP
SRR9112934.macro.NODE_1_length_10225_cov_54.421690	Edgar2022	rev	9277..9254	GVESNPGP
SRR9189184.macro.NODE_237_length_3963_cov_10.259070	Edgar2022	rev	3129..3106	GVEENPGP
SRR9214145.macro.NODE_168_length_8089_cov_209.297031	Edgar2022	rev	3890..3867	DVETNPGP
SRR9320184.macro.NODE_57_length_5727_cov_12.808808	Edgar2022	fwd	801..824	NVELNPGP
SRR9320189.macro.NODE_35_length_4169_cov_12.268066	Edgar2022	fwd	795..818	DVESNPGP
ND_038136	Neri2022	rev	5584..5561	DVEENPGP
ND_038136	Neri2022	rev	5314..5291	GVEQNPGP
ND_050103	Neri2022	rev	4636..4613	DIEPNPGP
ND_050712	Neri2022	fwd	4020..4043	GIELNPGP
ND_053643	Neri2022	rev	5422..5399	GIEPNPGP
ND_088062	Neri2022	rev	7390..7367	CIEPNPGP
ND_088062	Neri2022	rev	5707..5684	DVEQNPGP
ND_088062	Neri2022	rev	5269..5246	DIEMNPGP
ND_124066	Neri2022	rev	6716..6693	DVERNPGP
ND_124066	Neri2022	rev	6140..6117	DVEKNPGP
ND_134841	Neri2022	rev	7574..7551	GIEPNPGY
ND_135237	Neri2022	rev	7031..7008	GIEPNPGP
ND_135237	Neri2022	rev	6089..6066	GIEPNPGP
ND_135237	Neri2022	rev	5900..5877	GVEPNPGP
ND_137990	Neri2022	rev	7448..7425	GIEPNPGP
ND_137990	Neri2022	rev	5657..5634	GIEPNPGP
ND_140198	Neri2022	fwd	1430..1453	DVEANPGP
ND_140198	Neri2022	fwd	2399..2422	DVELNPGP
ND_140933	Neri2022	rev	5218..5195	GIEPNPGP
ND_141025	Neri2022	fwd	2493..2516	GVETNPGP
[truncated: 603 more rows]

## Sheet: C) blastclust50
1900 representative 100-aa peptides from the BLASTCLUST analysis
Accession	Source	Strand	Octapeptide position	100-aa peptide
LC036265	NCBI	fwd	3936..3959	KRAEAYCPRPLLAVHPSAARHKQKIVAPVKQSLNFDLLKLAGDVESNPGPFFFSDVRSNFTKLVETINQMQEDMSTKHGPDFNRLVSAFEELATGVKAIR
SRR10849402.macro.NODE_2_length_8855_cov_11.451606	Edgar2022	rev	7723..7700	IMWDEVKHLAMFHLPYRFRFMLNDLDLSSEWAIIERLLMLSGDVETNPGPVQSRPSQYRYNDPRVVRLENALHRRDEKIKTLIKHLRQQIKSNQTKVYCQ
KR063109	NCBI	fwd	3472..3495	NEKKSTAVKHVAVYVRYKNARAWCPSMLPFRSYKQKMLMQSGDVETNPGPASDNPILEFLEAENDLVTLASLWKMVHSVQQTWRKYVKNDNFWPNLLSEL
SRR11827185.macro.NODE_3_length_9976_cov_14.321620	Edgar2022	rev	8653..8630	FKEFTITKDESCTRYKEICTNTPGQSYAIDVDYQDLKLLLSGDVETNPGPTHSKELTLEERHRLQINEMKKQISKLKKSQEKQSNFLQRQLELEKRDRKK
MF170909	NCBI	fwd	3094..3117	ASYSNNSTTIPGTETGRLSAAMTTMSFQGQGATNFSLLKQAGDVEENPGPSLSKLYQILKDPAVDALCEAYDELKKFKEQATNLLDSFSGDSENPWLNKF
SRR10849402.macro.NODE_2_length_8855_cov_11.451606	Edgar2022	rev	8053..8030	LVFFGTFQPTVVLIRKNCKTHDKIYLDRHMLNCAQTLLLLSGDVEMNPGPVVAEMYHTCVGAFYFGQDIPDFVEFVHDLKCWDFNEGEDYDFTPLLFQPT
EF151313	NCBI	fwd	2819..2842	MKRRWKPRGYFRFCLRLKTLAFELNLEIESDQIRNKKDLTTEGVEPNPGPILVVGKSGSGKSRLCNVLAGVELFESKLSPRSVTMVHQVETIDIEGKKVT
AB747248	NCBI	fwd	4172..4195	RYRPWKQPLHDELYDYGFSTFTDFFKAVRDYHASYYKQRLQHDIETNPGPVQSVFQLQGGVLTKSQAPMSGLQSMLLRAIGIEADCTEFTRAVNLITDLC
ERR1302808.macro.NODE_22_length_7034_cov_12.417306	Edgar2022	fwd	1117..1140	EAPKTCAEVLENKACLRDCVARSSEKLPCYHYYKDKLTLVREGIEPNPGPSAQGAVTAYSRESLRLAAKESELLDRLQARYRINREHRRTLAACLQAARF
ERR3179192.macro.NODE_108_length_6731_cov_8.568251	Edgar2022	rev	4236..4213	FTLRMSFRMVDLQCWCPRPGLRVNPPQNSRGATNFSLLQLAGDVEENPGPFFMKCLRRMEPDLDEMFKKFEGLQASFKKVTDFATWIDVFNNADKKKWFK
SRR3233207.macro.NODE_15_length_9111_cov_13.815714	Edgar2022	rev	8388..8365	GMPEFPTIYVSKHFWYELYRIGFLNKLYKCGTWESILNLLAGDIELNPGPTDISYKEQCQRRQRRKRISKSYEEIKMQQHIDKVIREEFRSHQTKPKKLK
ERR1301565.macro.NODE_19_length_6075_cov_1626.304267	Edgar2022	rev	4106..4083	NVHNVSKGELAVAMRQWEPPSHISKAQQYVKQNKQMLLELSGDVELNPGPTLKRVYRCRGLYKHYGVTDGLNVFHINTEDILWTSITGNATVRMDPLDGS
ERR1302823.macro.NODE_15_length_7075_cov_65.758343	Edgar2022	fwd	2818..2841	LIDGPYEQFFTPFNGDIPSFQREFINWLGSKEELQNLILQCGDVEQNPGPVLMYDGNKRFCVPVSKGYLTFYGNPEQFLVSGSGTLVIYKEVFGMLPYEE
ERR1301564.macro.NODE_16_length_9691_cov_1165.826087	Edgar2022	fwd	1260..1283	DCSDDGVVYVKNFVDMEFKDLCKVLKGEASYNLENRKLMLSGDVETNPGPETRIQELERQIKEMQERLRRLDNKDWRDRDRRKTSRKLERRTAQGLRSFC
ERR1301619.macro.NODE_42_length_7335_cov_63.560732	Edgar2022	rev	4347..4324	LEQYDMDPDATFIRPTNVSVNPMVKYIKSRAGYRKDKLKQDGDIESNPGPNQPFPAAVGDTHNQAPPPAMDAPSEVVFRHRGFYKHYGLRHGDWVYHLTS
AF356822	NCBI	fwd	3840..3863	RVRPFRLPLVQKEWRVREENVFGLYRIFNAHYAGYFADLLIHDIETNPGPFMFRPRKQVFQTQGAAVSSMAQTLLPNDLASKAMGSAFTALLDANEDAQK
ON746546	NCBI	fwd	2761..2784	ACIHNHIDQEITLTGILSMTKCTYELLYTGPTGWVRDLTADGDVENNPGPVTFPQTVDELKGFVPYDEWVKKKDGLGANMLTDSLAYVTQSSRPADQRDV
SRR11679702.macro.NODE_17_length_7409_cov_22.109869	Edgar2022	rev	4511..4488	HSVADDFMVYFPITLGPTTIPAVGTFQGKEVESSFVKDLTCEGVEANPGPELSKFQMFDDERRKFTECINGVNKLTNGVNNAIEAGVFQNLESLLTSLRN
SRR12113195.macro.NODE_14_length_9056_cov_401.837359	Edgar2022	fwd	3946..3969	TMRTVVMRAFGDDAALYLFRGFPPMIFLSNLTPVIARNSSQADIELNPGPSFSTFVHNTAESAGHGLSTGFLSGIENYFTELSRTLENTIETKLSQMGIV
SRR5204269.macro.NODE_10_length_7374_cov_107.940556	Edgar2022	rev	6112..6089	ITVQEQKQKLFSMNIGDRIMASVLGNTALATGQSWNAAVQLVGIEPNPGPSGPTNKEMHAQNGNIDVQVYDPIRQIYSIHEQGHEEATADQENSENTYWP
ERR1301560.macro.NODE_17_length_10823_cov_164.329065	Edgar2022	fwd	1228..1251	GPQQFAISLHFYEKLHSSGVLRLFCRCQDVKQLKTLLLLLAGDVEQNPGPSYKDLCKDSYKKKNISRQIKQNRQTLADLRQLRKQTNDDFTYLKDIEKRE
ON812607	NCBI	fwd	2565..2588	CIDNNVEPFVATTGLFNFIRGLGDMCRATGSTGWVRDLCADGDIEENPGPGGVVNAPVGEVDMKLGSLYWSWIEDEAGKAADTLSTSVDYFQRVTNRPES
ERR1301603.macro.NODE_32_length_5827_cov_74.832223	Edgar2022	rev	5316..5293	YGIVVPVSLHWYEQLYHMNFFQKVYKCETSVDLSNLLLMLAGDVESNPGPTYKDICKLDYIKNKHERKIYTDKNMRRMNMELKKNKRNDDFDYLKDEVQR
SRR7086167.macro.NODE_7_length_9410_cov_22.166328	Edgar2022	rev	6019..5996	RPKTLAYTPKYENGFDCWSVPQRTLPVPQLCGWSIQSLLLSGDIEENPGPMGDAPAAQAEETSPTLDPDTDSAASDPELPSFIKQVFKFLRKLTSGIGSA
SRR7687090.macro.NODE_52_length_9010_cov_6.381895	Edgar2022	fwd	3536..3559	VTSGRHSQFQSLKRACQRIPLSELYDAFERIEGEFPPAMRLVCIETNPGPSWVRDLTEEGIEPNPGPMDEMPDTMEGVRALPTYESVVESACGVSPDVGE
ERR1301777.macro.NODE_12_length_10369_cov_7.165138	Edgar2022	fwd	1005..1028	DWHSDRCRDVKRCSFFTLHEAHALSMPYICHCNQEMALLLSGDVEQNPGPVMSKLFSPSDLWRREYVQSQAFGDLWDVPSNISSLARDFTTFVSKIPDKE
SRR7004415.macro.NODE_4_length_7727_cov_5.194669	Edgar2022	rev	1555..1532	NTQFSTPSALQHAQEVEDYYWYCRDRNSNYEGDFEEDLSSDGDVELNPGPLTKAQYLQKHKLKYDKAGLTPAQRSQRYAQYAQGQSKMRVRPATKKQLRP
SRR10158939.macro.NODE_23_length_10707_cov_563.784089	Edgar2022	rev	8700..8677	DENECLPWNVKLNECPSLSSSSECSTPSEYEPNLRFLLLRSGDVEQNPGPMSKMYIEPQLRYNESRCWDVDVLEEIHKLKILMRGCTVQEMFHLQGLSDY
SRR10873446.macro.NODE_6_length_9655_cov_369.032207	Edgar2022	fwd	3812..3835	ELFHFMGVPPVFPNAATRNITMAGGLTIPPTRQQIQIELLKAGIESNPGPAFSRFFGTASHFESNSETDDASRSAHSWWDSVKALVRLPSNITTLAHSVD
ERR3178991.macro.NODE_361_length_7741_cov_23.679706	Edgar2022	rev	3818..3795	RTRHIPLPERNRLDLAGSVLARHMSRSRAEREVARDLLLISGDVESNPGPAFNPEYTAHGPVTELIQLARKPETVDNVNRLLTTLNTLMAKWNNLKDTVT
SRR11647858.macro.NODE_25_length_9183_cov_97.412514	Edgar2022	fwd	1099..1122	EKGWLRLDVLSDDDSDDDFFDFKLPTPEPPTEPDFPKDLTQEGIEPNPGPRPTDARYNRSSAPVQLSKAERKRLRAEQKAWCKMMRESVTNHIKYIQHQD
SRR7687099.macro.NODE_115_length_7997_cov_113.749748	Edgar2022	rev	6300..6277	GFEQHGFGFGIIPPGCLVSSFATSSTVINVVRAAPERDLTRYGIEANPGPFLGPFPDLDALPSLTAFLNRLRTEASPWYSSLGSFFSPPKSSYSVRSTIE
SRR5295660.macro.NODE_128_length_9580_cov_11.395498	Edgar2022	rev	7265..7242	DGPQVVDVTIMVRFPNCEFFGQRTTEQIVTAQGWVADLTQDGDVESNPGPFLAGLLGAVSTIGKVIGGAGSSIGAIANGIGSMGSAAGTVIGGVESLLRP
ND_191360	Neri2022	rev	1752..1729	SSMKINITPRWYDHLVEVGFPIFYNMNFYDKNVFINTLMRCGDVELNPGPVMSRFMRYNNSSINKKHEAQGFVDETRRLNDFLTTQLPTVIDSIKNLIDN
SRR7004604.macro.NODE_1_length_10105_cov_70.435307	Edgar2022	fwd	4505..4528	VFSKVGDDFCPYVFQGFPPMTFNLYLNPTAPGLFEKNKLLREGIEPNPGPYRPYLVTDARHEMLSSMVGKTVKTNVIEPIVKEVEGQVASVAADVRSQIG
ERR1301591.macro.NODE_30_length_9299_cov_130.772232	Edgar2022	rev	8004..7981	MLKEKYFGIEPMEPFSCFWYMFKDLPDECDYAGDFFRLLLSGDVELNPGPVQSLPYARNYNNDPRYARYEAQISRQKQKISTILKKIRQDIKAESRGIHC
ERR1301572.macro.NODE_11_length_8193_cov_9.794176	Edgar2022	rev	6944..6921	RLMRKYNWYDIVKQLVYHEVYDEEITCITGDSFDTKYLMKCGDVESNPGPAVLSTLNRLNNPKVKCAEVQGWMSIPNYLGKITSFLSEQLPALMDRFFFT
ERR1301588.macro.NODE_15_length_9574_cov_46.869538	Edgar2022	rev	8931..8908	KSIVHHTYNLPSEWCEELFGATHLLEKCITLRDLHELLLTCGDIEENPGPVNSKIQAQIGVDINHKIDISSLFAAMDNELPEIVTQFAKQAGKSIPDAVI
SRR7004604.macro.NODE_1_length_10105_cov_70.435307	Edgar2022	fwd	1241..1264	SDSAEIASRPYYRYLNDLMKDLAIMSICKSYADFKKALLIMQGVEPNPGPASVEYVNYASKNPTYYDLTLVERTIVQEDGSLEWLIKINVDCNVKVSSSV
SRR3589012.macro.NODE_17_length_6002_cov_53.284969	Edgar2022	fwd	845..868	IAGTLFLLSYETSDEDDEPQWFETMDQPDVQEPDFPYDLTEDGIEPNPGPAVCSALRDNRLSKVIPCSVRELKKYASKCAPEFRKLAMRAGKRGRKEVEI
SRR7004595.macro.NODE_17_length_4458_cov_3.418472	Edgar2022	fwd	2676..2699	YYLECDPNELFEDIVDRKFKIFRKKDSSNNPKGWKEDLTADGDVEENPGPTFRSRLGRKLSFYECIFRDAQDNLFHNTQFSTPSALQHAQEVEDYYWYCR
SRR7080222.macro.NODE_11_length_9521_cov_19.915961	Edgar2022	rev	8113..8090	GDPSETHFIKCKFPRVYYWWFLKNHDIHYDPRCIIQALLLRAGVESNPGPITLNGNTKRDSKTHRSEETTTFENKDKYSDAKKQQRYKRHIRALDSEMKH
OP020158	NCBI	fwd	3195..3218	YCPRFIQAPHNSDTLSSRYKTTLAGAIQKQGATNFSLLKQAGDVETNPGPTALSKLIDDFGCLSNSMEEIARHIGDFKTMMKGAGPWYKAFKYLWKVATV
SRR7080222.macro.NODE_11_length_9521_cov_19.915961	Edgar2022	rev	8488..8465	SHAPFVMNLFEKYRNDSEMLLNGLLELSVIQDEGHIKDLTTEGIEPNPGPIYMRFYERELVEGVDWNLYPVLSPEMFSRFSFMIPQYKRFDLYNYPDIKI
SRR5295660.macro.NODE_128_length_9580_cov_11.395498	Edgar2022	rev	5444..5421	GFPKMYGSYQPLQAIRGATPTIGGLLRQNKILGGERDLTRDGDVESNPGPTHSKPTGAQPPPEDILTEEEREGLEGERIGISFLERIGDYCKQVLGWTGE
SRR7004596.macro.NODE_3_length_9552_cov_7.835109	Edgar2022	fwd	1212..1235	FVEKEMIINHQVYPYLYKLMVELEDEFYSEHVLLRRLLQVCNDVESNPGPSTSVLFSNYATIHHEFYDLNIHENATVDATSVTWKVKIETNCDKSLSSGY
ERR1301603.macro.NODE_9_length_9934_cov_164.756294	Edgar2022	rev	8703..8680	HVENVPTTYSCYVNDYLFEHLPRFCNQTYYIPELLHLLLQAGDVESNPGPCFSRPVELQVNPLAQVGIDVNIPQLVKITEILDRLNDTFSAFAKPDVLDL
SRR10849013.macro.NODE_27_length_8996_cov_8.619411	Edgar2022	rev	4919..4896	ADMNTSLQYFSRPVGGSVGVKMYPLRVSHAASLAKKRLLESGDVETNPGPVMSTLNDGSFSGSSASTASVKQWLHSMSNRMARTVNSVGKIPSVIDQVHE
SRR7109324.macro.NODE_72_length_9081_cov_42.826266	Edgar2022	fwd	1050..1073	SAVMRINNFYLFSFFELVAFVKQTLQLVSHDFDFVSAWLLRTGIESNPGPVASSARNNRYSAPEPSREEKKRLRKEIRLVKKAYQIARKQKRILHDELNQ
SRR11647858.macro.NODE_21_length_9318_cov_21.470200	Edgar2022	rev	8242..8219	IANFVKHEWLNSRPYTEHIFNLSKNMRIAEYVAAHPDVVLGGDVEMNPGPATMSRFLSPPPRNNCSRGGDTRKHGYRARSDPEHKQNWLEREIKRLEEEF
SRR7687112.macro.NODE_153_length_8952_cov_8.599392	Edgar2022	rev	7639..7616	RGKQVIAREIAAKRCLEFVCCDDDVHLRVLLASHWIRDLLRENVESNPGPTVLSTLRMRINDPSMLNLERAFAEMKVLEDFGKSINEFKNLNGTLTQLSR
SRR8535477.macro.NODE_136_length_9044_cov_509.140118	Edgar2022	fwd	973..996	TSAPGTPPPDALEEFPDNLLDPALFLDNDNIEHSFVKDLTRENVESNPGPGSYSTLRQNRSSNVSSSTQQLQKLARLTKDDSLRKLAQRASKQGKSHVSY
OP020162	NCBI	fwd	3061..3084	CPRPLVYRQKSDVTFGKRQKFKLAGIDKQTGVTNKDLLLQAGDVETNPGPGVFSQFADLAASATQDFHNLTEGILELKNTLKGAGPWYKAFKYIWKLATL
SRR11648360.macro.NODE_42_length_8966_cov_269.029574	Edgar2022	rev	7326..7303	LYFARRWYEHNDTEIDFILSELRRSEIIIESLGGWVKDLTDEGIEPNPGPDMSAIVLTAEAYYGKQIDFVESLLIFTYNCHSAKNKNDIVVAILNYLKHT
SRR7532699.macro.NODE_59_length_4429_cov_11.798439	Edgar2022	fwd	1274..1297	VTTVLEKSSSWMSWMAAKIDDAANALEQKAREHRSKLELQREGIEPNPGPPKALNPNQLEQEAERVDEQQWLANVAEGMGVAAALHAIDLDWDVANAEHE
SRR11828897.macro.NODE_23_length_8809_cov_7.011561	Edgar2022	rev	7781..7758	LYSINHTKTKRTRQSNGWFQRIFKRNRICATNSEWKRDLTREGVESNPGPSSTYATLQAQWSVPMQHAYNKYFKRNSIDSDFICNLIESTLILFYDLSRA
SRR10874050.macro.NODE_1_length_10106_cov_7.769208	Edgar2022	rev	1427..1404	HKVTQATLRLPLPQILAKHDELRRRKRGVDTVDGWVRDLTEEGVEPNPGPVTYQGWSLAYIVDSFTSGNSFSLTIPSGTWRCYYNYSTDTGGTGFTGTTL
SRR10607433.macro.NODE_9_length_8892_cov_2659.185509	Edgar2022	fwd	989..1012	SITSIVQEGYEWGSAGWDLWYWLSYVREANEPNMRFLLELCGDVETNPGPVYSNICDTRYHDTRDYKIFEQKLKRKNHKSRVSVNSDYGYNQDEFKREVR
SRR10849743.macro.NODE_7_length_9990_cov_9.197035	Edgar2022	rev	6384..6361	HFMGVPPTLLSSVNSWTMTQTNNRMLTRVLTRDEIKSQLLAAGIESNPGPVMSSFFSMCNSGVQSLTNKVAIIKDIKEFIQSSTSINNKFGEIKEKGFSL
ERR1301828.macro.NODE_28_length_10091_cov_39.991473	Edgar2022	fwd	877..900	LFGRRPWGEIYPSLKEKFLEEPAFGVEFFRTNRSWVRDLTRENVESNPGPAVLSKFQVVDASDLWRVVDFVVSQGFGDLLSLPGDVSNFTRDFSRFVEKI
ERR3660996.macro.NODE_137_length_6398_cov_34.805059	Edgar2022	rev	5802..5779	ISDEEHLSWRTDFRHRTACCTERYHSRSVDSVVARQQLALAGDVESNPGPASWSQFSDGVPTSGEDPQEERSFLKQMFSFLGRLASGAMSAAGGFMNYLV
SRR7687112.macro.NODE_153_length_8952_cov_8.599392	Edgar2022	rev	8029..8006	DRIKAIFDLHLFTTYGNDTYVSECEEMHSDYDFDHTQELLQAGIEPNPGPTDPIDIPRSVRIDAAKEAGLFHQRTFMCALNELVQKNNATLSITTLRLPS
SRR1778024.macro.NODE_20_length_9177_cov_326.217047	Edgar2022	rev	8200..8177	ETLLFLQTQMAFLIDDYVFWLSPDNEIYHNLLVLFVKDLTQEGVEPNPGPTSCSKVCPNRSSTLSTSEIIMNKIYNSVSSVSDYIPRSERRKLKQEIRAV
SRR5834025.macro.NODE_54_length_9542_cov_13.751399	Edgar2022	rev	8104..8081	RHVYFPVVRWMLSRTYTDYAKACFHLAKLMVVLAFPPAARLVGIELNPGPVVSKPIHSPAYKNESDFIDRMSLMVEQIANEHERRHLSKFSGQMFNVSDM
SRR10849744.macro.NODE_11_length_10323_cov_23.007317	Edgar2022	rev	8760..8737	CPLQVVARFVNPMLTGMRFPLPVDVENRTRTRNEIETELLAQGIEANPGPSHVIQHEALGPITRPGKEKIVSAVKNVNSALGSIPVFGSIWKWLGSALGN
SRR5447136.macro.NODE_4_length_9584_cov_59.862402	Edgar2022	fwd	3599..3622	FMGTPPVHPGSTVRNLIFAGGLGQAPARSQSREEINSLLVQSGIEQNPGPPVHSSLMPSFFGSPSNTDSSDSRAEPNWWDNVKALIRLPHTINKITQTVD
SRR10918875.macro.NODE_2_length_9098_cov_6629.486537	Edgar2022	rev	7164..7141	NFFKTLYVGGYMTFQSPNDLEAFVSWLRVCRVSATHPPEFLVGIETNPGPCVLSTAKSFGSSVESQMQLPLSIGLNNETQETIGAVIDRLDELLSSGVKV
SRR7537488.macro.NODE_752_length_2906_cov_4.391458	Edgar2022	fwd	1089..1112	LLFHNTTISLPYWQAVLAHASFNAACVASTLVVQSVPAPPLVGIEPNPGPSFSSLRHTISRTLTRSASSPVERTLVNCASLPRPKRLKPKASVSQGVGEL
SRR7080222.macro.NODE_7_length_10483_cov_18.191643	Edgar2022	fwd	9129..9152	YLNTATPDYDGPGHHLELRALPGNLLSIRKREADFQRDLTREGVESNPGPTKIFSNYISNVSLTPKTITSDYYGPQQVSLVIIPSSGLAFATINITGDLT
MF327530	NCBI	fwd	3911..3934	PNHNTERGKVRTTEGEPREDQKAAPRIAIHDEADHSDILLGGDIEENPGPVLSKFAVLRFQGPSPTLEDEGPKTFKLLKELFKNKNKLNDADLEQLDKII
SRR5834025.macro.NODE_54_length_9542_cov_13.751399	Edgar2022	rev	8419..8396	DYTEPFSYHLWTQEAMTPRRWDLVTSYLAIKPVNHVPAPLLVGIETNPGPENPDMIRPQIYMATSYEHEFRMAAVKMIRYKYRDNPAVSNEMIRILGYFQ
SRR8535477.macro.NODE_397_length_6452_cov_24.470920	Edgar2022	fwd	2693..2716	CRPTKKVIEKVCAETNHSAYEFDLAIINPSTRQSIIALLLRAGVEPNPGPNVFTNFTSGVVRTSIFSDNTVNSIVFIDRPAFASSWTFPLYSPGTEPHLL
SRR8535477.macro.NODE_397_length_6452_cov_24.470920	Edgar2022	fwd	2990..3013	LADNNFIDSYIVSLRELCSRAGVPDNISAEHLTALRSLLLQHGVESNPGPKGYSSKRVDDSKYKKCSPADREVKRHAAVVSTSGYADVITNETVGTFCSS
ND_303156	Neri2022	fwd	941..964	KIRLPVIYPSDRKNYDWINAHINEVILKDDSPDAFTTDLLREGVEANPGPALIINSSTVQVIESEENYLFKFNNGYSFSVNPQNVIKVGDKYHLTSISDK
MK881066	NCBI	fwd	1496..1519	KHEAKTAAASLILGELTRKSNSTWPADAKLTLSGWVRDLTEEGIEPNPGPIANEDGAECWDPEELKMLQAMMAREQQKVLPKMIDDPKLVLDLDEMQQLA
SRR11827438.macro.NODE_56_length_9068_cov_7.533185	Edgar2022	fwd	1016..1039	CHGCDEALTHVFTSVGHIRKLSAENRLAKMTKLYKEDLTVCGDVEANPGPVMSKFAISDSGPRYVAQGMFDKMLSHNHQVTLGMDDNMTSFITMLTSKVG
SRR12235131.macro.NODE_339_length_4927_cov_8.422950	Edgar2022	fwd	1461..1484	RLPSPTADEPGDVDVYVLSISGVKSPLSLAYAAFIRLLLMMGGIEPNPGPTGCYNCGKEGHLARNCPEAPKKGKKGPAVAKHCAICEAYYYPGKTKDLHG
SRR7080225.macro.NODE_53_length_8960_cov_99.223135	Edgar2022	fwd	1173..1196	NFKDSLDFGRWLSYNLTRYTNEDFKLLLGDSYYLPKILELAGDIELNPGPVFSKPTFNRECTINVGTEGVSDWFNLPTFFSSLSDNFATFVEKLPDRNDI
SRR7533265.macro.NODE_19_length_7279_cov_8.105190	Edgar2022	fwd	3085..3108	DGDVEEDGSESPKPRGTRLHRNRVSDYSDSDPDITEDELLKSGVEPNPGPELDIYKYMKHGFLQVEDVMRDLRNAWSEPNFGEHFDFIIDAAICVGEDFV
SRR7004713.macro.NODE_5_length_7352_cov_11.819206	Edgar2022	fwd	5798..5821	DLFDDYFFIHDGAKRYHDDLQSSVVKAKVLSTNPYKKDLTLEGIEPNPGPLTKAQWLAKNKIKLDNKKVSNAERDKRYQQYVSSIGSKPMPARNRNPRPR
SRR6048582.macro.NODE_594_length_5886_cov_21.891450	Edgar2022	fwd	4087..4110	SIDIVADDWRHGEHPPTIDIVPVTARAPAPTARVPGRDLTTEGIEPNPGPRGRGKAKAAQPAKRTAPKPAKARSNGRARNRNGRQAEARLVGANATAGPS
SRR7495878.macro.NODE_63_length_7607_cov_7.029599	Edgar2022	rev	2577..2554	AFLPALSDDTLLTVARDPLCRPLVSAVLHSKADAMPFLLQLVNVELNPGPRFWQLLIITLFFVSASATYKDFMVSADGTCFRANVYVAETEGLKNLLFHK
SRR7533630.macro.NODE_114_length_4693_cov_12.257143	Edgar2022	fwd	1172..1195	KAKIPGFWGQKNGPTALLLLRAGGPALLESVQFISRDNGVLVGVEKNPGPASPVVCKKCNATVTDIKTHLKTAHPYKAASKKCNKCGLEVADIMDHLKKV
OL799269	NCBI	fwd	983..1006	VEVSALDVVQVVGHTPYGYSGVGIMYKVAALRDLYAMMMLGGDIETNPGPPLRSQAAKWVEQGTRASDRGPLGEATLIVDKGAKNIALGKRGADVPAMRH
ON746547	NCBI	fwd	2396..2419	CVFHKATPDDALLGLLKCYVETARYVDSAPDTDWVRDLTCDGDVEHNPGPISAPRSMAEVMAAPTRPLWMRDSEADSWCDVDSARAYLEEFNTVMNRDEV
ERR3179191.macro.NODE_380_length_8104_cov_17.603433	Edgar2022	fwd	4160..4183	WIPRNFNQAVPRPTTGRATMPTNADEVVIVRRDAHQDVTLSGDVELNPGPFFFVKKEEAVSQGLENLYNFVSGGLFEEAKGAFRGVRESTEGVAGIINSL
SRR2029387.macro.NODE_15_length_9838_cov_522.546532	Edgar2022	fwd	1033..1056	QRPSQIPISVHFYQFLWHNGYIKKMLKTQTLHDMRKLLLLGGDIEANPGPVDYKTSCRNRHYRSKHSKSVEQLKLELSYKRAMRTYKEEERVEDPQKRIK
SRR4021377.macro.NODE_22_length_4671_cov_38.531970	Edgar2022	fwd	827..850	VSEGLYWSLPWVQSVLNPRLKASIVNGRIVADIKRRSLLGSGDIESNPGPGLFPWPLEMSDFSDEQILRHVEHFASIVNDVLFQFYAGIAMSFEFTFGGY
SRR6470432.macro.NODE_1732_length_6010_cov_8.565269	Edgar2022	fwd	648..671	GTRGIEGLKSPHTRVFSQPRAYVSPTGIVIRPDPIRDLTKDGDVESNPGPVFSRPEAGPSSDPPGGHQPDPESEYFTTEEQEEMGRAGMTRRLYNKVSSY
AB555544	NCBI	fwd	271..294	KAIASNEVVKSGQAKGEQKFFDENAKIVLLGTFPFKKDLTKEGVEPNPGPVVSDPYANTIYGPLPTHKEAAINLGEQPSAPVKQRPKRHAVVDRVYKTLT
SRR10918875.macro.NODE_2_length_9098_cov_6629.486537	Edgar2022	rev	7890..7867	IIDLRFSNSWYIFCYCLRIAVIPFFWYVFLCQMYAPCKLLLVGIETNPGPSQPITQEPTRPGTPFEGANSSEAVDSFLAAVSRVFSEPIDTILGDDNYSE
SRR5146000.macro.NODE_21_length_6752_cov_77.107501	Edgar2022	fwd	895..918	PPRRKPRSAWLEELMRKHEGHDLSDEYRSENGGWRRDLTRDGDVEKNPGPALCEKQGAYGVLAGDKVLTLNGSPLDLHLTTRFVDCDGWSEVDLGVDEVR
ERR1302565.macro.NODE_70_length_6968_cov_12.826004	Edgar2022	fwd	3172..3195	NFRGWIPSGRPKVRLPERGRAKDPDLVCTTGATNYSLLKLSGDVEENPGPGIFSKLSSLHALSELIPGEKDCEQFVKWAQELKNKWDNLKEGSSEMLFKI
SRR5834176.macro.NODE_281_length_4806_cov_6.311642	Edgar2022	rev	3930..3907	IGRVRARGGKRKLRGASWANVTRQRRRGVLCVSEFVADLTKEGVEPNPGPTQTGSLEVATFGQSWIQRFFSQLAALAPTSVAEAVPQQLKPLEYYVVGLY
SRR7532699.macro.NODE_95_length_3824_cov_8.761397	Edgar2022	rev	1914..1891	VVSQVGGGLTRCVSSMLSLRGLMPGALHVNVAHTFVPAPRLVGIEPNPGPSFSSLRHTISRVWCQPRASSTIERPLVNCASLPRPKQLKPKAAVSQGTGE
ND_139379	Neri2022	rev	1493..1470	ASITRYNHYPKWTTYKQALRGITSEVAQWDPEEYEPCQLRLVCVETNPGPVSIVLMTNESGKQYIKLVSDDSTIYRLVSKALKPVEKLPIPEEDYYIPER
ND_300191	Neri2022	fwd	2444..2467	SDDLETYSANLKMPLTHIPRRKTNNKKQPSSTIKNVPNPLLVGVELNPGPSSILFNGMTNNKMMHMLNGNTTSYTELNPIGSGYKTNSDVEAKDSVCKLN
ERR3143228.macro.NODE_131_length_7447_cov_3575.358015	Edgar2022	fwd	3355..3378	LVEMRLRGLRAWCPRPFWTPARAFAASRNRASAEDLELLLGGDIETNPGPVMSTLAGSLAGSAGKIAVALLKARLGVSRLTSKKFWLKMIKTIAQLIGLI
ERR1301565.macro.NODE_9_length_10917_cov_20.016398	Edgar2022	fwd	4648..4671	LLIHTSDSTTYSDGRIFTDNYSSLLEVVQNNREDSRDHLLREGIESNPGPVLSRPYCLHSGFSPSIARGLTSKQLLYLAGDEEPRPSVVQRVGRSIASAT
ERR1301580.macro.NODE_12_length_9223_cov_6.649231	Edgar2022	fwd	1070..1093	IIYVPPFFFVRHRQFFHRLLSIGSVESLERFDRNLIDLIRSGDIESNPGPVQSKPFVGRNNDPRLAKLERAIERRESKIRTLIAQLRREVKISRAQGLFS
SRR11679700.macro.NODE_33_length_7587_cov_27.520761	Edgar2022	fwd	2994..3017	HVLSETEMLNDFASLTTVGDTTLPLSERVRTRAEINAELTRAGVESNPGPELAARHLVRASRHFRHMRGELQGLTDMGQNLGMAAADRVVKAAQPALDSF
SRR7004713.macro.NODE_30_length_4138_cov_5.879951	Edgar2022	rev	1845..1822	YVKNQLLHCFIGPLQQHQIRIEPAKLLSHYSAGGWIRDLTECGVEPNPGPNAPLDIYEPLEQVKIKPKAYCKYPMDYTKQQFKKLHVPKGEQHSYFWNHN
KC465953	NCBI	fwd	2847..2870	HFHSKAEVDGVPFYAQGKTKRECRLKLLEQILAYKRDLTACGDVESNPGPVLAISSTFGWSLIDEGVPITIPALNLANAAVVSSPLDSWWQICEIEGDFL
KC465953	NCBI	fwd	3243..3266	QIMSRGLVRRIVVTPFISMFMLAGFSRWIRARFARLRLLLSGDVEQNPGPVFFYKETDLGTHFLCPLNSANTRFLGIYNIDNFIFSKEIKITSRWSAVPT
ERR1301619.macro.NODE_29_length_9456_cov_39.424301	Edgar2022	rev	8157..8134	FPNKTALEVLNETILYKMGVNIPIKLSVADYIDMKHLLLQCGDVEANPGPIRNLSETIYKKIKHMESKRYRQFVRRKTCIKNQYKDKSFDKKNFEFQFNP
ERR1301583.macro.NODE_4_length_10241_cov_582.179976	Edgar2022	rev	6393..6370	YYHFMGTPPVVAPATVVWSMTAQPNPTRVLTRREIQTALIAAGVESNPGPVETLKAFFQKCSSKVTDLTNTAALMGEFSRLLNGSMIAKMTNVVDGTTTI
SRR10666471.macro.NODE_405_length_4827_cov_8.455827	Edgar2022	rev	1723..1700	EKVKLESKNLPPIAPGVVGQPIKILVQRKRKRTGEPTVDGLVGVERNPGPFGDDFGDGFSPLVPPIVAAGAWGAAKNSLTNNGNVYSSVVDQFAKLNSQY
SRR10666471.macro.NODE_405_length_4827_cov_8.455827	Edgar2022	rev	1456..1433	VDQFAKLNSQYSILDTVEDYNRWWNDLSPRKRTGNPYSDGLIGVESNPGPKQIKKLEKEIKKETKAIRKATKGGKKMARNVMKKHSGKLMNRYVQPTTLS
SRR10849807.macro.NODE_24_length_8276_cov_5.687675	Edgar2022	fwd	1113..1136	ASLNWRMWNFAIKARAAFALPLQPRLFALRDTEWRRDLTLDGDVESNPGPVADLHALKTVVLATRAVSSGLVTDVLDMMNMLVDVALAPDATQAAIRFAA
ERR1301793.macro.NODE_15_length_6919_cov_177.743378	Edgar2022	fwd	1129..1152	EFSLDELLALLDNEDGSVASSHQVAQVGQCETDPFPIDLTRQGIEPNPGPPYQSTLRNNRSSNVFVPGRAVAIAGRLGGNDALRKLAQRAAKQGRKYINL
OM259403	NCBI	fwd	3894..3917	MEVHPDNRRKDTFKLKDENGQIYDWVFKCHEKCWQKDPTQDGDVERNPGPYLEITTWRVGNVHITEHCYDGGLIIHQTFINWSNGAKKEVFIVEDRCYEF
OL956952	NCBI	fwd	2427..2450	LSKEAGQVEVNIAFRKPSFFFPIPCTSTAQATSYVKDLTIDGDVESNPGPQYVRQRIDLGEEYIQYEFKKWRGLLVTNKVLVWSLHKGPYPSPASFTCYE
SRR6048562.macro.NODE_632_length_6878_cov_10.542689	Edgar2022	fwd	4454..4477	ISDFALWTETCFRDSPYLYETKRAPKRLRSDTNHYKEDLTTEGVEPNPGPKLSKVVKKQAKAMEKEEKQEKKMNKSVKRLITRPTTPGFKGRGDYADDAV
ND_136840	Neri2022	rev	1651..1628	SLDELYGHLTRRQKQVVRRRLSSPEPRVVKQRLKQQAVLLTQGVEPNPGPGKNKHKNKPPSQQAKKREEKKVVVVEKIQKRPKFKNNSGNVLHTPPTPKL
AF433660	NCBI	fwd	752..775	MTPYALFELSETTYASDLLSRTAFDFQQDVFRSNYDLLKLCGDIESNPGPATWSSLSVEAITLCPPIRIPSDDEVKSLVPTLFSSDEVYNIFKEYDIIDP
EF061744	NCBI	fwd	394..417	DTVKNAKMIAAYKLVKRFCKWDPTYIEISDCMLPPPDLTSCGDVESNPGPIIHSVAFARTGSVWTPATFTFNTTSSPGRLQVQMSSSDNRYGLNSVLLAA
EF061744	NCBI	fwd	1246..1269	FPLKTAIEELNNGTVPHRLRRDVRYIEKPFDKEEHTDILLSGDVEENPGPEGMEQVSITPEQLQMILAMQKSPPKPKIKELSEREIQLRLQGNEATRRHQ
SRR11426307.macro.NODE_3_length_9172_cov_75.215036	Edgar2022	rev	4898..4875	IIHQTFINWSNGAKKEVFIVEDRCYEFKCHEHCWVRDLTMDGDVEENPGPWSPDTKTIMVLGATGSGKSYAANKILGKEAFIHKLSTKSVTYCDQAITHG
SRR11565179.macro.NODE_85_length_4588_cov_20.664009	Edgar2022	fwd	3149..3172	STSSPTNTHDVGNDAGRDVPILTEDSNITSVKPTPGVDLTTQGIEPNPGPSTSSWNYPGSWFDRLLASKEVRAQFEANDKKELERKAKAVPELPLVGIET
SRR11565179.macro.NODE_85_length_4588_cov_20.664009	Edgar2022	fwd	3311..3334	WNYPGSWFDRLLASKEVRAQFEANDKKELERKAKAVPELPLVGIETNPGPVTLPIKGSSTTKPKTRGKKKEQQVSRQIRNSVVKSPMLTQPLVAAPVAMT
SRR12063540.macro.NODE_16_length_7129_cov_9.537917	Edgar2022	fwd	609..632	LWTLIEGSKDNILYCALDRSLLSSLLLCSVSHALLKQYDVLVGIEPNPGPAITILQLLRNTDAVKVNIGRENPVVAIQFRDTKSLLDAFPCYTDYFRKTS
SRR12063540.macro.NODE_16_length_7129_cov_9.537917	Edgar2022	fwd	882..905	YTDYFRKTSLDENEYLLDVPKSRLIFGYFVSSQFLKEYDLLVGVEPNPGPKKNQHARVPTFKRVVINSQVRAMKREERKFTKELNNNIHAKEALKKLFEP
SRR12391340.macro.NODE_15_length_9078_cov_13.004775	Edgar2022	rev	5586..5563	REAYVRFFRDRGLNPEVDVRRTVGYFLTGLDATTIEALLMRGGIEPNPGPEGAATDDGDDKHPVMRALDLLFAHWEQGNSSSSLGAFDAGVASTVRNVVG
SRR12720645.macro.NODE_18_length_6720_cov_9.001655	Edgar2022	fwd	5299..5322	SNVPWYHFFPAILLAEVAIIGTLDIAHKIYSNLMYKKDLTTEGIEPNPGPVFCISNALSLGVPAYFSSAFPGKQKVTINVYGIAPTTSPMSIVIGGDVIS
SRR3135314.macro.NODE_5_length_7324_cov_49.676014	Edgar2022	rev	4565..4542	NPNLFFKLPCPRYTINTRVALARPSTRIFREGDNHYNILLGGDIEENPGPVVVCGPSKGGKTRLLCAMAGHPIVPNFPGPHVANMLGEEFTEIPEDMKLP
SRR4021383.macro.NODE_3_length_9582_cov_110.982227	Edgar2022	rev	8082..8059	MTPQWQVYEGLRNKRSISSGFFKMYPHHERLREMVDDLTRDGDVELNPGPVLSTMRANQQIARTAELQMFGLGNSLQDLTKTLSDGLKINLQCDEFKNKV
SRR5839363.macro.NODE_47_length_9351_cov_23.503233	Edgar2022	fwd	1280..1303	YYIPGNLNSFNGMMSYWQNEQRKELEKRMREDPFLEWLLLMAGVEPNPGPGENTKRDSKRHLPEQRTRMEKLSNKHPDIFKKIQIQAEKTRVSKAHQKQF
SRR7086126.macro.NODE_7_length_9947_cov_45.581122	Edgar2022	fwd	697..720	NHFEIKFFYSETRYTEKRSCGTYARVSCKNLHELINTLALCGDVELNPGPIMKDPTLWDYFPVNKNVKPSFDVKNSFPEQKHKLCVPLDETTNKLITILL
SRR7533630.macro.NODE_13_length_9112_cov_16.097798	Edgar2022	rev	8095..8072	PQYKVFVRLRSTIGNAYLDYFYNLSSIIDGDFSWIRDLSCDGDVELNPGPAVYSTMRANQYKARTAELQLFGVSESLNKLADSLGNAKVTVNVECPEFKD
SRR8549464.macro.NODE_1_length_9734_cov_7.708622	Edgar2022	rev	5750..5727	PTVVEPVHPKQKKPNRIKQFFKKGEAMIGSEGGWVRDLTDEGDVESNPGPWNLMELGDEEDRCVETRSVVSVLRMSPWHFHLMSVHMRDDLGVMSAPIIV
ON812581	NCBI	fwd	2271..2294	CSLNSVAKHVTLAGSLSMMAQFTNLCHATGTSGWIRDLSADGDVEKNPGPGPTTFPIDRAQQGNTRIADWATNKEGLADNMAVPATMFVRNITKRVGSNL
ERR1301814.macro.NODE_22_length_9925_cov_28.317792	Edgar2022	fwd	1543..1566	VQVIARLVNTELTGMRYPVPTLSSDAMRVLSRREIQDELIRSGIESNPGPVYKPILEMDEVKESSAEQKALDTAKTINNLVGAIPEVGQMWRTLSSPLGN
ERR3661016.macro.NODE_68_length_9519_cov_1643.003917	Edgar2022	rev	8417..8394	KWSSSYSFIFDFGTIKTNGLSVAVDFDDSYLSLCYSRLLLSGDIESNPGPPVLSKEENKVKDKAINSLRKEVAMLKRKLDKHDRYVQRNLELEKRDRQRN
SRR11648202.macro.NODE_42_length_8817_cov_11.396272	Edgar2022	rev	230..207	HKVTQATLRLPLPQILAKHDELRRRKRGVDTVDGWVRDLTEEGVEPNPGPVTYSTDAGGTGFTGTLSLLHGVMLLTLLMMQHHVLDILIWLLVEPLQFPS
KP054274	NCBI	fwd	2866..2889	KLELIDCPPVHTDFPEDFGLDTSDDEEDYNSLEDHSDILLGGDIEENPGPDSLMDAVLKDLTQEAANLPPEEAKGFKQTLKNVRETAGKFAKKLKPKKPD
ERR1356695.macro.NODE_164_length_9064_cov_176.624958	Edgar2022	rev	7884..7861	TDKILQQRKKEEEKQAKLCKPKRTYFRKKKVHCTSEKDLTTEGVEPNPGPAQSGTGATLCVIPEHEPIFVNGLHTYCHNCSYAEFLGDYIKPVIFYRNEC
SRR5834683.macro.NODE_234_length_8593_cov_5.609859	Edgar2022	rev	7730..7707	RPHQTHRNNDDVEFDDIALLKALNGYACVSKKMIRMMLLLGGDVESNPGPVMSRMVPVARYNCFSASAQLNPGFEALPVEPDSNAPRMCRVCGLLDTQCK
OL956952	NCBI	fwd	2763..2786	IEWELDYNGVTYWSRQEIERKWNFQKTCREVEGSYVKDLTEEGIEPNPGPADFSSFSSGFSSVTSRAYGENFTHYWQNNNYTNGYYTTNLTTVHAKSNGI
OL956952	NCBI	fwd	3327..3350	SAVSLSKTWDRIDVRVYPTQHTQPYLLKIGNAAWVRDLTEDGDVEENPGPTQWLCDRDMIHARDGWMMVDTYILVKKNGDRMRMVGPLISVIKTKLNDGR
SRR5947148.macro.NODE_2218_length_3519_cov_12.359837	Edgar2022	fwd	608..631	GYDRRVLHRCCREAANLREACFAYNSWWRETYTDQLGRDFLVGVEKNPGPDAKGKDGRRRESAAEKAQHRILSKVKTGFRKGVRGGSLVQRARSAELSQK
SRR3589012.macro.NODE_12_length_7184_cov_4.847115	Edgar2022	rev	6286..6263	HFNLPNLKLEITEHKNMDPHYNWAWSNIKYKHLVRSLLLLCGDVESNPGPVVQDPVIARKQAEFEHQKQMRGLQRQIAKLLNTQQRQARYIHKQEQMKKQ
SRR6713823.macro.NODE_25_length_3696_cov_16.364891	Edgar2022	fwd	340..363	PGYASYWRRRLHQEIERGASIRDACETVSRMFVDSLGRDRLVGVEKNPGPKGDAQELKIERPQIREGKKHRRGLKGVREDSKRRSQERPQEGKADHVPQV
SRR6048582.macro.NODE_1685_length_3892_cov_9.414768	Edgar2022	rev	3303..3280	CQSEMYLTGSTATLTVYHDCVRSDNCAFKQVRRCYIRDLTRECVEKNPGPPRSAVKADRVRRSAAIGAQRREGERDAERDLGDAVVETRPYVAPRQKEEV
SRR6058037.macro.NODE_3_length_10408_cov_70.889598	Edgar2022	fwd	985..1008	WRDVVNNPPYEAFNNPAVFYIELTQLFMSFYEPNIVRLLLMHDVELNPGPIVIAMHVNTGQVLSIDVDENDDNARDFFQEHSREIIAWRDAMNNPPYEAY
SRR6058037.macro.NODE_3_length_10408_cov_70.889598	Edgar2022	fwd	1246..1269	WRDAMNNPPYEAYNDPAVFVAELLQLFMSFYEPNIVHMLLMHDVELNPGPVDAHYCGQLNEDYESGYDSDYSELSNDTVVIHEVLGTLSNDSSPHSYPCD
SRR6291352.macro.NODE_2_length_7645_cov_5.739171	Edgar2022	fwd	2936..2959	LASKKPNPAGPVSDLRRMVLRMEETETYIPQAQQWIRDLTREGIESNPGPVAKLVYRDRGLYKHYGILYDGQIIHMSSENVASAVLGKVLIITEPDDGSW
SRR7080222.macro.NODE_7_length_10483_cov_18.191643	Edgar2022	fwd	1374..1397	RMHANYKNQEPESERMNVPDEAVSFKIIVCDDDYEDDLTDDGDVESNPGPVTNERHLSEVALKLKIAALERARQRQNEKNKTLIRKFKQLKKQKFQFQGL
SRR7109323.macro.NODE_94_length_9213_cov_43.841028	Edgar2022	rev	5204..5181	LSQFRGFPPMVFNADLEDVPLQMKAPLPPLEPFLAKQLMQCGDVESNPGPVQSRFEQQGVGDWVSAKALSAMGVEEKFAEVKELLINLAAQESETMQETL
SRR7109323.macro.NODE_108_length_9010_cov_34.687031	Edgar2022	fwd	1093..1116	KFKLWPTCDHLCCLDGKVETCTDDEFDYLVERLFGQGQGYLVGVETNPGPLVEHNFNIGYELISFTVANTISYKQIKDWLERMEKPLIKMLKCKTIKSLE
SRR7495878.macro.NODE_64_length_7599_cov_97.637390	Edgar2022	fwd	3028..3051	SIYSICALDKPGDVIYISSGPGSYRVVFVRNEAGWYRDLTQEGVEPNPGPREPNRYKEARLTVTCPVCDGRAKMINRHRFLRIDFTNEKSNFRLVMRICN
ND_156801	Neri2022	fwd	3797..3820	GSIPIIQLDPIIPLFYNESGPFDVELVESLTAALANGGERLVGIEENPGPKPQHGKGKNKNKGKKAGKKKQNRPRPSQSIPDNRGPSSKGLVPGLLGGIG
ERR1301608.macro.NODE_8_length_10297_cov_47.118439	Edgar2022	rev	8678..8655	CPFQIIAKLRDVTLTGMRYPVPLETTTRYLTRSEIENLLQRGGIESNPGPVHFMVPGVLQADTSRFDSTLRSTNQAIGSIPIVGSIWKILGSVMGNTSLA
ERR1301608.macro.NODE_19_length_7765_cov_67.368621	Edgar2022	rev	7235..7212	LISWARNKLNPTWDVTQQVFGPNKYIRLIATRREIMQQLLISGIESNPGPTSSKKPFALNFAEVLHNTDFWLEVVKSQPPVHLKGEQLAYHQFLKFSALL
SRR5839109.macro.NODE_23_length_9643_cov_11.656635	Edgar2022	rev	4920..4897	KLSIVRSVGDDAGLYFFMGFPPMYMYDEFPYSFNLARNSAQADIELNPGPASYKLLANFGQSFGFGVGLGVKESLATGETAEELGSGLIKGFANETLPFL
SRR11647991.macro.NODE_15_length_9547_cov_80.759447	Edgar2022	rev	8265..8242	LSHCIYGDPKILREIKESLVNRSQLAELPFAHQDLSYLLLRQGIESNPGPSDSEFEFSPKGEKRNSKRRPPQGNNREERLSNKHPEIFAEMKHHADKVKL
SRR12063560.macro.NODE_42_length_8699_cov_74.538782	Edgar2022	rev	7625..7602	ILCPRQVQFLIPWSAAMYMVTFTIIALTSMRVFARTDNSNLVGIEPNPGPVVLSTLVPPSFTRNETFTPQSGWLPSMQHSIDDQTMYALTNLTAALADLS
SRR12391638.macro.NODE_84_length_4457_cov_7.891651	Edgar2022	fwd	905..928	PPQYPLEYQKALTRDFVDGTSVLRDRVNALVQTYLAPQQQLVGIEPNPGPRKPNAAAAQAELERAKSRLARAQRQVDKAKRCRRDQRDAKDKATLVQEGI
SRR12391638.macro.NODE_84_length_4457_cov_7.891651	Edgar2022	fwd	1073..1096	AAQAELERAKSRLARAQRQVDKAKRCRRDQRDAKDKATLVQEGIEPNPGPPSAPAAIIPIGGGCRRMTFYPDPNAKLEITRGSKRVTKELERDERLKTAA
SRR12391171.macro.NODE_32_length_7868_cov_115.491084	Edgar2022	fwd	890..913	KELQIAFRESCAATARSLAFGYWLEQHEFEKPGSTKDILSCGDVEANPGPDYVWECTEACTKRVWKFVRDNYRGMLVITCSFLASGVVCYYIPSCTNIYN
SRR7533265.macro.NODE_17_length_7465_cov_12.172078	Edgar2022	rev	1832..1809	EDGQDLFQDIVEGKFDGYREDPQFKIPPKKAKGWRRDLTLDGDVEENPGPIPLCRLRLRPWVTKVVQRRNSMCYPLLQLSGDIELNPGPLTKAQFLSKHK
SRR5208575.macro.NODE_80_length_4087_cov_10.406079	Edgar2022	fwd	1176..1199	AQRMSQISHEDRARQVAQEIYEGRLNSYANYLASHRNTDEDGDIELNPGPPKSNGKPQNRRKKRGPKKEEHENNVELAIHRPEEMKNAILDEAKVELVEA
SRR6291363.macro.NODE_4_length_9726_cov_3579.136923	Edgar2022	fwd	1348..1371	FIFAYEMGRVMKFDNNISVKYFTHMHKIIVTHDHSAEILLAGDVETNPGPVVDPAVGMTEEYLRVLRKNHNAELRSVQQEVKKLKKELAKHDRFVQRSLE
SRR7080222.macro.NODE_7_length_10483_cov_18.191643	Edgar2022	fwd	1164..1187	YLYITPHFYIVHQDWFKLWNNVSSLDECRDLLCKQAHLLMSGDVESNPGPYDQHFAVIVFFDKDGIEISRRMHANYKNQEPESERMNVPDEAVSFKIIVC
SRR7532699.macro.NODE_9_length_9054_cov_20.343392	Edgar2022	rev	5412..5389	HFPLPMPKTTFNAPSGFAMFPVGERIGHGVSRSFVRDLTQDGDVESNPGPLAMWVRRQLTALIDDVISDQTEKARVKIQQTKVFLLKHCASNIVDDVIVP
ND_049892	Neri2022	rev	3029..3006	GAGLAPLFTCKLGLRQRPCSPITVKSGKYFPPRSQSNGNYLVGIETNPGPINRVTLIKLAVVYCLVRWLQRVLSRSVRRSARFMGNGNGYLVSVEENPGP
ND_354163	Neri2022	fwd	1063..1086	QYVFNGCPQRNLPIIETSNYYSGANGIRVPAIVPFKDLTEDGDVESNPGPVHSKFRPDMFKIGTNIERIAKSFEKISESASDSAKSFKGCTESFSDFISN
DQ272578	NCBI	fwd	3925..3948	ASMYCPRPIPPAFTRPADKTRHKFPTNINKQCTNYALLKLAGDVESNPGPTIFSKASADLNALSTSLGELTGMLKDLKAKAETYSPFYKMAKMLFKLATL
ERR1301608.macro.NODE_85_length_3853_cov_15.272922	Edgar2022	rev	3586..3563	FRGSLDDALQYCDDMLDWRLEFGDVDARAVIVTISLSLLCSGDVEMNPGPFTLSLFYAAAIILFIQYDGIGLVHQCIDTTARYVSLGFIENCELRDLDHR
ERR1301619.macro.NODE_29_length_9456_cov_39.424301	Edgar2022	rev	1011..988	SPLTVSSLVLPIGLILQKLKEGKMHILSKRSEDDFVPDLTTEGIESNPGPTETLANYVSSSSTTRTITSTLTGPMTIQIQTIQYLDAADIVFINFSGDYT
SRR10874896.macro.NODE_5_length_7253_cov_25.677560	Edgar2022	fwd	2915..2938	TGASARHFSEACSGRMTLHPRTIHQTGEWRKKSSWIRDLTEEGIEPNPGPQLVWKDRGLYKHYGVKIGDQVLHLSSENILSSIVKGTAKPQLTKFDDSWS
SRR5839346.macro.NODE_46_length_9527_cov_7.636450	Edgar2022	rev	8203..8180	RMFNRMRRDYRYMIGARAGIIPTTSGLSRVSEGEWERDLTRECIESNPGPQSQNCGDLYMIDTTPTLSRELFAIIEDEVKLELGIFEYCHNCENSQKLMD
OL956952	NCBI	fwd	3606..3629	TKLNDGRSQVEYRWRRSLIHSPESVVYNCHESCWNRDLTIDGDVELNPGPRDPLPCSTVERKEWEHNGVLYYYTKYTKSFRWFGHVYEGNVSLVHVMEVH
SRR8554514.macro.NODE_472_length_3453_cov_24.761834	Edgar2022	fwd	2745..2768	LMDYPRLVCFLDKDTDGPQLIFDPAPDNFGEWCPFVEDLTEEGVEPNPGPCACVFCSQCCCDDCEQGRLDAAMGEYTWARTMVSLHRVLGRRSHPCKYSI
SRR8554514.macro.NODE_472_length_3453_cov_24.761834	Edgar2022	fwd	3024..3047	HPCKYSIATNSKSQCFRGASWILSNASTGCPVEPPPYDLTREGIEPNPGPGRGTSRRSSRKSGGRSSSRGRSRSATPRGGPRRVKTYDGPRRSKSRSKSR
ND_186666	Neri2022	rev	9978..9955	FENEPPKSSMADQLRSMKDRISKGKGKMKQAPRPKADNEGLVGIETNPGPISPVGELDYQPPRKEAFVVNGTMLTLRHPEQDKDLRALSNSGPHGLSGDF
ERR1301446.macro.NODE_10_length_9405_cov_8.203728	Edgar2022	fwd	3809..3832	QFYHFMGVPPVLQGPGTTWTMTQQPITRVRTRQEIVSDLLASGIESNPGPFFFKASSPELESGLSGIFSNTAAVFSEFKSLVSAPRKLVEQIEEFKSGGF
SRR5839140.macro.NODE_249_length_6018_cov_3.749537	Edgar2022	rev	5111..5088	GDILCVDTPRNRRIFCHLSFDPNSLLHLVEYHYLNQEFLTMSGIESNPGPYDTDDEYYDDFETVPLDETTLNLIVTDSFKLENLEELLKKVLSMKTIEDC
MT138337	NCBI	fwd	3116..3139	VSALRMRGTRVSALRQLFCDQKGPLELEPWRPVSAQKLLVEEGIEPNPGPQLVFQDRALYKHYGVKIGEKVFHINTDNIFKTILSGEVQVVEEPASEKWH
OP080523	NCBI	fwd	3546..3569	DGKLYHFIGCPPMQMTSLSTPIPQSGFRVRTRKEIQTALLAAGIESNPGPVYIPEPQGGVSSYLPNVSGFLSSVKTAFNNMTNLPSKIDDATETGKNLTT
SRR7495878.macro.NODE_51_length_8368_cov_6.146715	Edgar2022	rev	7180..7157	SQDSMCYSGEPYSVLFFQLQSLFKEFASLSAGISSIEYSLMHDIETNPGPECRVEFNYEVSACECDTCLSQADDVHHILVLALQVSFEGGSTDNLFEAIH
SRR12063569.macro.NODE_30_length_8983_cov_18.591683	Edgar2022	fwd	621..644	LWNTIEGFKETVVHCSLDSTMLSSMLLCSVPHLFLKQYDVLVGIEPNPGPHNEPVPEVIHVPFIPGHFHYDGMVYEDITTPANVIHAATFRKVGGVHNVV
SRR7086193.macro.NODE_42_length_6280_cov_19.514580	Edgar2022	rev	5569..5546	LFNLRYKHRDNRICADYCEFDTRKRVVLINERLQFKKDLARYGVEPNPGPPLTTIREYEVYFEGHGTYQYCFNCDTLIQLLSMDTQFIFYTNNCKMCLFE
ND_075494	Neri2022	fwd	339..362	GDSLIPMLALLNCSQDLSKIYIVVEVSLNIFGVRSNNQGYLVGVELNPGPDGRLPAILLVLRETASLPAHLQTERVIDHLQFLVQNFNDYENILDPIPPI
SRR1210935.macro.NODE_3_length_8719_cov_16.552826	Edgar2022	rev	7586..7563	GRPLQLEDYHTAGLLIAAFANDVRQEFEFVQYLRENNMGFLIGVELNPGPKTDLLLMYLRAQSRAAEVVTPPRASSHKRGGGHDKQARKIQWVSKTLVKA
SRR5466725.macro.NODE_495_length_8851_cov_238.537594	Edgar2022	fwd	3882..3905	DDFMAYVQMAPPQLKRVIPKSGFRSVTPRRRAQEWERDLTRENVESNPGPAMSKMAEGAGMAWNLGSSAVSALFTSMVSAASTVKQVATEIVIDKTIDRK
SRR5246792.macro.NODE_25_length_6590_cov_44.982661	Edgar2022	fwd	1287..1310	DMGVIALYPEYQSVPLKEVRKTGKISYTVTKRVIIETDLIRSGVEENPGPVCPHAGKGLRKDGVFYSENVPRCRQCLYAVIRQGDVFQHPPQSEEPDTVH
SRR5499453.macro.NODE_6_length_9099_cov_8.467317	Edgar2022	rev	7991..7968	TASRYDALSQRLQNLETNFHTNAQDNFWTAVVDSWIPDLTTEGVEPNPGPACSTLRHNCSSSVCTMSKRDYNNLKREQRLINRLYRDCARRRIRVLLPEC
SRR5830085.macro.NODE_16_length_8806_cov_8.599450	Edgar2022	rev	7828..7805	TTLPVVCSISCNIGISMFPKTKNFYAVRVVSKRRRLATNFLVCVETNPGPQNLSIIGQERCSSSISQFSGGDIVANSHKPSDETWLNCERFRDHFSAMYF
ERR1302935.macro.NODE_18_length_7364_cov_12.065322	Edgar2022	fwd	1031..1054	QINTCAFILSRPTLAFEMILHGMSLLSAAYPQPLIEALLLIGGIEPNPGPLSKLLDLDPKVPDVRHNRYSTPRLLKKERKALKRDISVVAKSIDAARKAK
SRR5833978.macro.NODE_772_length_4962_cov_4.564942	Edgar2022	fwd	1108..1131	CSTEFDGYITMSVTGPGHLPISAVLALIAYEYDVHLDGNFLVGIELNPGPPKRMSREARAELFDAIRYDLQVRHPSEKPYCVSYIMSSCRRGAECKFQHN
SRR5839346.macro.NODE_49_length_9489_cov_62.892948	Edgar2022	fwd	1149..1172	INNIIVKEWLRNYQIEEGLCFGEETPCDWEEQDEYVKDLTEEGIEPNPGPADDNVNPTSALNEFLQLSRVTTLEVYFARVAQTEDHTPLFKCTLRVRMLD
SRR5839346.macro.NODE_49_length_9489_cov_62.892948	Edgar2022	fwd	1476..1499	MSSKVEARKKASFSLLEFIVAGEEYRLDILGPSHWIRDLLREGIEANPGPNQSKMLRDFGYENLKKIKSHPSCARYNEPRVMVLEKARRKFLKKIQEIDR
SRR6058062.macro.NODE_825_length_4265_cov_31.318702	Edgar2022	fwd	2898..2921	SGAYDVISGRHGEQKRIKEHNIWVENNRPYYESNQIPAPPLVGVETNPGPTKKASLRTQPQTKEIDYIFMDDKGTQINAKPRKKKMKVGMVSTQTKSEKR
SRR6058359.macro.NODE_9_length_10532_cov_12.378526	Edgar2022	rev	4745..4722	CGHWFHFLCIHESCRQIGSCPSCRRSVMANYVPPTHDVTQDGDVEANPGPPSAFTDRGLDDDDGAYHGDTCDDQGCLQCTGGRGLGNSSHYEYHVLVPGF
ERR2809050.macro.NODE_36_length_7994_cov_9.802550	Edgar2022	fwd	1041..1064	ARTECGCLMKNQCHACCVYHDDVRGFDRIHTSAEIRLLLIAAGVEQNPGPLPGIMVVEIVGAIRDETEKERTPSTDEIQIQLNRGGVERNPGPPKFAPKP
ERR2809114.macro.NODE_47_length_7996_cov_11.363625	Edgar2022	fwd	1170..1193	VEQNPGPLPGIMVVEIVGAIRDETEKERTPSTDEIQIQLNRGGVERNPGPPKFAPKPPAKKQKWVAKEAPKSATPPEEMSGPKTYAEVVATPAPPKVPRF
SRR7109323.macro.NODE_66_length_9904_cov_8.674702	Edgar2022	fwd	3380..3403	RVADDFELYNFVGCNFFTQRPSYLETLTVTFDVEAKKLAESGDIETNPGPTYNAMAQMMESYEEPSEILDFSTRVWGGVKSISSSAIAPVSNTLSAMKNS
SRR7522879.macro.NODE_302_length_2102_cov_176.482997	Edgar2022	rev	556..533	EPHPHQHDRPADRDWRWAMYVGPKTWKFLCSHARFHDADFLTGVELNPGPTMDQQWHVLHLANARISCPCTFCSAQILALLEKLYEFRHQDNEIWMLNYG
ERR2815218.macro.NODE_307_length_4518_cov_168.568279	Edgar2022	rev	3207..3184	GDLLSESYWTIRENLERAPWMSVIAKSDNHSRKFIRMLLIRGNVEQNPGPRLTRDDSDEWGVFEPRFEPDEFGMAFDPVVGFGEDLDHWAVGGPLLVDEF
KM873617	NCBI	fwd	3102..3125	IGYNIWDLKTKGIDTQVLENYRMYISDVECENHWVRDLAADGDVEVNPGPASYNLFFSNTRYLLLKRVKLQRKVLKQQGFIDWLTDGAVSSVKDAAQNLT
NC_003983	NCBI	fwd	4219..4242	VFTSLSTSGYSTKLVSEPIPEATLSTILSEGATNFSLLKLAGDVELNPGPTIWSVMPGGELIEFATKVSQVYKTIKEKCTDPTTWIKAVRRLLRLLAVVS
ERR3687831.macro.NODE_571_length_8507_cov_19.691368	Edgar2022	fwd	2001..2024	MFPSPVPLADYGAVVVEGRVFSLARPRILVHRPAPMWDLTAQCVEPNPGPPWAAHFLLSAPAPSLRAVTDPLYACAGPGFRLAVACANCGSRAVRALCRR
ERR3687836.macro.NODE_352_length_9080_cov_27.610525	Edgar2022	fwd	1256..1279	PGPRRSWQRFDLDEEDREMIKYVLKHNLSEKRVKRLLLLQAGDVEANPGPVFSKMVSEDRYNCLRSFAQLSDENTDPVCNVCKRPLCRCCCKSALKVAAP
SRR10849749.macro.NODE_37_length_4644_cov_6.841173	Edgar2022	fwd	3094..3117	RWVDTGRKSSVPSQLVPSSGGPSSLPALGNLVTVTVPQPRLVGIELNPGPGKAGKSKPKQQQQQKKRVVQVTIPAPAVAPPKQSMLGQIGSTLGNFVAGD
SRR10849403.macro.NODE_689_length_3233_cov_9.206962	Edgar2022	rev	2785..2762	LQQHRRRTGRDDMGRITHVNEAMSVSPPVQRPDPIMDLTVFGNVEKNPGPTDTGRRRDTNNNNARGNWKKSSPRKSDWVPRGGNQPSINVPRNTNSAAVA
ERR1302944.macro.NODE_11_length_8266_cov_4.136436	Edgar2022	rev	7560..7537	SMDLPLTNGKYYDPDMAYDRLVDRTEKWYHASPDHGHLMKSGDVESNPGPAVYSTPLSACDNCYSADVEASIEAWAQLRASLNDNAPPPRCFRCGEPLCY
ERR1301784.macro.NODE_5_length_9040_cov_10.250421	Edgar2022	rev	8048..8025	AFLEGLLDFKEASDEEDVVRINRSSTTLGEHEADFVKDLTTEGVEPNPGPTRLSKHAQQLESEWWDQGGQFVHVYDDVVIENRHKKRLDLEREKRVSGKC
SRR6808580.macro.NODE_564_length_5501_cov_20.094141	Edgar2022	fwd	2586..2609	RTAKKGNSEKLDSQMAKLRHQTQHGNKTPQRNKGWKRDLTREGVEPNPGPPKKHGAPKPTNKGPKKGAPSNKKPGNWKGHKGDGNKKGDKALAASAADAV
SRR11647857.macro.NODE_55_length_9018_cov_9.918502	Edgar2022	fwd	1473..1496	EIHQTLETALNTAAYEMIEALNFKFYSFRELLKRFAPLLLCGDVELNPGPEHNGNTKRDSKRHGKKVDPVERLEKLSQRTDQIGVEAKFDKKKLVKSKRQ
SRR11678562.macro.NODE_317_length_3212_cov_6.616120	Edgar2022	fwd	2809..2832	SNPLGSSSPGSRTCRSVITGTPCPHGAKCRYQHGPGSTPRLVGIEPNPGPGSGGPIEQELFYSISYTMSILTHFPMSRLYRLLRQPTVAEPASTFEDINW
SRR12063528.macro.NODE_26_length_9015_cov_40.594371	Edgar2022	fwd	1933..1956	NALPIDEGFVDNDGNDFMNRHLIHGGDVRVHIERPNNQGFLVGVEPNPGPPVLSTARSLNSGIFAQMQIPFSVGLDTRSIDLISEISEKLDSMLSNGLNV
SRR12063528.macro.NODE_31_length_8905_cov_6.569878	Edgar2022	fwd	1380..1403	LSRHFIDNNFTFTRSVIRGEYGEHVLSPVVSSAYLSRFDILVGVEPNPGPKKNPHARVPTFKRVVVNSQIREMKAEQRRITKELDRRIKDKESLKKLFEP
SRR12063580.macro.NODE_66_length_6559_cov_42.247769	Edgar2022	fwd	838..861	TFAPPVPSEEPLLSKLRTQTRLPPRRPPVARRVHGVASTFLQDVEKNPGPETWTYFFYGATASVLLTVPSLSFLGRTQSFLLVDDEGYVHIECDSGAVVV
SRR12063547.macro.NODE_7_length_9590_cov_98.094973	Edgar2022	fwd	1494..1517	KFTMYGRIVQLSYFSSGLCIWFWTCVFDTSIWRLIKALIPLVGIETNPGPADNPNQRAHVNARKNFMSKAETTKQQKAKATKISKFLTKERNRKIEDILR
SRR12391256.macro.NODE_53_length_5856_cov_12.570119	Edgar2022	fwd	2299..2322	ELKRINKQKARIVKQMEQSKINRQKAVDRKMESHSREQLAAEGVEENPGPHKDHHSSKSRRLNEAPNGASSCVARILNGTHGRDTCHGGNVARFCFATAE
SRR4022184.macro.NODE_5_length_9393_cov_7.710193	Edgar2022	fwd	2238..2261	FKFVHHVLVNTPYGHQWKMMPTEKAECPTGLGIIASRLLCSGDVEENPGPVSTVRALTLASMQCGTLVLKGSDPIVEHQKYLLQFVHTELKYILCTCGEC
ND_080190	Neri2022	fwd	1797..1820	GLPNRVIDNVPFTTYVGNVRPVPVVPTAMTANDGWVRDLTEEGVEPNPGPFIGTGSGFSILGSDFAKSMKQIGNNADKVGSLAGAIELVVRKDERLVAYV
SRR5447169.macro.NODE_27_length_4563_cov_78.695392	Edgar2022	fwd	3762..3785	SFNTSDHQYGATISLRTSPQGLEVLRLKRSVEDDYIPDLTQYGVESNPGPTESFAFRVDSLVANTATSTLTGPVAITVTFCSNTTAISLFELTGAITGTF
SRR7540954.macro.NODE_70_length_4481_cov_5.111842	Edgar2022	rev	1102..1079	NEFVTGLRDAWKRMPYHERPAALASMAAIKGQAIYRILMQSGDIELNPGPPKPWHGPGFSANTTSTTAPTEVNDSRTQDTKNEMQRLRMDLVGDISSPAV
SRR5829965.macro.NODE_33_length_8035_cov_62.331952	Edgar2022	fwd	3199..3222	PRTRVTKPTDEPDVSSFVTVPVATGVLQGEIRDQGSRLQLSGDVESNPGPDDDCCGFDKNVRRHMGEFQMLSLTGLSREDVKMTNEGIRQFLNKADDTMT
SRR5839111.macro.NODE_137_length_7385_cov_177.369940	Edgar2022	fwd	2145..2168	YPNGVEDTHVFMFQTYVFAVAAKAGNFDPMTRELIQCLLSRGNIEVNPGPSINAELNEGWRFQNTWALCECLDIIEARDANATVYIEDRRGFFGQYRTPL
SRR6048582.macro.NODE_921_length_4949_cov_252.577112	Edgar2022	rev	1371..1348	KSLVSQNKPKNKALFGAEDLYGDDVIKIKTARSVVKPDLTSQGVEPNPGPSINEAVADLFTGINHNHPHKAHFSIPAKSASLLPKKDLTKQGIEPNPGPP
SRR6048582.macro.NODE_921_length_4949_cov_252.577112	Edgar2022	rev	1224..1201	PSINEAVADLFTGINHNHPHKAHFSIPAKSASLLPKKDLTKQGIEPNPGPPKPVIAKRKKMVAKPKSRTMPSVPRSRSSAAPAAVGYQSPALYCKTKEVN
SRR6058359.macro.NODE_411_length_3657_cov_3.669643	Edgar2022	rev	2937..2914	KERAGYTRAEYKDLVHEGVLRPQAKAREYHRISDNQLLLKCGDVEENPGPYHQLMEAKHCKYFKELRLPLAATKPQRGGPGIVCRNCCNCLTNTNHVIFH
SRR6291368.macro.NODE_44_length_7539_cov_973.125502	Edgar2022	rev	4693..4670	TLIRSLLTDEDMKDLAKHGERDEDFKEFFPQGSDWVRDLTQEGVEPNPGPRATLVYKDRGLYKHYGILLSKEKHAPFVIHMDSENILQTAIDGKVHIVVD
SRR7086083.macro.NODE_44_length_6262_cov_9.770722	Edgar2022	rev	5193..5170	FLFEDNSINYNSDSLIYRYDLIQNLTYNWSQNMEYQRDLTRECVESNPGPLDYDTRDCYFAHYNIFNHLEDYSDDETEIQYVVDFSFNCDIDCEGDFEYI
SRR7086938.macro.NODE_8_length_7884_cov_24.924209	Edgar2022	fwd	1142..1165	TLSIFCYVMISSTYPQVDPSRDTLKVLLAITLFVIARNSSKADIEINPGPVPDEISKILTSPKLMCFEKMIAQKLFIQSKNFCVTNVTHERHKYNCCPET
SRR7109323.macro.NODE_522_length_4411_cov_11.337022	Edgar2022	fwd	835..858	SLRCARNTNRQMTPLVEVPLFAVPPPMPSHRPAPKEDLSVDGDVELNPGPPMERTVSISETENMFAALADDDFEDSVEQNLNRSTGSEQSIGAETKPDSR
SRR7109325.macro.NODE_44_length_10417_cov_148.799111	Edgar2022	fwd	1289..1312	SDIYVTPLFYLRYQPYFEKFRRVSSVKEWDDLHDMDLLKLCGDVESNPGPFKNALSCRMRIEALQRARQRRSEKEKTIRKNERILKKEMRRRFQVGDFTN
SRR7110673.macro.NODE_240_length_3970_cov_44.496792	Edgar2022	rev	450..427	RILNTLGLPELISKTSPTYRTMLEGIASVVRDAPPLDLTRHGDVEKNPGPIYGSIHRLWKIQFQAHPRLFNPYNSVPSSSTASSSQSSRSRRRPRKQNLV
SRR7285959.macro.NODE_68_length_8038_cov_5655.355780	Edgar2022	fwd	3729..3752	RFHFDCENHQHLAKEMCCLCAAGSRVTQDLYAATNQDQLSNQGIESNPGPTLVYKDRGMYKHYGVQVGDKIFHINTENILDAVISGKANVMMEDNIMGWE
SRR7285959.macro.NODE_68_length_8038_cov_5655.355780	Edgar2022	fwd	3465..3488	QSHQNCPQHNSPDSIMCCLCSARLRITDNRYKETDAKWLSRYGVEMNPGPVLTSQEAVAHFCATLLDPCDQKPEPMVRVSAKPKCWIMRFHFDCENHQHL
SRR7428106.macro.NODE_107_length_9018_cov_59.568402	Edgar2022	rev	7416..7393	TKILDLASQRVDAIHDFCLFLDINPLDGVYNPDITEMLLMIAGIESNPGPSELNGDTRRDGKTRKNFTPGYHEDRLRKQIQSQHRNKNVNKFLVSKIMDK
SRR7532699.macro.NODE_18_length_7029_cov_20.988068	Edgar2022	fwd	4424..4447	ELALSQELMQNFMLGLETSGATPAVYAKLEQIDLQRWKKRLECVEENPGPLFDGFWQQRVLGLFILSAWLSSHAFFYVTDAPMWMLLTYAVFIAVRPCHA
SRR7534623.macro.NODE_32_length_6857_cov_13.181014	Edgar2022	rev	5622..5599	ASPGDCRFGVKANCNRILEAYPRPRVAQICYRAIFKRDLTRYGIEANPGPLDAILEDRPYDLNHTEGIFVHCYQCDDEYLLSSCNNCVIFTALCKQCEKN
SRR7540954.macro.NODE_1_length_10202_cov_156.766709	Edgar2022	fwd	1673..1696	PRYLKIIKEATKCRMLNYNNNSKLGVLEELLSMYLSPAARLVCVESNPGPSCSDIDDFPCILELVLDYLVSTEGVNYTLRFVIDRSSSMTRTALDYPRSL
SRR7687154.macro.NODE_405_length_6774_cov_7.582301	Edgar2022	fwd	927..950	VMGDVFDLRDSKKLLRMQPKGALEKKPVYTRGADLYDPNFLMGVEKNPGPSVDSVLGSPVFHIFFFLAFMLGVVFIRPSSGMLTYMFLLALFFLGEMFLI
SRR7687154.macro.NODE_405_length_6774_cov_7.582301	Edgar2022	fwd	1125..1148	LAFMLGVVFIRPSSGMLTYMFLLALFFLGEMFLIRSSPDFLVGVEPNPGPPKSKGVRPFVKGAKCFACDEWTNFCECVSDPPPPLTVKKFLFPCCKGADA
SRR8535482.macro.NODE_1321_length_3919_cov_9.509620	Edgar2022	fwd	730..753	VARFKRAGTLPGVTVQVVKDSTKTTQIDGRALARMIRAMLSRDVEQNPGPVAINYRAMWLPFLLAVFGGPSCQYPFYFAIIAGLALYFYRVHGGIGLDQL
SRR8535482.macro.NODE_1321_length_3919_cov_9.509620	Edgar2022	fwd	997..1020	RVHGGIGLDQLGLCLAYLEYAEIGWWCGSVSRFLLRILLLRAGVEANPGPPTRESPCASESKTLRRCETFSFGGVTRCSTCFTVVKNSKGKSTYFHPPTD
SRR9320186.macro.NODE_9_length_9204_cov_43.483189	Edgar2022	fwd	1185..1208	HLSRYELCIYDEANEHFKKQLFMALYSNEYTYSQFCSILLLHDIELNPGPVASIITEVHDCTCNHCSSDYSDLLSRFTQSYMKGRVSRTIVDELKLECDK
SRR8554514.macro.NODE_202_length_4966_cov_6.220928	Edgar2022	fwd	3438..3461	DILTVINEVYDDIDEEGAVPDVYDIQSTSPAKVAPTVDLTTQGIEPNPGPKTKRARNTPRKPRQTSKMNIGRGVKASSTKVKGRGGFFEDAGSSIGSKLG
SRR8857866.macro.NODE_477_length_6046_cov_52.673531	Edgar2022	rev	4347..4324	ARRLHLARLIEAMHDWVQHLADHPADPHPMSRNLIQQLLQRGGIELNPGPLTTAQDLMRIMAQTRMATNLFRRYGDAAHLNEPRPRTPIDKCYVVDAAHD
ND_237517	Neri2022	fwd	3112..3135	NDTRAVYQGPGDKEFHSRLVTLQAKLKSLGYTFQRARDSTFADIETNPGPGYKPKCTRCNFKVNPMGNCRNQHGVKHQFSPLVHQLIRDAYPAWTAEETT
ND_285158	Neri2022	fwd	1007..1030	FSGEGFGRRKQDAKHIACKVLLDKVQFYKRNDPLVEELLTIGGIETNPGPVVRIPKILASYEENKDNCKIATAYGLEITFEKHQLKSSDHYMNITVDDIK
201MES1GGZZ13_1_k119_193694	Zayed2022	fwd	946..969	RLYKAESISFGIESYVYQVGPRKWYLLVIDTDIHLKLELLAGDVETNPGPTIQSKSMTQEQLQNYQIRDLNKQVAALRRAAEKQNNFIQRQIELEKRNRG
LC740523	NCBI	fwd	3248..3271	NPNEPLLLKVKMVDPLDDLKKRALSWFNARQGSRSEDLLKAGDIESNPGPVFEVPLPTGDIGIVQFTGLIYQFSLRDHASGDTIVLSICEPVDNFLIRLI
ERR3687836.macro.NODE_352_length_9080_cov_27.610525	Edgar2022	fwd	1115..1138	IMRAFKKKEFDVLEKLSGMMSDRWCGYYDMHTFLRDKLLRSGDVELNPGPRRSWQRFDLDEEDREMIKYVLKHNLSEKRVKRLLLLQAGDVEANPGPVFS
SRR11623485.macro.NODE_2_length_10813_cov_12.243203	Edgar2022	rev	9135..9112	MIPCSRKFLFFLHIIHFSETTQVQMLPWYSPDLGFMKLILSGDVEENPGPVQSKLQNHAPVIQNFQEKMRRFELARQKEIIRAKQMRRMLRKQKRQFDFT
SRR10522297.macro.NODE_1342_length_4158_cov_8.868581	Edgar2022	fwd	1099..1122	NRGTPVATIKKWWQSVEAGHKNLTGRNVYYYSTVVRDLLLRAGIEPNPGPPKNGGGKSNNNNNKKNKNKRDERKTSTQKITESVANAVQDAAARADAAIE
OP080523	NCBI	fwd	1482..1505	LTAMRYPIPTAIPTALQKGRIQPQSGTRVLSRKEIQQQLIAAGVESNPGPIWLVNKPRPQSGQMTASPPRDKVIEIAKDVTSAAKSIPVFGSIFKWIGNV
SRR11005196.macro.NODE_361_length_9330_cov_86.351302	Edgar2022	rev	8251..8228	HVQCDDLLEINRYYWYSDCSITLFPLTLEEMEDPGLKLLLSGDVETNPGPVMSKIEAQQNKQINDLKRQVSKLRKEIEKKEGFVQRQLELEKRARAKNRK
ERR1301800.macro.NODE_20_length_9284_cov_77.207510	Edgar2022	fwd	1581..1604	ALQKQSFFHYNDLAQQLKVLYHDFCNNNHRNKRLIEILLIRAGVEQNPGPQFLNGNTKRNSKSFSEQYLNNLSKDEQMKRKIQKKYKNKDEKFVNKIFEE
SRR11097768.macro.NODE_139_length_8803_cov_115.948225	Edgar2022	fwd	836..859	YERDMKRRYLQYAIKTFNQHFYGMKVLPCNPDGEHVKDLTRECVEPNPGPVTFSKICLVCGDLDIITSIMEKYVCNGCLSGYAKQGFLTTETSANIESNF
ND_135536	Neri2022	rev	2534..2511	AWSQEMLQNFFTGFESGSQRVPQNFQYMIRAADADIPAPRLVCVEENPGPQTQDFFVRTLKDSLLLFVIVLWALLCPAWNRRFHRRYGPFLDWCVTGLAI
ND_086044	Neri2022	fwd	484..507	DVPYAEPGEIASLYQRRDAFCRLCAVETEDFLAFLRDLLIRGGVEPNPGPKASQDKNQLKRKAKEHRCRKKKPENRTQTRAELETLLNRGGVEINPGPPK
ND_086044	Neri2022	fwd	628..651	GPKASQDKNQLKRKAKEHRCRKKKPENRTQTRAELETLLNRGGVEINPGPPKKERPSSAPLHQSDPAQQAPPPRVQLKRDKNTSAPAALVREVVREASAQ
SRR11647877.macro.NODE_611_length_3477_cov_35.583137	Edgar2022	rev	3130..3107	AVAKFKRTGALPSVPVEQVKDPSFNGDSRALKRMIQAMLIRSGVEQNPGPDFQSMDSYQKAVAIKCLYAGSRVCGSATQSKNPHAECPKCHLKLDNCTLT
SRR11679699.macro.NODE_143_length_4035_cov_6.362696	Edgar2022	rev	1829..1806	CNVINHLRILSDDECDKEYSLTCLGVLRKFHRSGWIRDLTTEGVEPNPGPGPKRNKNKNKGKKKSKDNSNKTLVQRIKSMIPKGSFQTLGTAAGGMFGPI
SRR11678561.macro.NODE_107_length_4995_cov_66.001422	Edgar2022	fwd	3807..3830	LGWEANKAAHLAIAEVCAQYGPPLLVQATMDHLTVPPAPRLVCVETNPGPKVKAATNNVAKKKRRARPPRKAGQRQARSPLTSASAAYSVANKTPAAIVR
SRR11828993.macro.NODE_22_length_8332_cov_10.319167	Edgar2022	rev	7233..7210	QGYHICDVPRDEVPFCFLDPNFRKFSRYSLEQYDVKGRLLSEGIEPNPGPTVLSCTRLPKSDPRWQRLSERRSRLMEKRNTQYMNSLRELKYAPEGLLGV
SRR11828902.macro.NODE_57_length_8566_cov_9.086777	Edgar2022	fwd	1167..1190	TNFALCWLIITIFRPDYPYMFHVRAFALATTMFVLARNSSQADIELNPGPFEAGEVLQEFINNDMYKEFERTIMLIPFLKSGFKTDSKVTEERHLLERIN
SRR12063569.macro.NODE_30_length_8983_cov_18.591683	Edgar2022	fwd	1059..1082	NGYNHFVLATPFVFAIWFFYPLAVILSHMIVDSFLGQFVRLVGIEPNPGPGVHKFPLLPSINVPRPPQFNFVEVVEIESMSERHRAEFASSARGRQAPPL
SRR12063535.macro.NODE_41_length_9008_cov_33.393428	Edgar2022	fwd	1558..1581	IEAHRNDWNPFHMLHLMRNERETFSHLMQSVQNSNVPAPRLVGVEPNPGPPVLSIDMLDQPLPKNHSRRFKRASSCPQLDEQLRRKVLKEIVVTANRRAK
SRR12063564.macro.NODE_29_length_8472_cov_10.398050	Edgar2022	rev	7748..7725	LFNACLALRYYYRDPNTPMFQQNKAALDTLDMFSRTDNGFLVGVEPNPGPVLSTLVPQSGIASYIFGDVGKCVSETNENMSKISDNMTEKIAEVNANMSK
SRR12063564.macro.NODE_29_length_8472_cov_10.398050	Edgar2022	rev	8147..8124	SAIESTHFEEFSTTRECDICRLESNSFLVCKKFARTDDGNLVGVETNPGPAFALFLRQFPILSRLPTCRKLLPLYCKILGEFYTGYMILCALCTILIATI
SRR12095319.macro.NODE_14_length_3972_cov_1318.826408	Edgar2022	rev	3593..3570	DVPISYVTADYIASSLDPRLESGDLDGRAIIITIHIRLLRSGDVELNPGPFIATVASVLFLTALINYKAIIPSSLDMIDDLIRMTHLGAVLADCELSYLD
SRR5830076.macro.NODE_478_length_8612_cov_24.840262	Edgar2022	rev	7450..7427	YIDESPSPSDRLNDEITKKMSVVTLADNCESSGGWIRDLTEEGVEPNPGPNFMNTSHAASVWLRILKHNKHHEECVNFIESFVIYYYHVFRARNRMDVAV
SRR12660970.macro.NODE_2_length_10649_cov_15.807016	Edgar2022	fwd	1303..1326	FIQYTVSDTRFSCGWSQGYSADTTFNTLAECMAAVKKLKESGDVETNPGPVFSRPVYQTKVKLSKKEHKRMKIENKLWKKLQRDYQRKRTEYELSQNDDR
SRR3218234.macro.NODE_22_length_7855_cov_17.093518	Edgar2022	rev	4130..4107	NKFPSDEEIQLQYDNKSRDYEAFEEGLQLKDGDITRALLLASGIEPNPGPEDEGVYFEAPDWLKVVASAGDVVVGVLLGGLQWYAIALSGFWGFFTIAIS
SRR4021774.macro.NODE_6_length_9849_cov_45.610577	Edgar2022	fwd	1765..1788	LGHIDNDEDVPYELLTEMAFYDLLWMLQSLVPDVDDQMPELIGIEENPGPFSNDLINPYSDDEDEVKCEAEEEIEFDAEQHKLDFIKAQISKLDEESRKP
SRR5216504.macro.NODE_292_length_3610_cov_6.594289	Edgar2022	rev	1326..1303	SGFCGECDWRDKYSDMFRDSLEDSEKLDSVPEATAPPDLTRYGIEPNPGPAKMAPKSKSKKATKPKATNKLNIMHNVKPGSRAIRGRGGFFEDAGSWLGK
SRR5213863.macro.NODE_106_length_6780_cov_4.409870	Edgar2022	fwd	1157..1180	KKNLRYCTSPESIRYGEKEELTCIFENDIYEEYPFQKDLTRYGIESNPGPMHTINEQTPFEENRQGTYIRCYQCDKEYCVSISGKLIFFTTLCNLCLKTF
SRR5252352.macro.NODE_40_length_7169_cov_4.865558	Edgar2022	fwd	5196..5219	DTQGVSWCYDKDSLWGSYSCFGNVSSRLWTQDWERPRDLTRYGVEPNPGPDSVHICWFVILGLLYVCAIWAISNKERNKLQHSLNGNMSSKEAKKIGSNK
SRR5499453.macro.NODE_12_length_7567_cov_56.894315	Edgar2022	fwd	1242..1265	GKTKHEAKTIAASAVLQGMAGKTKTPDQQTTYDAWVRDLTAENIESNPGPITQTDLDEWNRQAKENQVVEEVFTAVDVDVLPDLSAGPVYQDSLANYDLT
SRR6675307.macro.NODE_15_length_6829_cov_101.346803	Edgar2022	fwd	742..765	PSAPMPHEPRAAGRALKDLNLAYLNNDQKTTLSTWVRDLTVEGVEPNPGPSIIKPNPGPSDELTQAEIQILQRQMAKQDQKPALIMKDQENLLDDLTELK
SRR5830085.macro.NODE_16_length_8806_cov_8.599450	Edgar2022	rev	7222..7199	VLSDIAHVGQAIADINFMADQAPRAPRSSIDHSRTADSNFLVGVEENPGPGNKMLMLYLKAMDSIENVRASTFKRTSSTSKAEEAKHKQRQKAKTQRMAE
SRR5834683.macro.NODE_225_length_8715_cov_6.457533	Edgar2022	fwd	813..836	FAAGDDLELDDYQHQFNSIFPNFPISFEDDFLGQWYRDLTMEGIEPNPGPCVFESFCFECGKSNDFCCGLECEGKRCIVEDCLKKHFYIETPTEYGSIAS
SRR5839111.macro.NODE_61_length_9076_cov_8.111074	Edgar2022	rev	8080..8057	SLIYLNFFSLNKFLLYSYMFDTNQIEYLGRHSRELDTFLLRSGIESNPGPTSNPPRNNRYSVGLQSKKQRKGLKQEVKCAKRILSKDYRDARNDKTTIRN
SRR5839363.macro.NODE_67_length_8221_cov_10.309647	Edgar2022	rev	6462..6439	IFCRHVENMTGYVSDIIYENPGFPSILSQEWTRTFRNLLLSGDIEENPGPFDLNGDTSRKSKRLNTDVDYVERLKNLSKRQDDIGKNAICKLEKFKKERR
SRR5839346.macro.NODE_278_length_5406_cov_4.105007	Edgar2022	fwd	886..909	ERISRFIRFPLNHNKIAVYAEEERPQTRKAHRAPTPVDLTRYGVEPNPGPFFTNFCLKKMEEECLQSFTAKENNDFSYLQMQTGTNSALSPDTDYAVKLI
SRR6057752.macro.NODE_139_length_7126_cov_10.882603	Edgar2022	rev	2450..2427	VVPLQPRYALSQRHFQDFVLGYESSSCAMIADTLAQVRKKLVGIEENPGPHLIVGVRADHEARVSVQIEFRDFGPHAQFVEYFEINETDILFHKDSGYSA
SRR8820784.macro.NODE_54_length_8194_cov_15.896624	Edgar2022	rev	7017..6994	YRDWYDMVSVIFDDGLVIDLRRGAVTTHYGYPPHFESLLQCGDVESNPGPTMSKMTSEELAVAEKEMKNQIRRSQAALKKKNAQMQRIVEHKKDRFRQTK
SRR6943126.macro.NODE_127_length_5803_cov_8.665969	Edgar2022	fwd	1812..1835	GKILMSCVVLFLIWARFQYRRWSKMFDLFRQLGRFIIRPRLVGIELNPGPRCRQLVNCGALPAPKSRKDGAKLQLIDGDLRPPLDRKLPLQCNGKHIECA
SRR6960797.macro.NODE_950_length_3939_cov_10.228401	Edgar2022	rev	2978..2955	QLMAIKMAGLIPESDPSHHYITCLICAFSQISNPTNDPNFLVCVELNPGPKDKSSSLTTKCRNCGKMTDDIIGHLKKEHPIAKGDKPSGKKLNLVAEALV
SRR7007033.macro.NODE_346_length_3724_cov_11.301287	Edgar2022	rev	2673..2650	VLDACHIDRCLFAPFGLHVAPGVVVSGQPLTKLLVQILLVMAGVEPNPGPECTHDCRSASLKHVEGSKTRVGREQFISCKYCPCRLHDECFENGKWYGDH
SRR7109323.macro.NODE_125_length_8693_cov_20.659745	Edgar2022	fwd	1118..1141	RAFHVACMTSGRKEFFGSHGHQLKQEKVYVYRSPHPSVLLSGDVEQNPGPVVQVGLRVLYWVLWFVANYTMTKYGMVLWSIVVATVIVKTKKTTIAAKEE
SRR7109324.macro.NODE_152_length_6996_cov_6.539650	Edgar2022	rev	5108..5085	ESWGDDVQLYMPMALPLLGGSVNRIPPRGQLQKEWIRDLTRENIESNPGPPVDPTFLPFPGCQDGYYIALGATSFFLIEVGVVTLGLGFYCVTRWIRRRG
SRR7109324.macro.NODE_152_length_6996_cov_6.539650	Edgar2022	rev	4862..4839	VTLGLGFYCVTRWIRRRGYNYVGIEAVDVIPQRRWIRNLLAEGIEPNPGPPTFSRLADGVRATGNVFESFFTTVFSSLTTIFQSVLDFVKSFKRGVDVVD
SRR7285959.macro.NODE_68_length_8038_cov_5655.355780	Edgar2022	fwd	3240..3263	DHFGRQMCCGCAHIYGWLDQAEKDYFEKHVKPWRSQEDLSKEGIEPNPGPFQYVACDLTAPVFKCQPHRFCDFKSQSHQNCPQHNSPDSIMCCLCSARLR
SRR7534265.macro.NODE_20_length_6772_cov_7.141812	Edgar2022	rev	1768..1745	QTGMVDLFLGMQSRELYRYVCETYQAEDISGPGGIKDLTLDGDVEENPGPLTDEEIAQIHIWNQIRPNAPQFPPIRERRNCPYRPQNHVPFVRQTMPQHG
SRR7534265.macro.NODE_20_length_6772_cov_7.141812	Edgar2022	rev	1465..1442	PYIYTLETHHSMNIPLHKLDVNLEVPDCWEQESDWERDLTEEGIEPNPGPLTKAQFLQKHAKKYATLTKQEKEQRWLNYNKATVGTQPKKRKNQPRRVRK
SRR7540954.macro.NODE_1_length_10202_cov_156.766709	Edgar2022	fwd	1010..1033	YEKRRVKKRYWDLLGWLSGCSDCLKRKSLCEVCRDIPEPRLVCVETNPGPPLYELDDFSNILSVIAEFILSRESDFRSNLAIIHLVKKYHSIYLDRFRMQ
SRR7541036.macro.NODE_4_length_9613_cov_7.945283	Edgar2022	fwd	1224..1247	LTNDIMSLLFHMNQHCPALVPCSILKRAYESYYNYQRLMLIFDIETNPGPEPQESSGSNSPHTPNDERVQLDVTPSMLLNECDCTLEMSDEKLTAECLLY
SRR7615557.macro.NODE_486_length_7653_cov_34.086412	Edgar2022	rev	6222..6199	ESLSVSLEQDSLPLWVTTYGPGRVENGYVARPNTPEDLLSDGDVESNPGPADVIDPFMAFSKVPVVVTTSRNDEDKTEQANVFGVFMDGATTSDSFSAAM
SRR8446975.macro.NODE_14_length_3584_cov_7.990917	Edgar2022	fwd	3351..3374	ILDSPALSMLIDIDYGKISPDFCRPKVESDSSCQWVRDLTQDGVEPNPGPNARGRSRRGRNQRPRNMRAPRRGNALSRMANQVGGIPAAFGFVAPKSYFR
KP208179	NCBI	fwd	1181..1204	PIVRLERNLVSGKSPVEEVWNDDIFHSVPAKDFKRARDSSMADIEPNPGPPPAYKGKPYGGQEPESEGFLLGKLARSPWASVTNGQDFYRHYQDVEFRER
MH766502	NCBI	fwd	2048..2071	DVIMALSPRQRKTAVKMANFPPGSRKALCEELFKLARSSADADIEVNPGPSIWSRRLAKFVGEHVVIPVGPGQHLRVKLEPSSDSPSWVPLGSAGPAYEK
ND_080757	Neri2022	rev	6908..6885	NLKGYDKAWGESQHVDWHAVPIDGLVRLWEDHRRGYGAEILFDIEKNPGPVVTIKSSIVRVVENPTDTTMILPNDFQFTLPNEKIVEIGDAYRIDVSEEI
ND_103991	Neri2022	fwd	844..867	SGYDSIPRCMYMIKNMRNKDEQSMIDDRVLTLREIKILLHIGNIEDNPGPEDMRRGMGIDKALFLGVEEKRLTTLLNVNMPELIDVPAIECAALLSDSRK
ND_139276	Neri2022	fwd	4368..4391	VVFYATTGWTLVWNAAAWPAVQGLKAIVWCASQRKAFLTLCGDVEANPGPTKKGKIEVVVEEPRGKGKSKNRPGKAQRQRKAAAIAKAAAASAVRSEPRK
ND_349366	Neri2022	fwd	2612..2635	ADALRPPPLVVAREDVTGSHTVWVPPPPPGSRRGWVRDLTREGVEPNPGPGVFVECAQVSTCRSKTHYTWSRGGKVGAGGQGNAATAAKNPEAVQNQAAG
ERR1301798.macro.NODE_9_length_9666_cov_76.618778	Edgar2022	fwd	1217..1240	VSQGQVVYMSPRFRVFLEDVGVMTKIRQCHDAYALNRLLLSGDVELNPGPPIFSKPLSRATLQGGYDFVPNLLKGKVVHEHHLPLLEDFFRSRAVKEAFD
ERR1301608.macro.NODE_65_length_4341_cov_13.797534	Edgar2022	fwd	435..458	LSAGVLPMLPWVQSVLNPRLIASVKGGRVMAEVNRSLLMRAGDIESNPGPLSIFVLMGLGFLFANDHRSVIEYTSLAISSVSGYLSTTFEHHFGGYFDRW
ERR3463873.macro.NODE_41_length_8211_cov_14.821000	Edgar2022	rev	6699..6676	SPSRWFASAPDHMTDSGDAYYDSDSDSDSDYDPPSPSLALSGDIEPNPGPICAIVGGRRFSIDVQPDGVAVGAIDGAPSSFGPHWADALLKMFRAGDLKL
ERR3463873.macro.NODE_41_length_8211_cov_14.821000	Edgar2022	rev	6069..6046	VANPSDMLKAAIFRDVSLAREPIVVPSGSKIKLMTSSAWFLVGVEPNPGPRYLVGPLPRRRFILRSDDLGGADPADVAAKLATPESGVELKVIGVGGVDD
ERR3463873.macro.NODE_41_length_8211_cov_14.821000	Edgar2022	rev	5484..5461	VETAVHSFVATFTRDAPNIAQPPPLAEPAANAPMHADELLKEGVEPNPGPNTPAGDERQVASLKSIKGAASSYATEVSPVDGDHGGYVAMIEWCEREFLA
ERR3660996.macro.NODE_218_length_5278_cov_5.179443	Edgar2022	fwd	2467..2490	DYYFAPIESLIEAHPGREMRKRINRSLRAHDTLNHCSLMLSGDIESNPGPRPPGPKQPKKICSHDGCSKQPKKGQSKCTEHGPKGQGGSKGSTRQANAAK
ERR3697260.macro.NODE_6_length_8521_cov_127.190061	Edgar2022	rev	7627..7604	GRCILFSSSLLLCFTTVFMSVSTIPEFDFVQCHRPNNQGFLVGIEPNPGPPGNSKVSKCAEGTQARRAVTPEELLRGMENLSIINRKNYRPSRARADSDK
SRR10522288.macro.NODE_1053_length_4478_cov_39.203432	Edgar2022	rev	3696..3673	RQLPYKPESKYIVRWCKDGNGAILSWGVERLSRSKIDLTVCGDVEKNPGPKGGRGRVWREKENSGGDIPGAPATNQGKRGESGGGSNGNGGKGNGKRYNK
SRR10522297.macro.NODE_806_length_5206_cov_91.084351	Edgar2022	rev	3776..3753	RRESRRVAREQGDPRAAKRAAIADHLERKKSKREVQLGLVRGGVEENPGPTKIDFFHPIVYTRIVIVFFKYVIFRLCGIGGTPEELLTDLSVSEEFLRCI
SRR10522297.macro.NODE_806_length_5206_cov_91.084351	Edgar2022	rev	3452..3429	TAVQVNNVVYVGMNLFSVYIIYFHAHRWARPAALIFLLLIIAGIEQNPGPFVPIPRWACRSYLSAGLIISSLVWVVQTYLPTALWVSLIHVLNCFLSLNG
SRR10522297.macro.NODE_806_length_5206_cov_91.084351	Edgar2022	rev	3017..2994	RVKWVHLACLVPLHLPYYRRVFISRDTRALPAAVIYSLLIIAGVEQNPGPPKGRYGRGSGGRGRGSNTSSTARNSGGAQKASDQKTDRPKKQGGARVKGG
SRR10854863.macro.NODE_1482_length_5082_cov_7.097225	Edgar2022	rev	1741..1718	VDFSDTPQTLNPMRYGRPITHRAGQQYSSGRGAKRVPAPRLVGVEPNPGPDQPGQRKKRFNKVIHPKKQRNNTPNRATMAAAVQAIARTARAGRKLAVRG
SRR10918875.macro.NODE_8_length_6135_cov_360.595348	Edgar2022	fwd	4107..4130	RALVAKISHNDKRSKALNVLLKSTQDEGPISSQLISALLQIGGVEQNPGPIVEANTPFSISQESLIRPPASDAPTGEALRARMLEILAKEPQFNQPVYSS
SRR10919453.macro.NODE_33_length_4321_cov_390.970104	Edgar2022	fwd	2632..2655	YDNFKPTVLRHNYFNDPDELAMAVECRCVNCKEFIRIQLMIGGVEQNPGPTNKISKNEENKIERAVERKISRKVRKIVKGGRKSNSKPKVVVVKTTTRPR
SRR11097768.macro.NODE_223_length_8248_cov_29.994618	Edgar2022	fwd	5438..5461	EGVPKHSDWECLDWSAECSCDDQSCDDDCPFCSRANWAPRLVGVEENPGPDMVNFTPHFALHGKYVGPGHTGAPKLGKVQFATKPIDELDDAARNHDWAY
SRR11097768.macro.NODE_223_length_8248_cov_29.994618	Edgar2022	fwd	5954..5977	RKRKFAARESQIAGKSVADVAQVGKKDFLEHMERLAPQPRLVGIEENPGPKPHKGKPSMPKGKKGSGGRSGGIVNGLMPTQMQSSFDIKPYYRVSAADGD
SRR11097768.macro.NODE_729_length_4949_cov_34.341468	Edgar2022	rev	1548..1525	LYPNACRYHTHARASGSILCSPRNSILQSPPYNPPQKDLTQQGIEPNPGPPKKIVKRKKKVPNKDKILRVRTAQPAARKITGHGGYVTDIASKAGSWLGN
ERR1301828.macro.NODE_45_length_9123_cov_793.731778	Edgar2022	rev	5541..5518	TRYINMLASSALPRTGSNDAYYWENVATGKPKDEWVKDLTQEGVEPNPGPVMSTLNTSHDMWSVIKETLGIDNVLDFINKQWKRIAAAIVVAGVSTLSYP
ERR1301828.macro.NODE_45_length_9123_cov_793.731778	Edgar2022	rev	7425..7402	TAGVSAANVTVYGTFENLHLYGQRNYREVVPRGQWVRDLTEEGVEPNPGPKPINRIVNGAKEAVGGIGDLTGSNEVRAVESMLSMLDLPDCDRPQNPKEP
SRR11679701.macro.NODE_131_length_4671_cov_6.668769	Edgar2022	fwd	3375..3398	SDILRVLIDMDCGRKDVMFEKKPESDSERPAFSAWVRDLTADGVEPNPGPSRRQPRRRNPAVGAVIATIGGANTGRRMRVVTARRAPVGVAVERRTTRPR
SRR11678449.macro.NODE_26_length_8368_cov_23.347559	Edgar2022	fwd	815..838	YTRFRPTLAPPPLLVLFVQFILNPLLAHYLAKALIQMLLLMAGIESNPGPQSESAHPREASDTQSVASSFEDKFPISRSQEKRNSKFSHAYLSSLLETQK
SRR12063528.macro.NODE_26_length_9015_cov_40.594371	Edgar2022	fwd	1426..1449	FGRYVRTLRFQPAQGVCDFYIPDIQAKLRVMTVRSNNQGYLVGVETNPGPLFFVSSVFLLILLDFYCRFLMKRMVRPNDFVDHQVEDEGFVDSNGFHPVL
SRR12063528.macro.NODE_26_length_9015_cov_40.594371	Edgar2022	fwd	1675..1698	QVEDEGFVDSNGFHPVLNYRRNIVTGGLVSRNQVANNQGFLVGIETNPGPLNFLIPLIGLPIVYVYMLRHANAYLDRVVERVVQRDNALPIDEGFVDNDG
SRR12063539.macro.NODE_21_length_8444_cov_416.880353	Edgar2022	rev	7492..7469	KESVIINIPIEVIKHFSIRYKENKLFITPQARRAAANNIGLIGIETNPGPFILVPNPFELGLELQGLFDYIMPKLVIEASPELTNTVASVTEAVKQLSER
SRR12063539.macro.NODE_21_length_8444_cov_416.880353	Edgar2022	rev	7813..7790	NNYSFFFFFRNMIINVFSCNRNDPTVSEFESIRVPNNQGFLIGVESNPGPSSPRRLFSANEAILDMLNKPLGPRPSDTFFVRMISFFETLTPIEYCNKIL
SRR12063531.macro.NODE_19_length_9296_cov_46.744667	Edgar2022	rev	8475..8452	YASLIRIRSHHVHTYHRGYVHYFLDDDIPDILQPAVHDLVREGIEPNPGPSSDNALTAGLVRLRQRMNNTWLELELDHAYGIDEFTDDMLQDFCDIKHRV
SRR12063531.macro.NODE_19_length_9296_cov_46.744667	Edgar2022	rev	8106..8083	NCFVHNYSLNKLKFAWYSVVQTDDDEIIHEDPLLWSVDLTTQGIEPNPGPVLSKFVHPRHNRFSGCNPVMDDFLFPVALAQIVKDFLHKPVAQMGLVDWA
SRR12063531.macro.NODE_19_length_9296_cov_46.744667	Edgar2022	rev	8862..8839	TNKNSTFYDSNKCFSVLSVVECFIVLFSALGSYFAILLLRSGNVERNPGPDAQFWNRNLNVFLFEIRSHATRLGYLSNAPDLLDDGTNNKMHSIHMIDQL
SRR12063535.macro.NODE_185_length_4345_cov_10.722222	Edgar2022	rev	3461..3438	ACCRKNRAAAIEYIRERRCLRSCSRYSSEELALIIFKMLLKQGIEANPGPGKKLNVKRKKGKEPQSSLLLDDFGVCVHCGKVLDGTIEGKMPQAVEFVDD
ERR1301457.macro.NODE_12_length_11279_cov_50.816422	Edgar2022	fwd	5012..5035	TTIRRSFRPGYSAPPYPMKPLDPLSLADSTNRRDAFQRLTQQGIESNPGPAMNLRSGFQSFRDKISSSVSNVTQGFYSPITTPLERMNNTLDATAENVSS
SRR12063580.macro.NODE_23_length_9140_cov_75.990858	Edgar2022	fwd	1272..1295	LDPLFYTPRNQYDLSKSSPEKPCEIRSVTSIRLPPLKDLTHYGVEPNPGPMATIQENGVYIPDIGTFQYCFNCENATKLLSTTTKFVFYTNNCKLCLYKP
SRR12063623.macro.NODE_38_length_9182_cov_71.111501	Edgar2022	fwd	1264..1287	AFDFQFSFSSVQDDDEFHAFVFFMTRCTFIQFLEAKIPFILVGIETNPGPNDYCSNVYHYNCFLDENVRLRERYSYNFLWRMTEMTKLITCEVYCQLIMT
SRR12063559.macro.NODE_17_length_8011_cov_7.046289	Edgar2022	fwd	625..648	FIGLDFPTDDERCPFKTDDKALTITFHSFLTEQMLGVFDMLVGIEPNPGPKKNPHARVPTFKRVVVNSQIREMKAEQRRITKELDRRIKDKESLKKLFEP
SRR12063576.macro.NODE_17_length_8445_cov_11.589575	Edgar2022	rev	7071..7048	YVVEDCRDQITLGMNLGLENFRFQVGVVCFTNDAKGYKKILVCIETNPGPNSLLLSYLKKMESLPTSDSTRSSRSNFHRNLDKQKRKINDKMRQFSERNL
ERR2809078.macro.NODE_202_length_3611_cov_5.364613	Edgar2022	rev	716..693	NTVIDRIKGNPGHMVESEFHDSGHVQDYLRSKYGRVPAPRLIGVEPNPGPKAKGKKMVRKSNKKGKRARPQRAVMNVGAPAPVAMSYSHIQGHKNKKTVI
SRR12391171.macro.NODE_7_length_9122_cov_12.886949	Edgar2022	rev	8181..8158	VTYAQYGHRLLRLLHSYSKWLSKDNDLYHNLLTLFVRDLTREGVEPNPGPVCSKLRTNCSSDLMTEFGISMYGNTPLTRAEKRRLKKEVQAIRRASMYND
SRR12391256.macro.NODE_197_length_3502_cov_13.509478	Edgar2022	fwd	757..780	VRHHCSEHLQEQVLREAQQRHRQAGCTRDRNESRSRKELAAQGVEENPGPNDPPVDTSKLDVLTGMSSLCPNAGTRIYGEAAKRPHGKGKIYHCPLCSMQ
SRR8820977.macro.NODE_11_length_9363_cov_9.664054	Edgar2022	rev	8038..8015	RSWSTLVTVYFDSHLMVHSFMDRVETSFITRLPDAIDLLRCGDIESNPGPGMSKMSNPELVAREKALKKQVSISNRTLKKKQAQLQRVTEHIKDRRGKSR
SRR4021379.macro.NODE_2_length_10192_cov_30.458049	Edgar2022	fwd	985..1008	ILPHNMNLPYRFKDILFNDLSNLLVDVNSEWSIMQRLLMLAGDVESNPGPVPNLELVLRRKIEALERARLRQEEKNKTLVRKLRQVRKSQKFHFQIGEDF
SRR4021377.macro.NODE_1_length_10622_cov_32.906342	Edgar2022	rev	936..913	WTPGEDFEYQVPTKPYNTLGVVFSPQTTSTERFDPVLDLTVFGVEPNPGPEVQIVDKPIATVSTSSTNTEHSSMCIGEHFLSIKQLLSRMQTLSFQSAPS
SRR4021774.macro.NODE_6_length_9849_cov_45.610577	Edgar2022	fwd	1255..1278	KKVRSRPKSNAEHQKKKLDAQIERARIIREKKEGKPVKKTLVGVELNPGPSFYFPESDDVNNLIVDHWEGNFVEDVKVMELFPSPIIGELEPETFDAGVV
SRR5204421.macro.NODE_344_length_8349_cov_11.738521	Edgar2022	fwd	2769..2792	VFYAEHPDLPSSCAMYKEFTPAERKAVVAYVTKLDVPAPRLVCIEPNPGPAQWVRDLTCEGVEPNPGPVHPDELPDKMDEIRALPSHSSVVEAASRSDPQ
SRR5208545.macro.NODE_3161_length_2606_cov_3.258587	Edgar2022	rev	1422..1399	GLIIVSPILKMLISIDSARDSFIYPPPETSDNGGWIADLTEEGVEPNPGPGTRQRKFQVVTAGIKSKAQRHEDTRMVVYQAPKGKRGNQNRNNIVAHFRN
SRR5209166.macro.NODE_31_length_9965_cov_5.744339	Edgar2022	rev	8815..8792	NNIVSFIEQSMGVIDRIQPVSDPLDLPEERRIFNSRLLELCGDIESNPGPGVLFGVQLTPDQIDILENGSRASRRLLRWQVRNEHDLDVRNYRPGRVIQR
SRR5214150.macro.NODE_139_length_4446_cov_8.459639	Edgar2022	fwd	804..827	YTAPEAILAGLAVRVYQALRSHVPDSTRGVSLEQVRIELIRAGVEPNPGPQTPRRVILLKKDPGSAADAMSPDELEAVADRAGVTPDQMRDAVEGSPPQP
SRR5246792.macro.NODE_8_length_8949_cov_298.100045	Edgar2022	rev	8169..8146	DECLDAAIDLQRQLPHLNFSLSDDDIDLPSCYTPPPVDLTTEGVEPNPGPFFFKVEDPASRSNRYRVAANSMTKRQRRDIKREIALHDKMLRDAQMRKIK
SRR5252352.macro.NODE_40_length_7169_cov_4.865558	Edgar2022	fwd	3417..3440	VSCVNQSEVDLSAYGLDYTPEDGPVVLGISYASPKRDLTVCGDVEKNPGPVLTMFRVGEHSWWPKNHVVLPNKWDVGSVGAEFGVGYPPKISPVSPPNQQ
SRR5343981.macro.NODE_7_length_8026_cov_5.358405	Edgar2022	rev	7655..7632	FNITACNRYNEVHVYGHTSYNQVCSVVKVLNSRQFESLLLSGDVETNPGPVMSKFAISESGFRQYRAQSFFDHTHNVKLGIDDDVMSFITSLKANVSDTV
SRR5830081.macro.NODE_1526_length_6215_cov_13.856236	Edgar2022	rev	3609..3586	EGSEMTHGPTRAEKQQKHNYEHGNKQTKPAWKNEWKRDLTTEGIEPNPGPGPSRPTDNEAGLSKAEKNHVKNGTAPDPEPLKVKGPRAHCHKCAGNHQQQ
SRR5834683.macro.NODE_234_length_8593_cov_5.609859	Edgar2022	rev	7889..7866	WDQYNFPFYFYPLYSIMATTHYNNVFASAISQIVSAKLMKSGDVESNPGPCHRRPHQTHRNNDDVEFDDIALLKALNGYACVSKKMIRMMLLLGGDVESN
ND_088284	Neri2022	rev	2088..2065	QIMRLYSGEESTSEDDWRWYRASLPSLQEKHLGLEDPAWRLVGVELNPGPELSNDLNMHISFKCLSFVYFCLLPVCVYRLQRLKMTKQKKKVKKAAKKEA
SRR6057750.macro.NODE_38_length_7615_cov_187.165208	Edgar2022	rev	2040..2017	EDVSNVFEDIAAGKFVMFRDDPLYQIPPKRVKGWKKDLVTDGDVEGNPGPKTPSPRSEGRLKFLASRFYTYGPRSHTGYCSSDKPVRGSKLKDVKQWYPD
SRR6057750.macro.NODE_38_length_7615_cov_187.165208	Edgar2022	rev	1851..1828	LASRFYTYGPRSHTGYCSSDKPVRGSKLKDVKQWYPDLTVCGDVESNPGPQMLSQAQFLSKHKAKYDKLGLSKQQRLQRYKQHCAASTGQQSRVPRVKRA
SRR6058062.macro.NODE_302_length_5900_cov_7.820319	Edgar2022	fwd	4121..4144	AEQCHKVPWPVPGAGSCGSDSRFVHQTLRKARQFRALKERLVGIEPNPGPKGKGSAKTQKRGKRASGPIRANKSSSRANAKRRMGVPMSMGPASRNRRGA
SRR6058062.macro.NODE_944_length_4066_cov_6.635111	Edgar2022	rev	2260..2237	NRNRRPVNQQVVQVVAPQALPAVDFFIALAGQVVPVPAPPLVGVELNPGPAFSKPVEYRQLLNCASLPRPKQLKPKAKLGKGTGELRSPLNLKSPLECRG
SRR6203186.macro.NODE_160_length_5759_cov_12.395533	Edgar2022	rev	4921..4898	QRQRRNRQRRAARLGGQESVPPLEEVPQSGAHGKARAGVDLVGVESNPGPRRTKVKNPGRTTLSRPTPKQPVQRDALDVMREWGLWHPRGVPRPPLTRRP
SRR6203186.macro.NODE_160_length_5759_cov_12.395533	Edgar2022	rev	3310..3287	VLVPASVLAPTSSLSAAACVPAKLRVCATALPRKKLAGSDLVGVETNPGPGGRTGRSRKARREKKHAAASMEKPGAVRVQQVSALTGRLEWTLKKKRPAG
SRR6203186.macro.NODE_628_length_3739_cov_78.546645	Edgar2022	fwd	768..791	PKFKRTGSLPQGQFVLTAQQIQDFMKRGKDYKRLISTLLVRGNIEENPGPFKPGQHPGKHTRSDKPEIRVTHKKPSLVDIFNTPSITTTSTPVVSGVEKA
SRR6291281.macro.NODE_21_length_6905_cov_44.227684	Edgar2022	rev	4653..4630	TPLEDLHMYRPVDVLDGPYTQMKAAMLGVPRNPIKMDLTICGDVEKNPGPTCQLVYLQRGLYKHYGVRHGADVIHMNSDNILDAAFTGKVSMTCTPWHPG
SRR6291368.macro.NODE_37_length_8140_cov_2041.472666	Edgar2022	fwd	2800..2823	SLDSPLRSTTFPPSKCALMLMAARDQLFGAAESDWVPDLTEEGVEPNPGPLFNIRTLMNADMLSRAIAAINVEPVEEEVSEETLQLMTASLPGVDPMTVM
SRR6291365.macro.NODE_11_length_8066_cov_27.319530	Edgar2022	rev	4698..4675	EFAHLSPFPWSPLGWIVLYQRLASVWAAGDSAGGWLRDLTLEGIEPNPGPRCHLVYMDRGLYRHYGVLHGQEIIHMSSDNILEAARTGQVPIVTSPFTPE
SRR6478566.macro.NODE_655_length_5903_cov_6.649571	Edgar2022	fwd	661..684	TGAVRVLFYLGAGSSFTFVYPKSSDSKFQGPDTNQARLMMSGDVEKNPGPQTTKSEAVTNIEDEAGNARVSKRPVFRNVQVKIPDQIQSDHMKLENLVGR
SRR6478566.macro.NODE_655_length_5903_cov_6.649571	Edgar2022	fwd	1555..1578	YHGRLVAQSKKFYAQSSSKVRLQCKLLRQLLEAERAELLKAGDVEANPGPKIYYQVISETKTRFFIEHKDKFFSIANEDFAVSQDVYVEVQQANKQLRSV
SRR6713761.macro.NODE_17_length_3714_cov_32.243889	Edgar2022	rev	2743..2720	PMERRTLANLSKRSHTLIEAKDSFNRWWREVYVDGLGRDKLVGIELNPGPRRLVRTTNRNRARVAAIARALADEVQERQGALDAMHELLAERGPPNRDGG
SRR6960803.macro.NODE_469_length_9182_cov_2195.136239	Edgar2022	fwd	1084..1107	GSHLLRYSGSRKRNLSFQIPEILAFVDRCTSRNEVEILLQASGIEPNPGPSAGPIMRGVAYGLVLRFGFGVTGLKLIPLSILAGGALEAAISAPMLAYYR
SRR7007033.macro.NODE_131_length_4567_cov_17.980196	Edgar2022	rev	3702..3679	EATVIRKEMRLYKAKSKEDLVREGVEDNPGPVGLREILLLMAGVEPNPGPVQKGKDVSGKSRANLKGQGAAPSNSRRQRRRSTKRPDEQVTKALEHALVD
SRR7007033.macro.NODE_153_length_4385_cov_41.051252	Edgar2022	fwd	590..613	VMDSAWQQRLNGNHEPWLDFLHEAYRVVADNNSGCRHDGYLVGIETNPGPGDTVSLVRGPVVRRRDDGKHWVIKRVGTRSGAANAAIISSLSNSVAQLQG
SRR7109323.macro.NODE_163_length_7607_cov_17.516591	Edgar2022	rev	6464..6441	RVFACEDRLWSDLSDAPPNICWVCAHHFKRLHKGWTRDLTREGVEPNPGPWFIEHFDDIQSLWELTWPDGVFYCPSCFYARVPGPQDEGILSRWFRDSDL
SRR7109323.macro.NODE_163_length_7607_cov_17.516591	Edgar2022	rev	5966..5943	HLRTTQRAWFLTHRQNPSSWHEFYEWWAAAIDPPAPSLMLDGDIESNPGPVYIPKADDRIIKYFKERYGKKSCAEQAIVEHCKVFTCPSCNAPYVRGENV
SRR7109325.macro.NODE_234_length_7684_cov_6.606359	Edgar2022	rev	6768..6745	TWSAPTKVEAKELAANHLLSMLSSELDFAMPNGGWIKDLVAEGIEPNPGPVTQNRGRTFRGSGNSNFSLDTTQPQDFNTLYFFTESGSGGQSVSITIIKT
SRR7109325.macro.NODE_105_length_9392_cov_4.815860	Edgar2022	fwd	1125..1148	LKEALVDIILIGCNIVRELDLTRPGYLESIHYPDPPEDLTEEGIEPNPGPVHIDADIDPPVRHNRYRAGAKVSLRQKKEIQTEIKLYNKLLSQARRDRLK
SRR7109325.macro.NODE_343_length_6387_cov_6.573171	Edgar2022	rev	3405..3382	LCHEYVGYGPASEGKYGRALAQGKVCTCDHVCLGRGTLTAGGCVEKNPGPGRGRQRAQVSGRGRGGRGQSRPGRKNAPHAIDTSIVKTQDEVAGALDAAR
SRR7153001.macro.NODE_3_length_9221_cov_258.343886	Edgar2022	rev	8207..8184	SLDTLFRLKTILEEIIELGTYISLVLAESPSDLLPPPDLTAEGIEPNPGPESTYEVYIDPPARLNRYRADAKIPHKQRKEIQNEIKIYNRLLSEARRNRV
ND_029544	Neri2022	fwd	2701..2724	RETLFRQFKYEMRNHTQFPDLEQAVIDSGFLKDSPVTDLCTEGIEPNPGPFSRVQRVLCSFILLYWVLWCKYPKTVSVLIKMPRDCTAITKFWLPLDVQS
SRR7495878.macro.NODE_16_length_10065_cov_33.349380	Edgar2022	fwd	1341..1364	ASLLAIPNGQWDSKFDDIINLEDLFDEDPVPDLLDESLIPLVGVELNPGPGRFWPRVLETLEKDDNKREDHNTHAGLSRLVYNVVYHWYEEYDDTNIFGQ
SRR7495878.macro.NODE_96_length_6730_cov_315.124831	Edgar2022	fwd	2735..2758	MVMKLMRTAELRRSLEVDDEKYIRASTPDSTGMVYVPAPRLVGIEPNPGPVFIVPPEPPPPGSLSDSDDDVGHEMIDSVIVDVDLADDEHCYCSICEELN
SRR7534623.macro.NODE_95_length_4352_cov_31.497312	Edgar2022	fwd	426..449	VAEGMEKTLPLVQNMCNPRLEISYHDGRLMARINRQLLLKAGDVEQNPGPSYKSCLVVCLLGFLVYQVSGEHFQIVSTKWNGAVELVGQWCYTAVDWIFG
SRR7541278.macro.NODE_77_length_4741_cov_79.184876	Edgar2022	fwd	1729..1752	THYLADHLPESGALAAAFDKRARAFARGLRALGGWIRDLTEEGVEPNPGPKGSEAKPKSGAQSAGGKEDTRRKKVDKGSPAGPAKERPKRQKHGASASAV
SRR7615557.macro.NODE_486_length_7653_cov_34.086412	Edgar2022	rev	6840..6817	QHGTTKKEARERASADLLDFIADEVDYNKMPNGAWIKDLTQEGIESNPGPIVFSQADAWTGISGQVITLNSTQATQANAIQLSVANTSEQNGDERVLFHV
SRR7976301.macro.NODE_447_length_6726_cov_10.042688	Edgar2022	rev	5733..5710	PRGFEFSRRPEPAIRDNIVVKIKQHAQKHRGRSNRSLLLLSGDVETNPGPKVCAFCKANGHFLKDCPVLAGTVCRNCNSKGHSSKRCPSPPVCNSCRKPG
SRR8554513.macro.NODE_58_length_8790_cov_36.480899	Edgar2022	rev	5972..5949	SKDHATKFITQNENAIFNEKYIIKTSGRAGNRRQIIIDLMRGGIEMNPGPYPQNMKDIQDSPEVQTVTKHGSGSDKQISPTQMFSHIGAIASNWSMTTTR
SRR9189179.macro.NODE_5_length_8657_cov_17.578532	Edgar2022	rev	7976..7953	TPPLPLSVPNSFPSPGSCHFSALRVTCDFRHSSGIIAARLFNDVEPNPGPTDLDLDSETTSYALSWENVQDSASNGIVMPDGSVFVPNLNYIDDNDDQFV
ERR2737762.macro.NODE_797_length_7341_cov_29.482405	Edgar2022	fwd	583..606	SKKQTARKLATKNALLTCYAGEEEKLSLHTNKEWIRELILDGDVESNPGPLFKVVRTEVYTGTAQTSFTIPGADFGTHSRIECMCVNNIQVGNNGVHYGF
HE588148	NCBI	fwd	2580..2603	LSSKNPKYFAPEFVPTQRIIGPDREKLTSLSQLSHSDILLSGDIEENPGPIKSTKNVIRHFQLFLKELARNGISYVPSFSDFLNFKQISFSTINKHLKTA
MH760796	NCBI	fwd	2610..2633	AFRNLRLYLYSGFPILDYSKLQSGVFVPVPNIVPPRDLLCDGDVESNPGPLYVCLKSPTCNPFGCVLNKYLKFAQNYVQDHVCACFLPKIIVESRTLLAP
MZ679060	NCBI	fwd	834..857	KPFVPSYGLRIHRCGYSACSKVYLTHTKPELSAAEAMLIMSGDVELNPGPVASLKDHSLYALSFQYNDAGFWDLPEHYINTVLTKERSYIGDDPYLWNEF
ND_051369	Neri2022	fwd	1189..1212	KVEALQRSIRKLAKCITLLTDLHFDDDADPRAIRYKIQKALVGVELNPGPPKLFYEGLTAEELLEKMEESRNALAREKGIRPEKVSLAAAGVLLYDEEGN
ND_104034	Neri2022	fwd	884..907	LGLKYDRNTLNYCIFRCEADRELLQRDRVLTLDEIKVFLQIGNIEQNPGPVDMRSDISVSKSVFLGQPERSLLELMNTPLPEFLDWTAVECATILKDSRS
ND_135765	Neri2022	rev	1679..1656	RGQALTFMHSILKPNPDKTKALNHAIFYLKNQCQWIKDLTTEGVEPNPGPPKPQVPGRVRARRNTNGFRRIRNQLKNDNKKLKKEEKHIKVISAALRPLN
ND_139214	Neri2022	fwd	3710..3733	WITHHALWAGAGIGAFYYSLTHTKPPPKHKRAKAARDLLTSQGVEPNPGPLRHPVATFLATAAATTLASVLPVPFMWSRAQYVAGRGGYKRDPFAVIVRR
ND_139214	Neri2022	fwd	4259..4282	HRLRLEQTGADHDFVEHLTPTQQLDWHQLRANTHARDELVRYGVEPNPGPGFQDAVRTLLRGISRRVSRAQHIARRVELIAYAGSEMIVPGRHELYKRVE
ND_139214	Neri2022	fwd	3077..3100	GRGVMSLFTLRFVTNPVAHMLFPSWMPYNLEYAPPPLDLTRFGIEPNPGPLPPVNFAMFNELMLLSRMQYVRVMARHALPTLAVGAAIGYGYAWVADNRA
ND_174732	Neri2022	rev	1449..1426	AINATVYYTPAAAMFVSNTNNTLEQVMAEEPPAKRRKLDPLVGVEPNPGPPGGKGGAHGYPSFKFHGNYGGPGYSSGKFTDTPDWAVPATDEVDEVFKKH
ND_179093	Neri2022	rev	3900..3877	RVFMSAADDFEFYFPLPVPQTRLPNSATLSEGSGWVRDLTTEGIEPNPGPGAIHQWIAKQLKEIISSAASQSEDGIKQKVKEVYSHLKKKMMVDTVHDLI
ND_246487	Neri2022	fwd	5630..5653	QTTLKLWNSLRSLPTPSCDHPLYFIWEDKNPHRFMNLLKLCGDIEENPGPMGEKQYLAQNKKRFDAQKLTAKQRKVMYQQYLSRQKKLNLLLCPKLLLTH
ND_296541	Neri2022	fwd	2239..2262	SHRYLLTFGNTSKYKDLQYSIRRLDPKFLGYKRGPLDLLQSGDIEPNPGPQQVVKSCPNIVEVGNALIACRQTERCVIPCHYHAVAIAKPPLTGAQRRIF
ON746541	NCBI	fwd	2333..2356	CCKFNQVEHDIAVSMVYKKLSPFSELCSAPGSQAWIRDLTEEGIEPNPGPGITAPIDPSDKTVVSLQQWSTDRAGLGPTMLTTARRFVEKEITFPSGIRL
HM569717	NCBI	fwd	3384..3407	DSKFHHFMGTPPVIANYPLVPSIGNVARTLTRAEIEDELIRAGIESNPGPVVKDVGTEPQGMRDFLNDLVSAPTELKRVREQGDYFKEVIGSLKEKIVRS
ERR3143221.macro.NODE_570_length_7173_cov_1536.740423	Edgar2022	fwd	3153..3176	PRRLKEIPLPVVEEEEEPVSYVSTFTLRHAGASNFSLLKLAGDVEENPGPAFFSRVSQFAQDASTTIQLVNQIGKAKRLASDMGKHWKKILKVFLKITQL
SRR10854863.macro.NODE_1686_length_4809_cov_47.037162	Edgar2022	rev	3878..3855	KYRATLEHPSVLRNWVQPRWVVFADDSTWVCRINHTLLAQAGDVEQNPGPVFQYLVGVWMVSYFIVWTLPQVVDILMNYEWSDLVFVGPMLNRKRDACSV
MT138338	NCBI	fwd	3271..3294	KNRAVLGTHLDLHIKTHAEAIKEALSLGFEDQADHKQLLLSGDIEENPGPQLVYRDRGLYKHYGVRVGQHVFHTATENLARSMVNGSVDVIQTEMNDTWK
SRR10874399.macro.NODE_13_length_7583_cov_277.379893	Edgar2022	rev	4782..4759	ARGAVIGTSYNPRGDAPNHIIESNEIERHLDSTISNHLLCSGDVETNPGPQLVYRDRGIYKHYGVRVGQKVFHTATENLVKTMVDGSVTVCETDFTPDWI
ERR2737785.macro.NODE_206_length_7116_cov_21.247533	Edgar2022	fwd	622..645	FMGVPPLRRVVPLNRYPMVSTADAFKVRNLTRKEIVTSLIASGIESNPGPVLSQNSFFGNVGLGISNSFTNTKNFVNEIKSLIQTPQKISNQIEDVKMRG
SRR10960131.macro.NODE_20_length_7553_cov_25.996807	Edgar2022	rev	6186..6163	TMVRRIKRDYRYMIGARKGVIPNNSGLSKVSEGEWERDLTTEGIESNPGPPSISESKPLLDNGIYEYCYNCENTIKLLEYNKCLIFYRHHCKFCEYEAQS
SRR11178167.macro.NODE_25_length_5381_cov_6.358835	Edgar2022	rev	969..946	HKVTQATLRLPLPQILAKHDELRRRKRGVDTVDGWVRDLTEEGVEPNPGPVTYQGWSSVYIVDAFKFQMNTEQDDYRTGHDDTSYIRPVNSIQADKMALG
ERR1301813.macro.NODE_6_length_9915_cov_32.647161	Edgar2022	fwd	1429..1452	RNFCCSLNWFLYLKNFNFEFDIAENFLPWYTPNLSRFFELCGDVESNPGPSSNEILLTHKILYKLETLLQANVPLKPQIGLPSFITDSINIPGMSVDVIA
ND_086169	Neri2022	fwd	1000..1023	YKRTGWIDPGLYEHLGQLKDVVQTSLTRKQLKNLIQTMLIRGGVESNPGPHITAESLANLQKCKSPLWGLYSRCPRQGEKLQKAEILMVSTARSAGKVTP
SRR3401916.macro.NODE_22_length_9162_cov_19.062548	Edgar2022	fwd	1271..1294	IIAKIGYILTPRGRHTKIYIENAPPAKVGMKRDEWVRDLTRECVEPNPGPISRQSPLDVIREEEVFLDNGIYEYCYNCENTILLMDFDQRLIFYRSNCKF
SRR11648176.macro.NODE_61_length_8917_cov_100.761081	Edgar2022	fwd	740..763	VIWDEVDSRAHFILPYRLRGIFDGLDLFNEFEIQSRLLLLSGDVESNPGPFNSGSSSIKNHNKKVDTVVGTFYFSDSIKDFQNFKNDIIKYDLEGGIDYN
SRR11648176.macro.NODE_61_length_8917_cov_100.761081	Edgar2022	fwd	1106..1129	QMSHNAKFHLPWRFNEMFDNIPVQRLMTYEWAIMERILKLSGDVEENPGPTALTVENILHVAQQFSYNDVMTKLKPVVTISSLLNILESKSLKVTVAEVI
SRR7109325.macro.NODE_130_length_9191_cov_9.049682	Edgar2022	fwd	1534..1557	HLTGVCCSFDIAANKLFMQFNDPEKFLNEYCEDDWIRDLAMEGIERNPGPSDLNGNTKRNSSTIRANVRTEERLKRLAQRDDKIGKQSKVDVTKLINEKR
SRR11679699.macro.NODE_422_length_3004_cov_3.472535	Edgar2022	rev	906..883	AALQILVDTDSSRKDPQLPKAAESDSESPPQAGGFVRDLTSEGVEPNPGPTRRRRQTLTAALSNLALARGNRQPGGGRRSIQGPLARPKRGRIAKSRKNF
SRR11678561.macro.NODE_57_length_6250_cov_6.695645	Edgar2022	fwd	4343..4366	GADFDHHNAYTHEADCWHAWYEAATDDVAIDRGVHWDILLAGDIEENPGPSSRSSSPVSDSGYGSHSLKAERAEVKRRNRALNNRKSKWVTYRPTALATV
ND_278426	Neri2022	fwd	2275..2298	MTPLEKAKREVSRLARQADRQKEERKKIVRMRSAWKRDLTAEGVEPNPGPGRVGLCLKALRECRHPPHPCGQKCLVKIRLNCDYRASTGKHNRGPCCYYH
SRR11828806.macro.NODE_54_length_8824_cov_141.412296	Edgar2022	fwd	1371..1394	LGRGPTRQTAEQRAWFALAAAWIRQKLNTFDPDVERLLEIAGDVESNPGPVSTLGFSNVQIAIPVDKDTEYQTIIAQVPSDQAWLITFAQVRALCSCPSN
SRR11829261.macro.NODE_88_length_7998_cov_6.935268	Edgar2022	fwd	1468..1491	VNTAGTVRFRLSNSGSNRSFGIGAIEPVPYVISLSFTILRSGDVELNPGPGFEDVFGDVEDDGFMAGQMITVNIDGTTALRPIGEKSECEETVIISDPTT
SRR12063528.macro.NODE_46_length_8307_cov_11.915353	Edgar2022	rev	7071..7048	EIYPFLTFESKGDMVRYAKYCRILQSKDWNSMVDAKIPEILVGIETNPGPPVLSTARSLNSGIFAQMQIPFSVGLDEKSSDLMSEIADKLDSLISGGLNV
SRR12063535.macro.NODE_41_length_9008_cov_33.393428	Edgar2022	fwd	937..960	TLLCIVFPSLLEYGLQIYGAIVLAWVLAIVVPPLFVPDPPLVGIETNPGPFNLERAHYQVTQELLNLVHFDYASEVAFEFVARQYLRNYSYETIGLFHSR
SRR12063535.macro.NODE_41_length_9008_cov_33.393428	Edgar2022	fwd	652..675	LCKGSYQISPSMRSHIRMIQFYTEFSDLIEKYYYQPPAKRLVGIETNPGPWTPEDEGIDLTEDRIQVIATQQATIQFMIYVLRVMFTFYASIFVATLLCI
SRR12063570.macro.NODE_97_length_3996_cov_12.363914	Edgar2022	rev	1321..1298	SSSPQRWTSTSPYSSSSSPHAPQSVAPDPLQRRVESQSYHLVGVELNPGPPKRQVRRSVNKPKQKRKSQRAVAKKHAVDTIRRANGVRVAPLSMGLQTQR
SRR12063609.macro.NODE_61_length_8697_cov_92.832793	Edgar2022	fwd	1390..1413	FRSGESKECKVPKNVLTFLAWSYNQPNFEDTIYGVVPSAPLVGIETNPGPCSLSTNRSSRSQQNDFVPQGWFEFGVDAKTTESIDKLANSLYSITAASQN
SRR12063564.macro.NODE_35_length_7522_cov_8.461332	Edgar2022	rev	1460..1437	AFISDDNRYGHHIELRSIPTGMSITRRKRHLEHSHVRDLTREGVESNPGPVRGTSFLINSAIANFHNFGTVASGTLTFNINCRGSTSTVSFNSSGVNDIA
SRR8554514.macro.NODE_58_length_8284_cov_15.222750	Edgar2022	rev	5467..5444	TAPNQDAWVADLTEYGIEPNPGPFEMCNLIAKDGPFIDLTRYGVEPNPGPANLSTILAETLADVEQSKNMTNLKNFTGTGQAFSAKEMIGKIQGMVPTYS
SRR12391171.macro.NODE_104_length_4789_cov_6.099237	Edgar2022	fwd	671..694	NFLHDIGEHMHLTGASYASAAERITQDEQFYQLHFVPASRLVGIELNPGPPPIMTESRKRTLAELRATAGPAKLRTRAAKQDALVFTNLVEEKARVQGAK
SRR12458604.macro.NODE_4_length_5573_cov_8.803709	Edgar2022	fwd	1130..1153	SRPYLFKKNRKDRVNYKRNVNNGDVSPAYEETHPFKKDLTRYGIERNPGPPLSLPVGWDSLPDISSFFKVPSINHRLELPPVVEEELPNLVDAISRMADK
SRR12458604.macro.NODE_4_length_5573_cov_8.803709	Edgar2022	fwd	827..850	LASFDFRNLMPLDNNQDDKCYSLVNSMKIKKLTGFLLDLTRYGIEPNPGPLKRCDRNKYEVTPPPSVCVAPPSISVEHRSAKKRRVDRSMVSYFPLPVAH
SRR12391680.macro.NODE_287_length_3890_cov_12.512182	Edgar2022	rev	2802..2779	VKRIEYNAPGWGIYGFIVNLSMLDVPASLQDGVDGLLRLRSGDVEENPGPDPQQKEDRNVKRERDLNRVKRSSRKDRHPGKKKPVRDNDLWLVVPSRQEI
SRR12927481.macro.NODE_267_length_4427_cov_10.028709	Edgar2022	fwd	1223..1246	LNRVKRSSRKDRHPGKKKPVRDNDLWLVVPSRQEIKTLLIRGGVEENPGPVFEADLGAGTAEEAVCDNAGKTFPENDRNVVHGAGGFRRCRLCNEVLEKV
SRR2089081.macro.NODE_46_length_1845_cov_8.052339	Edgar2022	fwd	1463..1486	EQEAEAKNLLPERLQGFVEFQGSEIGIPNYVYRSWIKDLTRENIEANPGPIPKLFFFLMTTLFAYYLNLIIGDRKALTNNSSISVDKSIGRQNMNGNKRQ
SRR3232071.macro.NODE_7_length_9005_cov_65.580505	Edgar2022	fwd	1170..1193	KWKNTAYETVYFAHGPIANYSQWEQTLSQAEKFSPIKDLTRYGVESNPGPFKPVLEPVAENLPLLYKGIYQFCYNCEHIEFLLEETKRFLFTVTSCKNCV
SRR3233204.macro.NODE_7_length_9366_cov_12.488355	Edgar2022	fwd	1164..1187	ELEDIFSGMQVCEGGQHLGRPLFDDDLFEIEDDGWIRDLTDEGIEPNPGPGKLSKMCVRYNCSSTTSTKELRLYNKMLSNYAEQRVKTCLIPEYEMSDDT
SRR3233210.macro.NODE_14_length_8334_cov_409.797948	Edgar2022	fwd	1589..1612	NVFVRANIENVMRLIRMCYDELLNTGTDSSDTDDHTDILSDGDVESNPGPRNGSEERLTEDMIDYSDCFERLFSRYDQSFDEPAPMFNEYTSLKKFGQFC
SRR3401268.macro.NODE_7_length_11635_cov_26.841101	Edgar2022	rev	11287..11264	LPLLLLTTAMFLGHPSMTMLLLPHAAIFSFGPNLRKLLLLSGDVESNPGPGVGPSYVPKYSSEAVQKKYTENLVETISDSRINDAINLDYNLHDEQVGTL
SRR3401656.macro.NODE_165_length_7544_cov_7.071114	Edgar2022	fwd	1114..1137	QMFLARDYFLTNSLRFHRMLFLLNDVSGLMFGFRPNNQGFLVGVEPNPGPHWFNRFVLLISEHLDLLLLLCSLVFLMLLLWPNDMYGVALERPSNVTFRP
SRR3401656.macro.NODE_165_length_7544_cov_7.071114	Edgar2022	fwd	1309..1332	LLLLLCSLVFLMLLLWPNDMYGVALERPSNVTFRPNNQGFLVGIEPNPGPKTNLLMAYLKNVDKELSPMRKKGKGSGKSSYLTRALEKKKTLTKALRRQG
SRR3401656.macro.NODE_165_length_7544_cov_7.071114	Edgar2022	fwd	679..702	SVYVYESLLTGEGVTASILPRIFKPSTAFWAEVRINNQGFLTCVETNPGPISQWSLLHAITLTKQYVAAIEERQPGQYAIDFIIDKLDEAYTSLCGDFHM
SRR3400838.macro.NODE_28_length_8628_cov_134.445157	Edgar2022	fwd	938..961	QLTIDMTPKWYNRLHDIKFFETFKYTCIEHILNNFDKLILCGDVELNPGPAIMSLPQRYNNSSLVRKHVAHGLTDSISAITDINEFLNKKLPSIMTQFES
SRR3624128.macro.NODE_287_length_9795_cov_6.245839	Edgar2022	rev	5627..5604	PMYMPTTVPGPSSVTGNGVIVDADQQGDCLSCSSWVRDLTQEGVEPNPGPAQSRFVRPDGSELKPQVVRSTNVDNSSDIETELQFVIESEVKKGPSGLNG
SRR7072203.macro.NODE_1299_length_3447_cov_17.568761	Edgar2022	fwd	420..443	RSDSSPPPNYNYYVPRQSRDSYPTNWSIDQIEMFDRLSLVRAGVEPNPGPDGEQPPKKAGQAESKGSHTPKSRPGGKSAQAPTFKQWVAKRQDSQEQVAA
SRR4021774.macro.NODE_3_length_10192_cov_10.459630	Edgar2022	rev	1498..1475	EMDLEALKSRLKHYYSQLPHTELRKKRDVGYSSQWVRDLTREGIEPNPGPAFSSGVAWTNPGNNTVTSSFSGPQKVSIVVIPDPLSSGAMPTTFTGDFTG
SRR4021377.macro.NODE_1_length_10622_cov_32.906342	Edgar2022	rev	1950..1927	PDSTMYISVYAYMEDVELAAPILPQTSCSERCDPVISLLLAGDVESNPGPGKGRMDREVQESKGPVSAGLSTLSSVASSLSAIPQLNAVAEPVSWAAAVA
SRR4022162.macro.NODE_33_length_4546_cov_13.878381	Edgar2022	fwd	833..856	KLFTDAEQTCLWNNMMAPRFIVVASDVSWVARANRNLLLQAGDVETNPGPNLFDVVFQIVVHYWRVYVIMPVENKAWDCALLQEEARFWRVELSDWSTVR
SRR4022182.macro.NODE_1_length_9900_cov_18.615447	Edgar2022	fwd	3486..3509	TATMRRTRSTERIAKVLKSFDHLEDQGERLQDRAWIRDLTAEGIEPNPGPYDFAGNCCETCDFVDVTMTGDVLPLIGHLITEMKRDRGRFHACVSGMRSA
SRR5040901.macro.NODE_4_length_7034_cov_11.992242	Edgar2022	fwd	2763..2786	KMDQEYPTPMKAPEPRFGKLIQQIETAAKGGMSNYELLKMAGDIESNPGPVQLVYRDRGLYKHYGVKIDDEIVHMNTENPLDSVLNGTAVIIKTKDDGQW
SRR5204523.macro.NODE_21_length_9163_cov_14.496260	Edgar2022	fwd	1332..1355	FAKEIGRRIIYRNGVVVESWRGGQYNAFFSLRHVEEALALSGDVEENPGPNIHSKPKKLEVKVVKKQFVQRLLEREKMKRKKNRQCMKEMRYAEGLLDYF
SRR5204323.macro.NODE_30_length_6888_cov_7.078944	Edgar2022	rev	1774..1751	STWRGLLAKWYAKRKVINAPFNLQEPLLSSTYEPHARDLTEQGVEPNPGPALPPYTGWATYPFSDWTPSKRMAVKRKSGYHYPHEVRPRRTPGRQHAYAF
SRR5209160.macro.NODE_153_length_5617_cov_118.865620	Edgar2022	fwd	1222..1245	NPKAVPLPFICRNMRKMTLGYWSSAIQMPPKDFLLARNSSKADVETNPGPCCSFEPARHIITCTCDDCVMFYNIHNVISFEQMDAFMPQCIKDISAGLTS
SRR5213866.macro.NODE_72_length_6732_cov_4.798318	Edgar2022	rev	5189..5166	MALALKKIKFFCDRLTPSVLEEIGPWSGSSTNLEYFKMRLLHDIESNPGPVDGSDRRLEIMDNMYSSFVRALQGSQERNFPSALFPVVDLFQETKPQCFD
SRR5213863.macro.NODE_2948_length_1647_cov_4.665820	Edgar2022	fwd	1414..1437	YGHVPLLIGYDELQADVLGDNPSPSMKRIMTKYGFVPAARLICVETNPGPFQLFTIIKIIMSVCAIYEVGQVMWQPLVFGVFYTLWIQYPNCFLWHGVSQ
SRR5214150.macro.NODE_85_length_5968_cov_8.462765	Edgar2022	fwd	2553..2576	DALRLARARLRRLIKDKEKRKQDIRRQEECEKNGWVRDLTREGVEPNPGPSNKTELTVRRRGGKEFKIHPAKGKGNAGVQGIKKDRRMPVKKHKNSCSRD
SRR5214152.macro.NODE_243_length_3578_cov_27.473894	Edgar2022	fwd	775..798	ISEFKRFAKLPSVPIEVVRASAHSGIKASAMRKMIEAMLIRAGVEQNPGPQGGYGSGCTYSGQRIQGEWLVDKHGKRRLICPQCQCFLEAAEHSRGLHPG
SRR5216504.macro.NODE_14_length_9263_cov_9.534494	Edgar2022	rev	7495..7472	VYVSFEMCKLFGKRGFFTPWVPIPCVAPAQGDCEWVRDLTRECVESNPGPAGMLAVVMKKAVFTHVARPLVSRLKGLALSAVNEAENKLLGCLGEDADRD
SRR5216504.macro.NODE_280_length_3674_cov_5.622883	Edgar2022	rev	2506..2483	RVTPQDIINREKYLSAQKRGGNARPALAPCYEFSRTFLKLMHDVEPNPGPPKPDMRKQKGKKPADTKPTTNRGGNKKETNASYRDVVAANSSANSATELG
SRR5246792.macro.NODE_81_length_4534_cov_40.043936	Edgar2022	fwd	763..786	DSLSDEQRRQLGKSHAEQYDRLVAAAKLNHLRKAWVKDLTTEGIEPNPGPPKADNAPAPAVAPRRRRAPRVRKDRGDNAPVDNRRPRNVGGARKNKVPAG
SRR5252352.macro.NODE_40_length_7169_cov_4.865558	Edgar2022	fwd	1206..1229	RACYYAKCPACFTFNCLYPRSLSFVADCDSCATQFKVDLTRYGIEPNPGPGSAQATALFNKLVSTFGRTAVVNSLRQPVVFGVGATGDLCTIINRKNNKV
SRR5252352.macro.NODE_40_length_7169_cov_4.865558	Edgar2022	fwd	1668..1691	SESENDNCLNDSFSSVIIEQYSHTPPTTPSPQPDPPTDLTEQGIEPNPGPKKMKQELQCRFFKQTGSCRDGDACAFYHGGSVQRNSSQKLGGQGTGQNSK
SRR5500223.macro.NODE_21_length_6871_cov_4.925272	Edgar2022	rev	5826..5803	AQISEFQASIDKVVETYRDGGFAYTYAPPTIHSGLFADLTTEGIEPNPGPVVFSCPRINRSSGPLTITKREFKRMKLEQKLYFKMIQDCMIRRVRVDAFE
SRR5829904.macro.NODE_148_length_5173_cov_18.608039	Edgar2022	rev	4781..4758	DWGLHFVDHGLPEDSPSLGMVSLIAALSGHCCICQAPAPPLVGIEPNPGPGEGKYDESDEESVREYDFEREVFTTVKHRRTKQNEKKKLYVDLVALNKSV
SRR5830092.macro.NODE_215_length_8717_cov_11.973161	Edgar2022	rev	7138..7115	ADIVVVANPLYIEEYINDQYDYIQPPPSPMDQDPAGNDDHLVGVELNPGPNNLLMLYLKAMDSIESARASTQKRVNSTPKAATRAEKLSQKSKTLEMRKK
ERR1302935.macro.NODE_12_length_9420_cov_7.777025	Edgar2022	fwd	3828..3851	HHFMGTPPTGVNATMRNMAMTGGLQVSRAITREQIQTELLRSGVESNPGPAVQSHFQASSEHFDREVNATVTPQSDGWWQTMKSIVKLPTAIARLANTAD
SRR5829966.macro.NODE_26_length_9072_cov_9.295366	Edgar2022	fwd	1212..1235	KRILDSGISSPVTEGVAPSCDWKTIQQAITKAFFDKKKLVREGIEENPGPDYGCDHGKVVKSGFTYIFSNVREEQFYEYRLHVSLRRGDPRVVRESSYHC
SRR5829966.macro.NODE_26_length_9072_cov_9.295366	Edgar2022	fwd	1563..1586	SYKFADRISRAWYNHPSFGYEFMLEHLTSSCEKSWCKDLCDEGVEPNPGPGEENTKRDSKSHKEVISVIDRLARLSMRSDDIGSDSKAKKTKLVKQKRQT
SRR5839142.macro.NODE_431_length_6463_cov_5.774335	Edgar2022	fwd	1040..1063	FAPGFQVGSWLDSKTDVVLHRIDAEHKPVWYRPPLKEDLTKEGIEPNPGPLFDILPIDSLALFLSVPHFVWQGAGLGSQHSLALVSKATRSLLKNPYFRG
SRR6058037.macro.NODE_132_length_4662_cov_6.433210	Edgar2022	fwd	713..736	LVGVSVLTWSTCLLIGRAKRAYQSGTASWNTREPLIPAPRLVGVEPNPGPAKQVVRKPVNCASLPQPKDLKPGAKIRLCDGGLRLKVADKDPYDRKGEHV
SRR6058062.macro.NODE_260_length_6147_cov_10.502140	Edgar2022	rev	4168..4145	IAWASCGVLALGVLGGVILGRSIGGLFDGKKGGVIPPAPRLVGIETNPGPALTCLIDLKRLYSAAKDISYKHFIAKLKLNAHCAVRPLVNCASLPHPKNP
SRR6058062.macro.NODE_944_length_4066_cov_6.635111	Edgar2022	rev	2617..2594	KWLIGVGVVASIVGAFAYYSAKRRGFALYEKAKAWVPPFRLVGIELNPGPACPHGYTRKARCVLCSPLNACQCGKLRASCAVCNPKAALNREKSKGIDRK
SRR6242885.macro.NODE_653_length_1733_cov_23.710843	Edgar2022	rev	1478..1455	IIDVGESPTPIKPPRLISSGPLILTAMAEFLNNRSVPAPRLVGVELNPGPAIQYRSLVNCAELPNPAVLKKGAKIRLCDDDLRGPLAFKDPLRCKGRQAV
SRR6276905.macro.NODE_1837_length_5886_cov_17.505419	Edgar2022	rev	3277..3254	ARRPTEATVRDGLRRNHADEHGNKKQNKSWSRPPFKRDLTQYGIEANPGPGNATPEQYALTDSTKICNHCKTKGHIKRNCPKAKTYASVAKGGGKGGKSS
SRR6291368.macro.NODE_8_length_10013_cov_124.210161	Edgar2022	fwd	1336..1359	FITHQEVGRTIIFSNDMCIKHDAINGIYSVGYDPASLLIQCGDIELNPGPIMSKLAEPHERLHQQRVLIRSLEKELAAIKKRQERQDNHIQRQLELEKRD
ERR1352920.macro.NODE_216_length_4646_cov_6.206439	Edgar2022	fwd	1506..1529	SVSFTHGRKYNDHLRPKKGKGPKIPKDKNNSRASVVIELIRGGVEQNPGPPKSKKTRKAPKKDSRDTSADDALIAAKRDEELKLKAEQEVKDAEVEAARL
SRR6973844.macro.NODE_92_length_4761_cov_28.756826	Edgar2022	rev	3865..3842	RRRSSLEHLSVLRNWVQPRWIVIAEDCTWICRVNSAMLALAGDVEKNPGPKVMMVLLLTLTTIFLFNIMNDVSQTSTWAARVIRIKIRAPLERHARNCAL
SRR7007033.macro.NODE_327_length_3784_cov_10.531124	Edgar2022	fwd	1080..1103	EIVVRNCLDQSQLLTYLHVYDSFLFADKHDVRELVRLLLFLGGVELNPGPRCHHACCLASSGQIVPGDVLKESRKLLCTKCSCPLERLKPRDLEGRHPEI
SRR7080222.macro.NODE_14_length_9254_cov_9.066986	Edgar2022	fwd	966..989	NQISNKYKLTRIVHAPRQTEQENITAKIISTAPVVEELLVIGNVELNPGPFSLEKHTKAQNKIHSNGLFERTDLKTFINHLDQAFNKQALSFSSKDTLIK
SRR7080224.macro.NODE_312_length_9131_cov_10.792780	Edgar2022	fwd	1000..1023	YVKRNFSSIDGMIELKPLYHPENSVWWDKYADHCGFDLLLQQGIEANPGPNFLKAQLKAKNSGLFHQRTYMCALNELVLKHGAKLLISPERVIGTPDHDP
SRR7086625.macro.NODE_8_length_6789_cov_6.129988	Edgar2022	fwd	542..565	DDWQRGHAWLDTYLDPFSYSDDGSSLDLSPSEGEWIRDLTEEGIEPNPGPTFKNLVTVLKAKYLGSRHVDDMLRIGESFIFLVYNLRKCNTKTELAMPIL
SRR7109024.macro.NODE_65_length_6692_cov_11.652515	Edgar2022	rev	2792..2769	QFDPVLVDALRQVIAGATGSTAFDALDEEMPPLVDIPAAPLVGIEPNPGPRQDRRCHRFFQDMTVPVPHRFEPGPAQDRAYRRQLWDRAQEVAGTILHTA
SRR7109024.macro.NODE_65_length_6692_cov_11.652515	Edgar2022	rev	2432..2409	LIATNIALGRPVDRSMQTDYIGLVALLAPEALEIDVPAPPLVGVEPNPGPVLVLYTMDFATWDTVLAVDHLRSLGPRPQPLPLFTTQQTIARERDRRRIP
SRR7109024.macro.NODE_65_length_6692_cov_11.652515	Edgar2022	rev	2060..2037	VLVHGHAPVLMATGREALRLACDREYVFRHCCPATPPAPRLVGVEPNPGPQVDTRTAGELFSTASTYYAVGLYGARRLRRMYVSPDLHLSSGATFSQVYK
SRR7109024.macro.NODE_65_length_6692_cov_11.652515	Edgar2022	rev	1829..1806	LRRMYVSPDLHLSSGATFSQVYKQWYDWPPLVPRSVPAPRLVGIEPNPGPQRFGVGRCASCLVFMIIALLALVCAQQEVAPPHLISFNAMSNAIQSEADF
SRR7109324.macro.NODE_49_length_9491_cov_417.124230	Edgar2022	rev	8583..8560	GVRVDNTVFPSPVEFPAPHLPAPMGACDFRHLVSIILAHLSNDVEPNPGPPNWVDGTFGFVSITDCLALPFSTGDGVDHAHLQIGVHMPDGTIFVPNLEY
SRR7109324.macro.NODE_130_length_7815_cov_36.104495	Edgar2022	rev	6408..6385	LASQVLKRLQNDRTLNANQRKTLQSWYKDDALLAPRDLTKDGDVESNPGPTTPPLTPRPPGTFEPVPQSQVRVPRQLRNGAPFVQGQFVSTAEPAQQLPP
SRR7109325.macro.NODE_234_length_7684_cov_6.606359	Edgar2022	rev	6138..6115	NDVPLTTTISSESQPLWVTSINPGPQAEADSSVSHTDILKDGDVEANPGPQANIEEIEDPFSSMVVSDEARRTVKGSTDVISLELTSPEILALLEPQPQS
MT138373	NCBI	fwd	3199..3222	HEQCSYHKGRQMCCKCAQSFGWLDQPERRSFSPTAQEELAKYGIESNPGPYILCHHTLDNKRCGIRIGRYVFEPVGSSLEAILASQVTLTATETSPVWTP
SRR7495878.macro.NODE_96_length_6730_cov_315.124831	Edgar2022	fwd	3341..3364	GEAYDEYTIEKRDSSVVNVRIAAEYVSNLSFTDVIVPAPRLVGIEPNPGPADYRSDEEVESKYDLVSPSIAVSDSVVHSDEKDFPPLRSETCSFVYVTSI
SRR7495878.macro.NODE_129_length_6082_cov_22.000499	Edgar2022	rev	1451..1428	AAGLAPFIGEEPRSKKASDKMLKQEPWNWQKVTGQAPAAPLVGVELNPGPQPKSKKPQKKKQKNKHKKQDMRAPVAVGNRFVGAPPRHTPMPNGGVRIHH
SRR7495878.macro.NODE_419_length_4032_cov_308.694872	Edgar2022	rev	3292..3269	KTPESTTRFNFQRFSMHHRGQFVGSYVVPKDSDQSEIELLKAGIEPNPGPPKARDGWKPKPVGDKPKAYKKAEGPVVKQPGKAKVNKNVNREIKLVEEAV
SRR7532699.macro.NODE_134_length_3326_cov_31.108515	Edgar2022	rev	2704..2681	SASEAGTSLPRSNWTPSNAIVRGTEPIVRSNVCREVDHLVLVGIEENPGPGLVVFFSDETVVYPCAFIEPFNGITCVVPAPFLVGIESNPGPCKKCGADR
SRR7532699.macro.NODE_134_length_3326_cov_31.108515	Edgar2022	rev	2578..2555	GIEENPGPGLVVFFSDETVVYPCAFIEPFNGITCVVPAPFLVGIESNPGPCKKCGADRCDCSHSARFPKRGKTHRQKKNAKYDEAWLKRVADGDISEQLL
SRR7533101.macro.NODE_4_length_9565_cov_16.857880	Edgar2022	rev	8159..8136	EFMVERLKQFIPDLDENFLRFRDPDTYVLHECDDDVPPPPLVGIETNPGPFDELQLISNVLEFVGVKPAIWISDSWGDFDAWEDDVKRVEEEKSVFVDLV
ERR1960624.macro.NODE_38_length_8254_cov_35.149421	Edgar2022	rev	7038..7015	VLGIDTDEQIHPGFCWGSSEAVDSVVWGRTTRVYVPDLTTCGDVENNPGPGLRTFKTYITTDAPSRVEKFALSNGKVATPSLKFAFYNASHYKGTRPRIS
ERR1960624.macro.NODE_60_length_7357_cov_41.416256	Edgar2022	fwd	1133..1156	TMGFEEGQCHPSFCHTVYNTYDTLYCEVLTRVTWIRDLTSDGDVEQNPGPPYPQKWCCWYSHKSIGWVSHTLSRSVVDAMLMHVLPDPRPATTKKKNRPS
SRR8554514.macro.NODE_41_length_8983_cov_5.631201	Edgar2022	rev	7102..7079	FSEPPQHRRDNFEEDYPSILAWADHHIEGQHTRWRVAMQLMHDVELNPGPVMCYFIGLAALYGLDRFSFEPFAVHNIYSTDFPFFSTYETMSYDPVSFES
SRR8554642.macro.NODE_220_length_6345_cov_10.586097	Edgar2022	rev	5680..5657	IELPTKALTMFGTNIMALLIRAANRLHLDGQNRAVFDLTIDGDIEANPGPIWSGEYTGPIDIKGRAGLEALPAPSSMDAPWTISKLYDVAMSNMRLNENR
SRR8820979.macro.NODE_56_length_6561_cov_13.429975	Edgar2022	rev	5627..5604	LYYGIMFRTNKQLLESHPYYELIDNLYRDCDVFNQLRLLLSGDVESNPGPVQSTLRANRQIVRTAELQIFGIGNSINHLANTLDKGLHLEIDTNLLTDRL
SRR8840725.macro.NODE_851_length_3848_cov_6.306490	Edgar2022	fwd	835..858	LDHLDNLTWANHELNGMLRTIDFSTKSKKWYLFVILSLLMIGGIEPNPGPGGRGGGNNRRRERQQQTSQEHNGRPETPATTEQRTAGTSQSGVSEPGVSR
SRR8840721.macro.NODE_141_length_8301_cov_51.209407	Edgar2022	fwd	1479..1502	EHVDVENDSIAGCNCDAIVDACESVSCSVSYADPPLSLLVCGDVEANPGPVKYEAPEPKPNSAKPKAKPKPKARPTMTLAPGFSFVVPDFKASKCAGWIA
SRR8857866.macro.NODE_190_length_8286_cov_440.608426	Edgar2022	fwd	1455..1478	GERGAATLRSKRAFALYNALKDILRNGGARESTAIVALLLMHDVELNPGPLRWPRLLTRWEWPRGGDYAVYAPPGTTHLTAATLVALACRSIQRAGLGTP
SRR8861602.macro.NODE_15_length_5920_cov_10.061399	Edgar2022	rev	1500..1477	EYQENKLMKMFHPTEYARKIKKELQQEKKWRDSLGAEALVMEGIEPNPGPKTKQQKRRKQLKKAIKQQHKQKTGKTAFTSISQPKAIYQRTSNVQYSKPR
KF006989	NCBI	fwd	2730..2753	LSALEVSPDEPFVPPQNSQDNSLSMRMLRRLGYRRELLKQCGDVEENPGPFPNRAGNSQQINPTMHHAWLVYRDRGIYKHYGVQCGDSVYHLETEDIIDA
ERR2562197.macro.NODE_44_length_5668_cov_22.995532	Edgar2022	rev	971..948	GATRYLRSQKSLQDFMLGLECSELEDVVISASERFPPMKRLVGIEPNPGPSWLCFVLYVVLCAYFNPLLSFEDDFTARASVQNDKQKVASAFFDETQTLR
ERR2563846.macro.NODE_1600_length_4714_cov_35.784050	Edgar2022	fwd	818..841	PYTARYSIDRLQSFDPKNFQPHIEDKPIKLTIGNFDLLVLAGDVEQNPGPILSKFLGISDEEINEYRATFQKAKEVLDSVDGAEVSRAVDSLKSFNSLVE
ERR2809089.macro.NODE_70_length_6203_cov_5.925775	Edgar2022	fwd	2986..3009	LASCTSREALVDVARTSLSSLLWYTCWTIMSLLLIMILLVIGGVERNPGPPRARGGRGGGGDRGRGGGRGAQPAAAVVAMTAADIQAAAERAEKQAAEDA
ERR2809089.macro.NODE_70_length_6203_cov_5.925775	Edgar2022	fwd	2323..2346	SGRRDKWMDSLLVLSEYGVGICVIRRWTRRVHDLVRILLLMAGVEPNPGPPRGGRGRGGQQPGQARGGGAPPRTGPASATVPEHPGPSHAADSHGGPASL
ERR2815222.macro.NODE_105_length_8081_cov_14.959041	Edgar2022	fwd	2129..2152	SSNPLWTSDYPSGRPVIELPSLAASSSKMVRRQWVSDLTACGDVESNPGPSSFTPLMDIEFLSGLAIALSDAHRCSPALAQLIRVLIDTDLEYLAYNPKL
ERR3047580.macro.NODE_146_length_4107_cov_105.266485	Edgar2022	fwd	692..715	YLDRPLIGRLMGKYSPYQYESTGKLATPYRLDRPLKAGVDLIGIEPNPGPTHPGATFTSEPRLSTTIAPTMTEEVRQVLNFILGPVEVIEAWHVPLWDWW
MT247844	NCBI	fwd	2963..2986	HSKVYAAGCESSTRNFCQFGLFNRIQEYSQSTEWIPDLTQCGDVEANPGPWDPEKKHFCVVGPGGVGKSTVANMLTQTGMDLFKVGCSPNVVTRDQETRE
KX373300	NCBI	fwd	1084..1107	LKFLEMRTTFFEGALRSSMRGMPIFRDMKRAISEQIMLSKGGCVEANPGPIFDYFINFLRPYFFFLSFFLPTGLELFPDQDVRLFVDPWDGVPWENEDIY
LC333757	NCBI	fwd	3531..3554	GPGFLVRLSIPRQGLPDFMPVHFKATLYQGTWDWSGLLLLGGDVETNPGPDMEARAKQELHPLLRRVADMWKRGVKIDNLEAWARKCEQKTKKKDIDGVH
ND_249469	Neri2022	fwd	1084..1107	ASPIIEITPHWYEYLVNNGYVRRFLLCKNINSLMHELLLMCGDIESNPGPTYKQQCQQKWRKNKTSHKIEQLKEQQHIERVLRLQEQEYFDKDPIKRVKV
MW826486	NCBI	fwd	3862..3885	LAQVVKALEGLNINVTISHTSTKRTGKKPSKSKGRGSLMTNGDIEENPGPTIQTDKVVIEPRAPQKPRKRQRRRRKQQTKEVIPEGQVQIMGRNMIRRGK
ND_030809	Neri2022	fwd	556..579	ITDLRYERSYFRCLGILGRTLRQPRLISARTRAFVESMLLRSGIEPNPGPPHRRPKVGKPPGVNRQARRQQRTRAGIQRAEDMRRGHEDAQSDYDRDYPP
ND_030809	Neri2022	fwd	142..165	SRAQLLYTSVRTEKFRAGYGRRMYVMTPLLMARYRHRKPSLVGIETNPGPVDDGPEINVDPPPVNPNAIDIDGIPVMVRPREPNSPYNFVPNISRALRYA
ND_050052	Neri2022	rev	6216..6193	GSVEWSTAKELSTELSLVPPLKTGWLDFLTGESDFVKDLTTEGIEPNPGPSMLGLFKIEVLLGIITAFWGLWFFLEKQVNEHVRSRKMEPVPFSDHMIPA
ND_050690	Neri2022	fwd	6013..6036	PNIEEHEYHIALQEYYQAIDYVRARIRTPSINRVWVRNLTEEGIEPNPGPPKQAIKPKKPQEGKKLKREVSKLKKEVNEVIQIHPKYTGAKRIQNRIEVA
ND_050712	Neri2022	fwd	4020..4043	DSELNLHVEQNFIAPGHDNLASPYSLRFIHKKDVKPFEKLLVGIELNPGPFSCVVFMLIFNIVDGYSAYLQATSNQRAHSLTGNTSIETSSRSKLLANTN
ND_080580	Neri2022	fwd	1212..1235	PQEIEARGVLVRALRQGFARYARKHDEIRIDGKTLRLLLLMGGVEINPGPPKRVPGKGFSPGAMGWAHRRYKFAPKPVAKQAPSQASQAQAFDRVQSRAK
ND_086860	Neri2022	fwd	960..983	RSVGEDFRMYYPIPPPVLVETTTARDEAINVHTFKKDLTIDGDVESNPGPPTFSKFYTDDCCSAPRRGITETTAKGAAVIDDKKLRRKIEALLESIGEGE
ND_094323	Neri2022	rev	3895..3872	GVTNSAARIVLVNWMQPRWTVRFSEHGSWVARLNRSLLAQAGDVEKNPGPPVLLIIRQFLLGVTIVYACVLTHDTVAVTGIPSLAYHMYDAWVLKPLDEK
ND_100272	Neri2022	rev	3174..3151	KAARLSDDWEFYLYLIGANQWFIKIHVGNNQFHLRRLLQLSGDVEANPGPTQSKFLTPEMKLQHHNEIKALKKQVVSLKKAAVKHNNHIQRSLELEKRSR
ND_104221	Neri2022	fwd	1034..1057	FNYRFSLKIKKWLNKISRIKEKLESINNDHSAAVNRILLFISGIEINPGPYDDEIEEEDIDFMESIKNVINKNINDDLGKNCWNMAELDSLLVLCEDMKS
ND_122697	Neri2022	rev	387..364	VPRMFSTSGAKVDAEGKVDGVDAKMVFQGDQMPRKIDLTVFGCVEKNPGPAFSKFAAETTETSVDADIPVRELDRLFEEYQRTEQSPTRVSRLWNSCLDF
ND_225348	Neri2022	fwd	5656..5679	EVEKQHASVPGTPEYKKHNDLVRELMNAPCMEDEWVRDLTSEGVEPNPGPVWDFFTVRIGTIISLLGLLAGLWHTLAALVNEEVRRKASLGKAVPISNHM
ND_135516	Neri2022	rev	1220..1197	QNSQDKTCDRITLELISGIIHSEMMDHSPMARSLICQLLQVGGVECNPGPRVQVLRNVTKKLRYEPYKTKIISGPIKWQPSTPEDQVYYDLVEAAKRVPL
ND_135516	Neri2022	rev	806..783	DNFTVGSVDYARFLRDTIDRFDEDWVLDYVSPDTISKLLMISGVEPNPGPVYKAEESPLLALLEYFADNKLAKPIISMSEEGGTFKCILSYKDTNAIDNT
ND_142967	Neri2022	rev	7955..7932	SVEQLKHHLARKMWKFLLKALPARLRAKLLDKLPFRIDLTQYGIEPNPGPWARAAANSNTIYFNPSSTSSIVQAYMIGRVRGSPPGDNFTISQTPGLWIR
ND_142967	Neri2022	rev	7154..7131	FQISNPSGSKLKVEASGDPKQDYPIWTCSRKYFPPTSDLTRYGIEPNPGPDAYWLIICGLWSAAAKLCCTLDLCRYGVEPNPGPVKWGFTSEDWFDFDSL
ND_142967	Neri2022	rev	7052..7029	PTSDLTRYGIEPNPGPDAYWLIICGLWSAAAKLCCTLDLCRYGVEPNPGPVKWGFTSEDWFDFDSLEEALWREEVGHCHEGEFGKLDALIRTGVKNFCSP
ND_136731	Neri2022	fwd	927..950	RRGDFSVVCRCSMFRTKTQCVNKALIRRIKTRREFELELARGGIESNPGPVYGVVAIHGDDVAYGDVSKSRCRSSSSSEDDWDGMPDMESDCEMEIVRVG
ND_136731	Neri2022	fwd	1287..1310	LAGCFVRTGRLRYVACLALLLAVKRRFVRTWAFFFGGGNQLVCIEANPGPPKSSPSTSTTVWKEKEASTADSFDPEKDVPKSLNQPLPSLATIWKDKTIS
ND_138036	Neri2022	fwd	4386..4409	KLFKKIFQELVYHSKAGAFKDINDREELFQAASQWIKDLTRECVEPNPGPATKQTGAPKAMKKVEKEIKRIDKTIKHSPIIKHGKQETIAMSPRSFNRLE
ND_139472	Neri2022	rev	2052..2029	VKDFTILGGERLNKKAAENDAAGVMLDFVRARGSPLKDLTRYGVEPNPGPEDIGTETSAPAFKYHGNYGGPNYSAGEYNGRYRTSNEYREAMFANPPTDE
ND_139472	Neri2022	rev	1596..1573	TKPVTKQEINKAVRQVAQENRKNRLKLMLNTPKYEPPKPPLVGVEPNPGPPKPNPQKNKNPKKQKPKNHNRKKDETTKAPVSIGVKMTSSKPQIQRTKMG
ND_141025	Neri2022	fwd	3351..3374	LPGGNAKKIENQPHFATWFEETFSDSLVNCQSRGSRMGERLVGVELNPGPSPHANTTDEIKTMPELNSLKSDMSGGSGFSLGQLVARVTGFTGLAGVTSA
ND_147044	Neri2022	rev	3524..3501	RNVPIVAKHTTVVDLRLASYRMPADLATLIFPTGWMRDLTREGVEKNPGPHVDACRKEGRCFACGEKGHIGRHCPKNTALTPEDDNVIIRLNPVDTHAYI
ND_148085	Neri2022	rev	1199..1176	IPWYIYFPGVAVAEILVGALYFLTPILCANFKNPFKKDLTIEGIEPNPGPATSFELETTTFPNTYTSPYFGPQKITFIFSSKDTFSNTIRFSAPGVFNYD
ND_161226	Neri2022	rev	7127..7104	DMYSRFNGIFDTAYQEKCRISWEPIAYQFQELLPEIDLTICGDIESNPGPFMDYAKFSFSERNDNYVITMLSGFKFEIEKSKVILISNGFKFVDITVHEI
ND_161299	Neri2022	fwd	1979..2002	LYFYLPIYLCVILLCDCAWYVKIRKAEFRQSSVYKKDLTADGDVEGNPGPTRFQMCYECGCESLYNDPYFCWSCQASTHHLTHMIDEMGFCTTTGCPCEQ
ND_172538	Neri2022	fwd	1095..1118	NDVATDQFTKCCLLKQWWNDIPWDSEVFSEIVDFKFLLMLAGDVERNPGPSLLYVLFFLFCVMLVFVALIVYTIKQNIKNNFINLSYFISLILAILFILF
ND_212508	Neri2022	rev	3156..3133	FFEGPEYHKNDGVCPCHLCHVDEPHELEFYPNDVPEDDLTVEGVEPNPGPSRVDGLEIPEVVGPCINDDGTLDYKLMDENLTDFSLEIKNPNRPSRGPLI
ND_221694	Neri2022	rev	8047..8024	MHIEEELNIRDPKVYECYDRIHSMIFFEAPSALYMKGIKLMHDIESNPGPHSYSRLVALYLDCMNYAASIKDDEFISKYHPLLLSEYNDIFYCTPLSDDN
ND_289021	Neri2022	fwd	1367..1390	AKAKGPVIPQMNAYVSTEADWNPRDDFDFWGSIMTPPAPRLVGIEPNPGPIPELNFALIAASFLVTLYVKCFQLILQSIVLIIGYSLQDTYKSAKNLIFN
AF062037	NCBI	fwd	532..555	EGSSNLKDKSMPFRPRSRRLRGPRPQNLGVRAEGRGSLLTCGDVEENPGPTTVAGLVQEAVGGLNKATKTAPGKRTRRRRRNGKGRIGNPNQPFSISAGA
AM111096	NCBI	fwd	1612..1635	RVRAREVFRADVQAFVSEFGLASVLLSSSPTKRALADNIGLVGIETNPGPSAATSTDVASQVLSCTTSWLGRRSYRFTAFVGPIWDGDAYARQEIAYLRM
ERR3143221.macro.NODE_162_length_10184_cov_672.863812	Edgar2022	rev	6399..6376	ISLSSVGLRWNIVDARNEIIPELDITDRVRSSDEIKSQLVAEGVESNPGPVLSKALDFLPSGLTNTFSNVAAMASDLKSLASQPNKIVDSIEEAKIKGIS
SRR3401397.micro.NODE_5_length_1691_cov_14.317905	Edgar2022	fwd	1467..1490	SWERASYRPLVFDRETLVNEISGMDKLYGPAGRRANNQGYLVGVELNPGPRWATERPNNQGFLVGVEPNPGPFFWPRLLFLLTPSGSFSLISPFYELNEY
DRR093651.macro.NODE_1497_length_3140_cov_7.823606	Edgar2022	rev	2787..2764	HLWTSSSVQQRKERVFPWLKNRMNPRLSLVMRDNAIVALLAGDVEVNPGPSVVPLVNLVGIMGFGAEGSGDASCQAASEPVDASTLGATSLDFQHSLPED
ERR3687834.macro.NODE_901_length_7002_cov_8.030163	Edgar2022	rev	6135..6112	HLQLNHLMISNMIKTRSNRKICSMIKDRVLGRDEIVILLSIGNVEMNPGPDWYMESDDEEDPDALSDDKLNDDIIGSSWELETLIFALDELRKISDSESY
ERR3687834.macro.NODE_1411_length_5561_cov_16.128644	Edgar2022	rev	4268..4245	RQQLVTEMEGFYMGFELAHNEFLCANQCRCVRKAWKRDLTKEGIEPNPGPYFFSIACAVLANLIGLTVGAVSLHVHYARKDGIDPDVLMIYVRMLSLAYK
ERR3687836.macro.NODE_1123_length_5679_cov_12.545487	Edgar2022	rev	3964..3941	RQSMEEEPLLQVPTRPQRAQSDSSNSTSVFASPVEPPEPALVGVELNPGPGFLTTAQVDKLTEAQWRRIAADLYGDSSDDESMSEDSDDEESEPPTPAPA
ERR3687381.macro.NODE_24_length_8736_cov_65.264227	Edgar2022	fwd	1266..1289	QLRLGDLEPLPDGRYKEFEYVKGRYVPRKHNPTKTQVDLLREGVEWNPGPWKVTVAYKKFLRSCIMAWSAVSGMEQNQMERRLLSLDSQKCTHILRDWLF
ERR1301598.macro.NODE_99_length_4353_cov_7.325768	Edgar2022	fwd	440..463	CPNPSCLVYFGLGSDEQRVNPTGSVSLQELASAHRMLLMLSGDVESNPGPYGITQKRCFLTVVVIVVGLWFRSHPEWSHPSFPREIGYIAYSATEKPLVR
ERR1301598.macro.NODE_99_length_4353_cov_7.325768	Edgar2022	fwd	194..217	VSHGFPRALPWVQNVCNPRLVCRLEGGRVWAQVRKSLLARCGDVESNPGPTLPHPHVCFKCRTIYVHTHGGAQEPHGQFMYQCPNPSCLVYFGLGSDEQR
SRR10482241.macro.NODE_157_length_8252_cov_16.078249	Edgar2022	rev	7076..7053	AKQLACANLVVTVARKKPQYKQLAENMIPPMDGWKADLTTCGDVESNPGPRTTSIVFNRENTNWNPPTWTMTTESAPFIGSISCTASTRDPVTVAVVGLG
SRR10482241.macro.NODE_157_length_8252_cov_16.078249	Edgar2022	rev	6203..6180	IHGPVPTGRVRRSLGLKKHKPRRSMDNTSPEETPHKDLLLSGDVETNPGPESAAQIMMRSLSSVREQLPPPCKPEEACTDADIKSFSIQLATPVYTPAIN
SRR10854663.macro.NODE_2933_length_3741_cov_5.864504	Edgar2022	fwd	708..731	MARFRRDGTLPPVSVEEFKAAATTGVNQKQYKKMLSALLMIGGVESNPGPKQCPNVGLEQLLGRHRRIKGKRVLVCRLCGMRLLRGDNEPGYGDHPGTLH
SRR10854863.macro.NODE_402_length_8871_cov_5.314049	Edgar2022	fwd	1143..1166	SLAWIAGLLFSGVFLIDSIGLSRTRSLFAFDGSQWFRDLTREGVEPNPGPPMSDTMYNKYKKEKKQKAQFSEFTRNNRKFLGVRSDNTFTVVKSKTRVVL
SRR10854863.macro.NODE_534_length_8267_cov_21.267147	Edgar2022	fwd	663..686	KNEKKQKISLLVDKVLDPVKKMFDFEVYFVIDDDEFNTDLLVGIEPNPGPVPYKTPSAQGSRASNPKRPPSKAQESHQRRHEAKQDRDLKRLREALLREK
SRR10854863.macro.NODE_862_length_6563_cov_6.490447	Edgar2022	fwd	4698..4721	ASNTEPLADDTSERERQEYIALYGNKRQRLDPIESTPAPPLVGVELNPGPDPPKWQKKLPKSEKKAIKAEIKSEVKALTKIAKPRDNPRGKWLPMGPRGG
SRR10854863.macro.NODE_1283_length_5443_cov_11.429050	Edgar2022	fwd	1190..1213	CVGKPCLFVPKQTVPFKSYPRRDRRGEGPVPHHQRTDNGFLVGVEKNPGPSSSSSSDGDILTAFIPPVTKRVRNYVNGVADTEEFRDGVWTKTGQVRVDG
SRR10854863.macro.NODE_1434_length_5159_cov_6.242823	Edgar2022	rev	4180..4157	APRKKTGAGIDRPFASRHQAREYWEARAGIGSSYDPEPLRLVGIELNPGPAGQYPNAPRWCPKCKATSPKACKCAHISVKGMDWSTIKVKPLTNCARLLR
SRR10854863.macro.NODE_1768_length_4709_cov_8.071398	Edgar2022	rev	1809..1786	KKCQFAHIKVCKDYQINKCKRNNCKFAHRLAPITIPPKPRLVGIELNPGPGIHKLVSDSAASLMPNMQVGIKFETKNKFVLNFPKMPKQRKQKNATKAEV
SRR10854863.macro.NODE_2353_length_4169_cov_17.174805	Edgar2022	fwd	1082..1105	GVRGANWTRRYWRDRADAMHRRVEINVDGTYYTILCQLLIMGGVEENPGPLHSYMEATKSVNAYVTGPRACTYDDQVIKPFRFGKEFRCGNCHVMLAGPV
SRR10854863.macro.NODE_5440_length_2807_cov_3.442575	Edgar2022	rev	1879..1856	AQVAGVVNWGIVRSSMFVRQAVGFGHVDRRHALDVYNRLSRQGVEKNPGPGSVLNGLWHRARLMWRSEPGGILQKDDSADWESPGLLLLPDTIYLSTGEI
SRR10854864.macro.NODE_624_length_7491_cov_12.260582	Edgar2022	fwd	589..612	SWDCCCAVQSCHRHCRFVSDGDATVFDRIPSRAEVASALQMGGVEQNPGPVPGVMWVEIEMEIVERVPTSAEISVELVSAGIEPNPGPPKPKKVWKVKTP
SRR10854864.macro.NODE_624_length_7491_cov_12.260582	Edgar2022	fwd	703..726	LQMGGVEQNPGPVPGVMWVEIEMEIVERVPTSAEISVELVSAGIEPNPGPPKPKKVWKVKTPDPAPEGHGPDTFADKVAKGEAKVFRSFTSGEEATFPPL
SRR10854864.macro.NODE_1576_length_5020_cov_16.035173	Edgar2022	rev	4563..4540	HEHGTLTTKKISNNKKRNTKTGHRHPSWFIPSTFLEQFTPLVGIESNPGPQKRSGASLPKPPPYKNDVKLNRRMVVRYIRMLERDQKAERQEKVYKPEAW
SRR10873729.macro.NODE_10_length_7494_cov_93.102564	Edgar2022	fwd	2770..2793	LRNPNFFVKVSPPYYDVSAKLFAPVQVTHQGRINQLKLMQAGDVEQNPGPILVYQDRGLYKHYGVLHAGKVFNLNASNLLSSLVSGKAEIIVSDYDETWY
SRR10873785.macro.NODE_47_length_9429_cov_12.673651	Edgar2022	fwd	7587..7610	FCVNLPRELTYFPIDPRPASSENPEDGSYDGEQQWQRDLTEEGIEPNPGPTSWVFIEKTTPPSWKSDIPIGSIIDSVQLSFSIADEWVLFAMDGPTTVVV
SRR10873785.macro.NODE_47_length_9429_cov_12.673651	Edgar2022	fwd	7971..7994	PASSCIVAVCVNWHNPVTLLSDTESFPNVPVGSEWQRDLTMEGIEPNPGPFWSRKITANVIPNFPDGSGFQVGSKIIGLQLSYVSPGGSNFTLVASGAWN
SRR10873992.macro.NODE_38_length_4400_cov_10.272153	Edgar2022	rev	4083..4060	TLEFLKNRMQEFDFHTLDNSGQSCIFIMKKTQRKLQHNEHLVGIELNPGPGQDFRHREGKVTTSRNTTISENGGCATGVARSTGLYGNQKLEMEKIASTI
SRR10873876.macro.NODE_15_length_7835_cov_175.538641	Edgar2022	fwd	2943..2966	FFFKVAPPKYNSNRTTGDYFHPALDSFWISDDEDHEDILLSGDVEENPGPQLVIKDRGLYKHYGVLYNDKVYQVQSDNIAQAVLDGEVGIGVVDYDESWE
SRR10874289.macro.NODE_11_length_7778_cov_154.212671	Edgar2022	fwd	2695..2718	LPVPGTKRTAIATGNSAYLWPVPETESEPESEDSWVRDLTEEGIEPNPGPLQLVTKNRGIYKHYGVRCGDQVYHLNSGNILQSMIRGQAKVCIDKFDDAW
SRR10920923.macro.NODE_4_length_9907_cov_622.472951	Edgar2022	rev	2989..2966	GDDAYDHFEANYSVDMTEEEYFDPHGEEYEQFLHNWYNAPLVGVEENPGPELLRRGVRRGSSALRNGSGLRVHKSKLPVCLQHVVVTSWFPIQGTLSVTS
SRR10920923.macro.NODE_8_length_8217_cov_288.226179	Edgar2022	rev	2569..2546	QEPPTSDQILKRVRNELNDIGRSALAADNNVRIVIQMLLIAAGVEPNPGPRAPHFLPENPLFYQVPTPSEAELTAMEDGLFLATFVEPILQSMDFDDAAW
SRR11097768.macro.NODE_8_length_10536_cov_102.166205	Edgar2022	rev	9519..9496	NQYYNNHLIISSTFYMIHHDWFPKWSKVTTPEQLRKLLLCSGDVEQNPGPQTITFTNDFVSRLKEVADSHQLEVKYDFDAIQSPREAPEFKCTCIYKKYI
SRR11097768.macro.NODE_62_length_9258_cov_13.744257	Edgar2022	fwd	864..887	NNVLRTRFKTKILQPLSLADYVAKPFVCNNKSRRKRVEMLMHDVETNPGPISWENTAEEFGPIIVAIRTAYEYKKAAETHPEWVSFVEEAWQGVQHSWED
SRR11097768.macro.NODE_76_length_9162_cov_75.360656	Edgar2022	fwd	1002..1025	DLCVDDDEEYLELNLDEIHNDIANCLLNLSATLPYEEDLTEEGVEPNPGPVRYEDPPARYNRYRADDNLQQKQKRAMANELKAINRILAKAKRDRIKTAT
SRR11097768.macro.NODE_154_length_8707_cov_41.996873	Edgar2022	rev	7596..7573	VTQVAARPKELCCTCLSWIQKHIQARGFPVVLSSWQRDLTREGIEPNPGPDLLWEIKDYCQRNHIEYRCTFEGYGPDHDRRFICVIFLAGKKRSEAHGLN
SRR11097768.macro.NODE_154_length_8707_cov_41.996873	Edgar2022	rev	7251..7228	IFSIDRLDQIRYQLGQLKEIQLRLKALGVEKRRWMEDLTIDGDVESNPGPFLEKWWNRQCLLCTECTCAVSYKGYITKEYCHPGFACAFIVYPSIEEICP
SRR11097768.macro.NODE_154_length_8707_cov_41.996873	Edgar2022	rev	6489..6466	HFMCNEQITEGHFLAKQRFGMNLKNVLLAIRQVWLRDLTEDGDIESNPGPWSELWHTFRYVVEKMKHAGYPDYDSRTRIFLSIFRVDSVDDFCGCENKCH
SRR11097768.macro.NODE_169_length_8644_cov_29.001050	Edgar2022	fwd	1098..1121	IEKEAYNRRFIRPTLKNAFNIIGGKTIKNVNKILPTTDLTTEGIEPNPGPVQLCINCDNIDKWTLGLISYSHSCSRCLGWCTQAHVYDENTFYGKIHTSL
SRR11097768.macro.NODE_403_length_6065_cov_28.414720	Edgar2022	fwd	919..942	FTPIPIVAPADHVPRKRRSHKHSRELSGEFSKSLWIRDLCKEGIEPNPGPSPPALNWAPDEDYKPQFFMGEEVSNLKIRTEFGPIPMVGDDITEAFDRRD
SRR11097768.macro.NODE_403_length_6065_cov_28.414720	Edgar2022	fwd	1339..1362	VLDRAKFELEYYMPHVDFDPLFEIPLSDVNSYRQWIRDLTAEGVEPNPGPFLHWYYAVLLLSIKCVLGIYAISCFVLMYLGIPLQREHWFLILYLAAIVQ
SRR11097768.macro.NODE_403_length_6065_cov_28.414720	Edgar2022	fwd	1573..1596	YLGIPLQREHWFLILYLAAIVQFLQWLSDSNPHGWIKDLTEEGIEPNPGPVLSRHRPTPASMLKGMSAQMAGFFDFLSMNVKLDSESRQMIDNLGDKLVD
SRR11097768.macro.NODE_492_length_5725_cov_208.565464	Edgar2022	fwd	4303..4326	SQPGSVIHHDSIYDPKRHQQFADSLAAGRKAMGYPDPMWPLVGVEPNPGPKGKKSKKAKVKARIQRPMMLNAPAAPVAMGYQFINNNKMKNTRVKHVEQV
SRR11097768.macro.NODE_582_length_5371_cov_39.516044	Edgar2022	rev	1288..1265	VNEQDPGRVEVAPEYALQHNDVATMSGLDQRQLAQYMQSKLVGIEQNPGPKGKKMAKKIKGKKRMVMKSKAMVVRPSAPAPVALSYSHVQSRKMKKTIIK
SRR11097768.macro.NODE_899_length_4571_cov_16.244775	Edgar2022	fwd	3021..3044	TLTLMGRTIGGDLLLSLSMAAEPGIDPAVPPRAGPNRDLTREGIEPNPGPHGPVGGHTVDEYNVVSRAVEPYFDDFVHVMADGLERYAPDIDFVGYVQAG
SRR11097768.macro.NODE_899_length_4571_cov_16.244775	Edgar2022	fwd	3312..3335	QAGEKLIDKVIPMLSPAPAVHYLFDPVVDMFAQNAPPKPPLVGVELNPGPVTLPRRGTSTQLRKMRAEIRQVQAQTKKQNKPKNNKTKKPNMVGHNTTVT
SRR11097768.macro.NODE_1410_length_3807_cov_16.329941	Edgar2022	fwd	2356..2379	EMINIDQLVLEQEYDYDSPYDSEPSTPSPPPQDPPPTDLTTEGIEPNPGPPRKGAKHPKRKVVKKKNKPVVVRGRGAYSTSSSLGARAGKLGDAASAIWD
SRR11097768.macro.NODE_2047_length_3066_cov_5.805546	Edgar2022	fwd	1817..1840	YGEFTPGEKGSEATYKVQHDDREAQVGLDARQLAAYQKSKLVGIEMNPGPTKRMKGTKRPRQGKNNNSRKQSNMLAVTAPIAINYEMVQSRKMKKTVIKH
SRR11450579.macro.NODE_47_length_8592_cov_93.664749	Edgar2022	fwd	1327..1350	IARFARRNFVLVRPLCYQLSLNASFKNQLLYGTDFFSRENLVGVEHNPGPDMLLQYLKNSEKIPDFATTRKRSSSVAKSLISMERKNQKSKDKRINELRR
SRR11450579.macro.NODE_53_length_8539_cov_57.743681	Edgar2022	rev	7213..7190	DILDIYLSKYYNVTGLDLHIEEIDFFRALVARVRPNNQGYLVGVELNPGPNNNDFIIRCCKNFEKLELECASRPKRSNSVPRQLQRLQEKNKTLRKKLRN
SRR11613372.macro.NODE_317_length_8287_cov_20.406501	Edgar2022	fwd	2317..2340	HVAVFVSAAPNFKFSVPLFGMYQYAIPSASTQGFKRDLTIDGDVEANPGPGELSSDPVPLGSIENSSGEPPVASSTFVNMDLANQSAINSHTNLAQIGFR
SRR11613372.macro.NODE_317_length_8287_cov_20.406501	Edgar2022	fwd	3751..3774	LRWKYFCIEETVTARSFAECREILTHYFIDTLNRRLPLLSCGDVESNPGPVFCVVDDIGYGLKVGNIVFYSVSDLFDVVVNRQSVCVQVVDYVDQEILPC
SRR11622633.macro.NODE_3_length_9732_cov_12.974117	Edgar2022	fwd	1609..1632	MNGMVVDWPVFFDLLRTMCEERILKNTFGGKYSVFVKDLTTEGIEPNPGPILLEVAEWANAIQNVGWTLTWCLVILYCAMRVLPRLVDTFDRFVAAWHCI
SRR11623485.macro.NODE_2_length_10813_cov_12.243203	Edgar2022	rev	9768..9745	VYYGKFDDYGLRKMVHSTHVKLYPKHSHREHEAARSLLMLSGNIERNPGPYCLDCFLYLRQRHHNTPQWMEYYLQNARVKHQKCEFCSNICVTDCIVNYD
SRR11648176.macro.NODE_101_length_8207_cov_30.083723	Edgar2022	rev	6947..6924	IKIARAPKSTSAVNKACDMWLSDNALTSNQMASMFRDLLLREGVESNPGPVVASESSIVVPLVLPPLTSVSSPHVVTTPSFPPATYNVKTSLWGVNRNAI
SRR11648176.macro.NODE_101_length_8207_cov_30.083723	Edgar2022	rev	6515..6492	SLLNDQYVCGSVTLDKVQPLAVPQPLWTTEYGPVPRDLTIDGDVEANPGPSFENPSPVDFPASWETTKLTLEQKLAMANNVSDAVKRSAARRKPRYTNTE
SRR11648176.macro.NODE_834_length_3444_cov_3.692376	Edgar2022	fwd	1868..1891	RDVYNGISGEHRSDLAFKQLNRKPTTRGIEGVNKNVPAPRLVGVESNPGPGKLDRKLNEAYHAEKKARKLLEAKKRTKPFKLPDHPRGESAFAAPTAYGV
SRR11648382.macro.NODE_304_length_4745_cov_4.627140	Edgar2022	rev	2919..2896	FDRVVICIVVNSILLSCYRSAYSGEWFSNGVDRCTRILLLMSGIEPNPGPFTKPACKNSGKSLTKDEVDFFFIPQNQFPIGVCKECGGGVAHTGDGKYFH
SRR11649134.macro.NODE_294_length_3949_cov_6.196852	Edgar2022	rev	3018..2995	NRVIMLQPSRYSVLARDYHRVLEYARACGPACAKKTPAPRLVCVETNPGPARDPLYKKRKPTRRGGKANCPPSWPEMKPAEYADQSPDYSGPKHLDTYVN
SRR11648359.macro.NODE_313_length_5824_cov_5.989741	Edgar2022	rev	4462..4439	HKIYLFSFCLVFGHISDQGAFLISILSSSLKSNMFVPAPLLVGIETNPGPDHLDFVVKHLKNAEKHAPKSAPTRKQAQKIAGYLALARKECQKVKDITIS
SRR11648359.macro.NODE_313_length_5824_cov_5.989741	Edgar2022	rev	4933..4910	KWENCRLFRRDMHFRYFKTPPAPLGRVEYNCINLLYFILPLVGIETNPGPSFLEYRYIISSVLSKSARTVVLTIFLCQTYFCLFFFENIFFFLKCTRSFS
SRR11678449.macro.NODE_20_length_8870_cov_17.451745	Edgar2022	fwd	3655..3678	NAINDKSVLDHVTLGAMRAKSGFDSLASLFGRPPQKKDLTTEGIEPNPGPVDIVKLLNAVLEVLNREKVWSGKTLHSIDPPQHMGPGNILSSDVHDGYFI
SRR11678449.macro.NODE_26_length_8368_cov_23.347559	Edgar2022	fwd	455..478	DSTTVPQDYELHQQFFEFLQSTSSTTTDYTSYDEWLEDLTTEGIEPNPGPSDLHYHTDTEDQPLLAPLPPAFNFPPPPALGFWQQIVAPTANMNLLQLIA
SRR11678449.macro.NODE_29_length_8071_cov_6.641660	Edgar2022	rev	7054..7031	SPGVITVDTFDLRSWAIMCAVMSSNDVNDMMRDDDKLLLVRAGVEQNPGPAWRKVADKLGSKNKYSDRAEALLISVPNLLSSTVGEALVQTVLHLIRSDN
SRR11678449.macro.NODE_29_length_8071_cov_6.641660	Edgar2022	rev	5080..5057	QYGGPTARAAARLLAANKLKRSITGKSPNLTRDSYKRDLAREGVEENPGPKITPAIVKALHEAANKINSKANVFNGTWYADLMASIRQSIINTTGLCDAP
SRR11678449.macro.NODE_73_length_5875_cov_5.981386	Edgar2022	fwd	974..997	PRCNVLRGAKVCLFCATTCMFPLQTFLLPQQDMADFYDLTMEGIEPNPGPSLGIWYDLPRVPMPWGPVIDVKVSIADDPHPFCCGECLSCTVNNYSQMMR
SRR11678561.macro.NODE_19_length_8395_cov_5.409998	Edgar2022	fwd	597..620	FIYEDDEDSVYNDYMEYSAEHEHFVNNDIICEYDDSERLLQEGIEPNPGPEFGNIPDVTCQNYLYIEQIFQDDIEEEYEFEPTISTPAPVHWDATDFFSL
SRR11678561.macro.NODE_19_length_8395_cov_5.409998	Edgar2022	fwd	1245..1268	REILQERAYELAYYEDRYSYEDSSSDTDTEYERDSSEEDLMFDIELNPGPQDWIDPNANIRVPKLSFRDVFKLPNKFPNSNVKIPIITPSKIVLESLRKD
ERR1301869.macro.NODE_1_length_10744_cov_9.502683	Edgar2022	rev	9494..9471	FIRDCWESIPDKYRRRMARPIPRKPRKISPLATWVKDLTKDGDVESNPGPIYMAKNLNSYQKSRLRSANWTPELIAIAAKLDDANAKRVQKQVDKNRREA
[truncated: 1,287 more rows]

## Sheet: D) All_DGCN_VI_ExNPGP
9968 (D/G/C/N)(V/I)ExNPGP octapeptides found in the all-ORFs dataset
[truncated: 9,969 more rows]

## Sheet: E) All_DGCN_VI_ExNPGP_CDhit70
2196 (D/G/C/N)(V/I)ExNPGP octapeptides found in the set of representative ORFs, after CDhit 70% aa identity clustering
[truncated: 2,197 more rows]

[truncated: 5 more sheets: F) Motif_aa_frequencies, G) Host_DGCN_VI_ExNPGP, H) Host_DGCN_VI_ExNPGP_CDhit70, I) CodonUsage_Chordata, J) CodonUsage_Arthropoda]
